# Supplementary material for: Hetero-oligomerization drives structural plasticity of eukaryotic peroxiredoxins
Source: Nat Chem Biol. 2026 Mar 10;22(4):580–92. doi: 10.1038/s41589-026-02157-6 (PMC13038412; doi:10.1038/s41589-026-02157-6)
Supplement: Supplementary file 4 — Statistical source data. [file 41589_2026_2157_MOESM4_ESM.xlsx]

## Sheet: Figure 2A
MALTI-TOF mass spectrometry measurements of purified proteins under non-reducing conditions
The signal intensity (AU) is plotted against different m/z ratios (n = 2)
Strep-Tsa1	m/z	Intensity (AU)		His6-Tsa2-EPEA	m/z	Intensity (AU)		0.25 mol/mol Strep-Tsa1-His6-Tsa2-EPEA	m/z	Intensity (AU)		0.44 mol/mol Strep-Tsa1-His6-Tsa2-EPEA	m/z	Intensity (AU)		0.88 mol/mol Strep-Tsa1-His6-Tsa2-EPEA	m/z	Intensity (AU)
	4996.06	32			4991.94	153			4996.06	99			4996.06	51			4996.06	-16
	4996.29	30			4992.18	151			4996.29	98			4996.29	53			4996.29	-13
	4996.52	28			4992.41	149			4996.52	97			4996.52	56			4996.52	-9
	4996.75	26			4992.64	147			4996.75	95			4996.75	58			4996.75	-6
	4996.98	24			4992.87	145			4996.98	94			4996.98	60			4996.98	-3
	4997.21	22			4993.1	144			4997.21	93			4997.21	63			4997.21	1
	4997.44	20			4993.33	142			4997.44	92			4997.44	65			4997.44	4
	4997.68	18			4993.56	140			4997.68	91			4997.68	67			4997.68	7
	4997.91	17			4993.79	138			4997.91	90			4997.91	69			4997.91	10
	4998.14	15			4994.02	136			4998.14	89			4998.14	71			4998.14	13
	4998.37	13			4994.25	134			4998.37	88			4998.37	74			4998.37	16
	4998.6	12			4994.48	132			4998.6	87			4998.6	76			4998.6	19
	4998.83	10			4994.71	131			4998.83	86			4998.83	78			4998.83	22
	4999.06	9			4994.94	129			4999.06	85			4999.06	80			4999.06	25
	4999.29	8			4995.18	127			4999.29	84			4999.29	81			4999.29	27
	4999.52	7			4995.41	125			4999.52	83			4999.52	83			4999.52	30
	4999.76	5			4995.64	123			4999.76	82			4999.76	85			4999.76	33
	4999.99	4			4995.87	122			4999.99	81			4999.99	87			4999.99	35
	5000.22	3			4996.1	120			5000.22	80			5000.22	89			5000.22	38
	5000.45	2			4996.33	118			5000.45	80			5000.45	90			5000.45	40
	5000.68	2			4996.56	116			5000.68	79			5000.68	92			5000.68	43
	5000.91	1			4996.79	115			5000.91	78			5000.91	93			5000.91	45
	5001.14	0			4997.02	113			5001.14	77			5001.14	95			5001.14	47
	5001.37	0			4997.25	111			5001.37	76			5001.37	96			5001.37	49
	5001.6	-1			4997.48	109			5001.6	76			5001.6	98			5001.6	52
	5001.83	-1			4997.72	108			5001.83	75			5001.83	99			5001.83	54
	5002.06	-2			4997.95	106			5002.06	74			5002.06	101			5002.06	56
	5002.3	-2			4998.18	104			5002.3	74			5002.3	102			5002.3	58
	5002.53	-2			4998.41	102			5002.53	73			5002.53	103			5002.53	60
	5002.76	-3			4998.64	101			5002.76	72			5002.76	104			5002.76	62
	5002.99	-3			4998.87	99			5002.99	72			5002.99	105			5002.99	63
	5003.22	-3			4999.1	97			5003.22	71			5003.22	107			5003.22	65
	5003.45	-3			4999.33	96			5003.45	71			5003.45	108			5003.45	67
	5003.68	-3			4999.56	94			5003.68	70			5003.68	109			5003.68	68
	5003.91	-3			4999.79	92			5003.91	69			5003.91	110			5003.91	70
	5004.15	-3			5000.02	91			5004.15	69			5004.15	110			5004.15	72
	5004.38	-3			5000.26	89			5004.38	68			5004.38	111			5004.38	73
	5004.61	-3			5000.49	87			5004.61	68			5004.61	112			5004.61	74
	5004.84	-2			5000.72	86			5004.84	67			5004.84	113			5004.84	76
	5005.07	-2			5000.95	84			5005.07	67			5005.07	114			5005.07	77
	5005.3	-1			5001.18	82			5005.3	67			5005.3	114			5005.3	78
	5005.53	0			5001.41	81			5005.53	66			5005.53	115			5005.53	80
	5005.76	1			5001.64	79			5005.76	66			5005.76	116			5005.76	81
	5005.99	2			5001.87	77			5005.99	66			5005.99	116			5005.99	82
	5006.23	3			5002.1	76			5006.23	65			5006.23	117			5006.23	83
	5006.46	4			5002.34	74			5006.46	65			5006.46	117			5006.46	84
	5006.69	6			5002.57	73			5006.69	65			5006.69	117			5006.69	85
	5006.92	8			5002.8	71			5006.92	64			5006.92	118			5006.92	85
	5007.15	9			5003.03	69			5007.15	64			5007.15	118			5007.15	86
	5007.38	11			5003.26	68			5007.38	64			5007.38	118			5007.38	87
	5007.61	13			5003.49	66			5007.61	64			5007.61	119			5007.61	87
	5007.84	15			5003.72	64			5007.84	64			5007.84	119			5007.84	88
	5008.07	18			5003.95	63			5008.07	64			5008.07	118			5008.07	88
	5008.31	20			5004.18	61			5008.31	65			5008.31	118			5008.31	88
	5008.54	22			5004.41	59			5008.54	65			5008.54	118			5008.54	88
	5008.77	24			5004.65	57			5008.77	65			5008.77	118			5008.77	89
	5009	27			5004.88	55			5009	66			5009	117			5009	89
	5009.23	29			5005.11	54			5009.23	66			5009.23	117			5009.23	89
	5009.46	32			5005.34	52			5009.46	66			5009.46	116			5009.46	89
	5009.69	34			5005.57	50			5009.69	67			5009.69	116			5009.69	88
	5009.93	36			5005.8	48			5009.93	67			5009.93	115			5009.93	88
	5010.16	39			5006.03	46			5010.16	67			5010.16	115			5010.16	88
	5010.39	41			5006.26	45			5010.39	68			5010.39	114			5010.39	88
	5010.62	43			5006.49	43			5010.62	68			5010.62	113			5010.62	87
	5010.85	45			5006.73	41			5010.85	69			5010.85	113			5010.85	87
	5011.08	47			5006.96	40			5011.08	69			5011.08	112			5011.08	87
	5011.31	49			5007.19	38			5011.31	69			5011.31	111			5011.31	86
	5011.54	50			5007.42	36			5011.54	69			5011.54	110			5011.54	86
	5011.77	52			5007.65	35			5011.77	70			5011.77	109			5011.77	85
	5012.01	53			5007.88	33			5012.01	70			5012.01	109			5012.01	84
	5012.24	54			5008.11	32			5012.24	70			5012.24	108			5012.24	84
	5012.47	55			5008.34	30			5012.47	70			5012.47	107			5012.47	83
	5012.7	56			5008.58	29			5012.7	70			5012.7	106			5012.7	82
	5012.93	57			5008.81	27			5012.93	71			5012.93	105			5012.93	82
	5013.16	58			5009.04	26			5013.16	71			5013.16	104			5013.16	81
	5013.39	59			5009.27	25			5013.39	71			5013.39	103			5013.39	80
	5013.62	59			5009.5	23			5013.62	71			5013.62	102			5013.62	79
	5013.86	59			5009.73	22			5013.86	70			5013.86	101			5013.86	79
	5014.09	60			5009.96	21			5014.09	70			5014.09	100			5014.09	78
	5014.32	60			5010.19	20			5014.32	70			5014.32	99			5014.32	77
	5014.55	60			5010.43	19			5014.55	70			5014.55	97			5014.55	76
	5014.78	60			5010.66	18			5014.78	70			5014.78	96			5014.78	75
	5015.01	60			5010.89	17			5015.01	69			5015.01	95			5015.01	74
	5015.24	60			5011.12	16			5015.24	69			5015.24	95			5015.24	73
	5015.48	59			5011.35	15			5015.48	69			5015.48	94			5015.48	72
	5015.71	59			5011.58	14			5015.71	68			5015.71	93			5015.71	72
	5015.94	59			5011.81	14			5015.94	68			5015.94	92			5015.94	71
	5016.17	59			5012.04	13			5016.17	67			5016.17	91			5016.17	70
	5016.4	59			5012.27	12			5016.4	66			5016.4	90			5016.4	69
	5016.63	59			5012.51	12			5016.63	66			5016.63	89			5016.63	68
	5016.86	59			5012.74	12			5016.86	65			5016.86	89			5016.86	67
	5017.1	59			5012.97	11			5017.1	64			5017.1	88			5017.1	66
	5017.33	59			5013.2	11			5017.33	63			5017.33	87			5017.33	65
	5017.56	59			5013.43	11			5017.56	63			5017.56	87			5017.56	65
	5017.79	60			5013.66	11			5017.79	62			5017.79	86			5017.79	64
	5018.02	61			5013.89	11			5018.02	61			5018.02	86			5018.02	63
	5018.25	62			5014.12	11			5018.25	60			5018.25	85			5018.25	62
	5018.48	63			5014.36	11			5018.48	59			5018.48	85			5018.48	61
	5018.72	64			5014.59	11			5018.72	57			5018.72	85			5018.72	61
	5018.95	65			5014.82	12			5018.95	56			5018.95	85			5018.95	60
	5019.18	67			5015.05	12			5019.18	55			5019.18	85			5019.18	59
	5019.41	69			5015.28	13			5019.41	54			5019.41	85			5019.41	58
	5019.64	70			5015.51	13			5019.64	53			5019.64	85			5019.64	58
	5019.87	72			5015.74	14			5019.87	51			5019.87	85			5019.87	57
	5020.1	74			5015.98	15			5020.1	50			5020.1	86			5020.1	57
	5020.34	76			5016.21	16			5020.34	49			5020.34	86			5020.34	56
	5020.57	78			5016.44	17			5020.57	47			5020.57	87			5020.57	55
	5020.8	80			5016.67	18			5020.8	46			5020.8	87			5020.8	55
	5021.03	82			5016.9	19			5021.03	45			5021.03	88			5021.03	54
	5021.26	85			5017.13	20			5021.26	43			5021.26	89			5021.26	54
	5021.49	87			5017.36	21			5021.49	42			5021.49	90			5021.49	53
	5021.73	89			5017.6	22			5021.73	41			5021.73	91			5021.73	53
	5021.96	91			5017.83	23			5021.96	39			5021.96	92			5021.96	52
	5022.19	92			5018.06	25			5022.19	38			5022.19	93			5022.19	52
	5022.42	94			5018.29	26			5022.42	37			5022.42	94			5022.42	51
	5022.65	96			5018.52	28			5022.65	35			5022.65	96			5022.65	51
	5022.88	97			5018.75	29			5022.88	34			5022.88	97			5022.88	50
	5023.11	98			5018.98	31			5023.11	33			5023.11	99			5023.11	50
	5023.35	99			5019.22	33			5023.35	32			5023.35	101			5023.35	50
	5023.58	99			5019.45	34			5023.58	31			5023.58	103			5023.58	49
	5023.81	100			5019.68	36			5023.81	29			5023.81	105			5023.81	49
	5024.04	100			5019.91	38			5024.04	28			5024.04	107			5024.04	48
	5024.27	100			5020.14	40			5024.27	27			5024.27	109			5024.27	48
	5024.5	99			5020.37	42			5024.5	26			5024.5	111			5024.5	48
	5024.74	99			5020.6	43			5024.74	25			5024.74	113			5024.74	47
	5024.97	98			5020.84	45			5024.97	24			5024.97	116			5024.97	47
	5025.2	97			5021.07	47			5025.2	24			5025.2	118			5025.2	46
	5025.43	95			5021.3	49			5025.43	23			5025.43	121			5025.43	46
	5025.66	94			5021.53	51			5025.66	22			5025.66	123			5025.66	46
	5025.89	92			5021.76	53			5025.89	21			5025.89	126			5025.89	45
	5026.13	90			5021.99	55			5026.13	21			5026.13	129			5026.13	45
	5026.36	87			5022.23	57			5026.36	20			5026.36	132			5026.36	45
	5026.59	84			5022.46	59			5026.59	20			5026.59	135			5026.59	44
	5026.82	81			5022.69	61			5026.82	20			5026.82	138			5026.82	44
	5027.05	78			5022.92	63			5027.05	19			5027.05	141			5027.05	43
	5027.28	75			5023.15	65			5027.28	19			5027.28	144			5027.28	43
	5027.52	71			5023.38	67			5027.52	19			5027.52	147			5027.52	43
	5027.75	68			5023.61	69			5027.75	19			5027.75	151			5027.75	42
	5027.98	64			5023.85	71			5027.98	19			5027.98	154			5027.98	42
	5028.21	60			5024.08	73			5028.21	19			5028.21	157			5028.21	41
	5028.44	56			5024.31	75			5028.44	19			5028.44	161			5028.44	41
	5028.67	52			5024.54	77			5028.67	19			5028.67	164			5028.67	41
	5028.91	47			5024.77	78			5028.91	19			5028.91	167			5028.91	40
	5029.14	43			5025	80			5029.14	19			5029.14	171			5029.14	40
	5029.37	39			5025.23	82			5029.37	19			5029.37	174			5029.37	39
	5029.6	35			5025.47	84			5029.6	20			5029.6	178			5029.6	39
	5029.83	31			5025.7	85			5029.83	20			5029.83	181			5029.83	38
	5030.06	27			5025.93	87			5030.06	20			5030.06	185			5030.06	38
	5030.3	23			5026.16	88			5030.3	21			5030.3	188			5030.3	37
	5030.53	20			5026.39	90			5030.53	21			5030.53	192			5030.53	36
	5030.76	16			5026.62	91			5030.76	22			5030.76	195			5030.76	36
	5030.99	13			5026.86	93			5030.99	22			5030.99	198			5030.99	35
	5031.22	9			5027.09	94			5031.22	23			5031.22	202			5031.22	35
	5031.45	6			5027.32	96			5031.45	23			5031.45	205			5031.45	34
	5031.69	4			5027.55	97			5031.69	24			5031.69	208			5031.69	33
	5031.92	1			5027.78	98			5031.92	25			5031.92	212			5031.92	33
	5032.15	-1			5028.01	99			5032.15	25			5032.15	215			5032.15	32
	5032.38	-4			5028.24	100			5032.38	26			5032.38	218			5032.38	32
	5032.61	-6			5028.48	101			5032.61	26			5032.61	221			5032.61	31
	5032.85	-7			5028.71	102			5032.85	27			5032.85	224			5032.85	30
	5033.08	-9			5028.94	103			5033.08	28			5033.08	227			5033.08	29
	5033.31	-10			5029.17	104			5033.31	28			5033.31	230			5033.31	29
	5033.54	-11			5029.4	105			5033.54	29			5033.54	233			5033.54	28
	5033.77	-12			5029.64	106			5033.77	30			5033.77	236			5033.77	27
	5034	-12			5029.87	106			5034	31			5034	238			5034	27
	5034.24	-13			5030.1	107			5034.24	31			5034.24	241			5034.24	26
	5034.47	-12			5030.33	107			5034.47	32			5034.47	243			5034.47	25
	5034.7	-12			5030.56	108			5034.7	33			5034.7	246			5034.7	24
	5034.93	-12			5030.79	108			5034.93	33			5034.93	248			5034.93	24
	5035.16	-11			5031.02	109			5035.16	34			5035.16	250			5035.16	23
	5035.4	-10			5031.26	109			5035.4	35			5035.4	252			5035.4	22
	5035.63	-9			5031.49	109			5035.63	36			5035.63	254			5035.63	21
	5035.86	-7			5031.72	110			5035.86	36			5035.86	256			5035.86	20
	5036.09	-6			5031.95	110			5036.09	37			5036.09	257			5036.09	20
	5036.32	-4			5032.18	110			5036.32	38			5036.32	259			5036.32	19
	5036.55	-2			5032.42	110			5036.55	39			5036.55	260			5036.55	18
	5036.79	0			5032.65	110			5036.79	39			5036.79	262			5036.79	17
	5037.02	2			5032.88	110			5037.02	40			5037.02	263			5037.02	17
	5037.25	5			5033.11	110			5037.25	41			5037.25	264			5037.25	16
	5037.48	7			5033.34	110			5037.48	41			5037.48	265			5037.48	15
	5037.71	10			5033.57	110			5037.71	42			5037.71	266			5037.71	14
	5037.95	12			5033.81	110			5037.95	43			5037.95	266			5037.95	13
	5038.18	15			5034.04	110			5038.18	43			5038.18	267			5038.18	13
	5038.41	18			5034.27	110			5038.41	44			5038.41	267			5038.41	12
	5038.64	21			5034.5	110			5038.64	45			5038.64	268			5038.64	11
	5038.87	24			5034.73	110			5038.87	45			5038.87	268			5038.87	10
	5039.1	27			5034.97	109			5039.1	46			5039.1	268			5039.1	9
	5039.34	30			5035.2	109			5039.34	47			5039.34	268			5039.34	9
	5039.57	33			5035.43	109			5039.57	47			5039.57	268			5039.57	8
	5039.8	36			5035.66	109			5039.8	48			5039.8	267			5039.8	7
	5040.03	39			5035.89	109			5040.03	49			5040.03	267			5040.03	6
	5040.27	42			5036.12	109			5040.27	49			5040.27	266			5040.27	6
	5040.5	45			5036.36	108			5040.5	50			5040.5	265			5040.5	5
	5040.73	48			5036.59	108			5040.73	51			5040.73	264			5040.73	4
	5040.96	51			5036.82	108			5040.96	51			5040.96	264			5040.96	3
	5041.19	54			5037.05	108			5041.19	52			5041.19	262			5041.19	3
	5041.43	57			5037.28	108			5041.43	53			5041.43	261			5041.43	2
	5041.66	60			5037.52	108			5041.66	53			5041.66	260			5041.66	1
	5041.89	62			5037.75	108			5041.89	54			5041.89	258			5041.89	1
	5042.12	65			5037.98	107			5042.12	55			5042.12	257			5042.12	0
	5042.35	68			5038.21	107			5042.35	55			5042.35	255			5042.35	-1
	5042.59	70			5038.44	107			5042.59	56			5042.59	253			5042.59	-1
	5042.82	73			5038.67	107			5042.82	57			5042.82	252			5042.82	-2
	5043.05	75			5038.91	107			5043.05	58			5043.05	250			5043.05	-3
	5043.28	78			5039.14	107			5043.28	58			5043.28	248			5043.28	-3
	5043.51	80			5039.37	108			5043.51	59			5043.51	245			5043.51	-4
	5043.74	82			5039.6	108			5043.74	60			5043.74	243			5043.74	-4
	5043.98	84			5039.83	108			5043.98	61			5043.98	241			5043.98	-5
	5044.21	86			5040.07	108			5044.21	62			5044.21	239			5044.21	-6
	5044.44	88			5040.3	108			5044.44	62			5044.44	236			5044.44	-6
	5044.67	90			5040.53	108			5044.67	63			5044.67	234			5044.67	-7
	5044.9	92			5040.76	109			5044.9	64			5044.9	231			5044.9	-7
	5045.14	93			5040.99	109			5045.14	65			5045.14	228			5045.14	-8
	5045.37	95			5041.23	109			5045.37	66			5045.37	226			5045.37	-8
	5045.6	96			5041.46	110			5045.6	67			5045.6	223			5045.6	-9
	5045.83	98			5041.69	110			5045.83	68			5045.83	220			5045.83	-9
	5046.07	99			5041.92	111			5046.07	69			5046.07	217			5046.07	-9
	5046.3	101			5042.15	111			5046.3	70			5046.3	214			5046.3	-10
	5046.53	102			5042.39	112			5046.53	71			5046.53	211			5046.53	-10
	5046.76	103			5042.62	112			5046.76	72			5046.76	208			5046.76	-10
	5046.99	104			5042.85	113			5046.99	73			5046.99	205			5046.99	-11
	5047.23	105			5043.08	113			5047.23	74			5047.23	202			5047.23	-11
	5047.46	106			5043.31	114			5047.46	75			5047.46	199			5047.46	-11
	5047.69	107			5043.55	115			5047.69	76			5047.69	196			5047.69	-11
	5047.92	108			5043.78	115			5047.92	77			5047.92	193			5047.92	-12
	5048.15	109			5044.01	116			5048.15	78			5048.15	190			5048.15	-12
	5048.39	110			5044.24	117			5048.39	79			5048.39	187			5048.39	-12
	5048.62	110			5044.47	117			5048.62	80			5048.62	184			5048.62	-12
	5048.85	111			5044.7	118			5048.85	81			5048.85	181			5048.85	-12
	5049.08	111			5044.94	119			5049.08	83			5049.08	178			5049.08	-12
	5049.31	111			5045.17	120			5049.31	84			5049.31	175			5049.31	-12
	5049.55	112			5045.4	120			5049.55	85			5049.55	172			5049.55	-12
	5049.78	112			5045.63	121			5049.78	86			5049.78	169			5049.78	-12
	5050.01	112			5045.86	122			5050.01	87			5050.01	166			5050.01	-12
	5050.24	111			5046.1	123			5050.24	88			5050.24	163			5050.24	-12
	5050.48	111			5046.33	123			5050.48	89			5050.48	160			5050.48	-11
	5050.71	111			5046.56	124			5050.71	90			5050.71	157			5050.71	-11
	5050.94	110			5046.79	125			5050.94	90			5050.94	154			5050.94	-11
	5051.17	109			5047.02	125			5051.17	91			5051.17	151			5051.17	-10
	5051.4	108			5047.26	126			5051.4	92			5051.4	148			5051.4	-10
	5051.64	107			5047.49	127			5051.64	93			5051.64	146			5051.64	-10
	5051.87	106			5047.72	127			5051.87	94			5051.87	143			5051.87	-9
	5052.1	105			5047.95	128			5052.1	94			5052.1	140			5052.1	-9
	5052.33	104			5048.19	128			5052.33	95			5052.33	138			5052.33	-8
	5052.57	102			5048.42	129			5052.57	95			5052.57	135			5052.57	-7
	5052.8	101			5048.65	129			5052.8	96			5052.8	133			5052.8	-7
	5053.03	99			5048.88	129			5053.03	96			5053.03	130			5053.03	-6
	5053.26	98			5049.11	130			5053.26	97			5053.26	128			5053.26	-5
	5053.49	96			5049.35	130			5053.49	97			5053.49	126			5053.49	-5
	5053.73	94			5049.58	130			5053.73	97			5053.73	123			5053.73	-4
	5053.96	92			5049.81	130			5053.96	97			5053.96	121			5053.96	-3
	5054.19	90			5050.04	131			5054.19	98			5054.19	119			5054.19	-2
	5054.42	88			5050.27	131			5054.42	98			5054.42	117			5054.42	-1
	5054.66	86			5050.51	131			5054.66	98			5054.66	115			5054.66	0
	5054.89	84			5050.74	130			5054.89	98			5054.89	113			5054.89	1
	5055.12	82			5050.97	130			5055.12	98			5055.12	111			5055.12	2
	5055.35	80			5051.2	130			5055.35	98			5055.35	109			5055.35	3
	5055.59	78			5051.44	130			5055.59	97			5055.59	108			5055.59	4
	5055.82	76			5051.67	129			5055.82	97			5055.82	106			5055.82	5
	5056.05	74			5051.9	129			5056.05	97			5056.05	104			5056.05	6
	5056.28	72			5052.13	128			5056.28	96			5056.28	103			5056.28	8
	5056.52	70			5052.36	128			5056.52	96			5056.52	101			5056.52	9
	5056.75	68			5052.6	127			5056.75	96			5056.75	100			5056.75	10
	5056.98	66			5052.83	126			5056.98	95			5056.98	98			5056.98	11
	5057.21	65			5053.06	126			5057.21	95			5057.21	97			5057.21	13
	5057.44	63			5053.29	125			5057.44	94			5057.44	96			5057.44	14
	5057.68	61			5053.52	124			5057.68	93			5057.68	94			5057.68	15
	5057.91	59			5053.76	123			5057.91	93			5057.91	93			5057.91	17
	5058.14	58			5053.99	122			5058.14	92			5058.14	92			5058.14	18
	5058.37	56			5054.22	121			5058.37	91			5058.37	91			5058.37	19
	5058.61	54			5054.45	119			5058.61	91			5058.61	90			5058.61	21
	5058.84	53			5054.69	118			5058.84	90			5058.84	88			5058.84	22
	5059.07	52			5054.92	117			5059.07	89			5059.07	87			5059.07	24
	5059.3	50			5055.15	115			5059.3	88			5059.3	86			5059.3	25
	5059.54	49			5055.38	114			5059.54	87			5059.54	85			5059.54	27
	5059.77	48			5055.62	112			5059.77	86			5059.77	85			5059.77	28
	5060	46			5055.85	111			5060	86			5060	84			5060	29
	5060.23	45			5056.08	109			5060.23	85			5060.23	83			5060.23	31
	5060.47	44			5056.31	107			5060.47	84			5060.47	82			5060.47	32
	5060.7	42			5056.55	105			5060.7	83			5060.7	81			5060.7	34
	5060.93	41			5056.78	104			5060.93	82			5060.93	80			5060.93	35
	5061.16	40			5057.01	102			5061.16	81			5061.16	80			5061.16	37
	5061.4	38			5057.24	100			5061.4	81			5061.4	79			5061.4	38
	5061.63	37			5057.47	98			5061.63	80			5061.63	78			5061.63	39
	5061.86	35			5057.71	96			5061.86	79			5061.86	78			5061.86	41
	5062.09	33			5057.94	94			5062.09	78			5062.09	77			5062.09	42
	5062.32	32			5058.17	92			5062.32	78			5062.32	76			5062.32	44
	5062.56	30			5058.4	90			5062.56	77			5062.56	76			5062.56	45
	5062.79	28			5058.64	88			5062.79	76			5062.79	75			5062.79	46
	5063.02	26			5058.87	86			5063.02	76			5063.02	74			5063.02	48
	5063.26	24			5059.1	84			5063.26	75			5063.26	74			5063.26	49
	5063.49	21			5059.33	82			5063.49	75			5063.49	73			5063.49	50
	5063.72	19			5059.56	80			5063.72	74			5063.72	72			5063.72	52
	5063.95	17			5059.8	78			5063.95	74			5063.95	72			5063.95	53
	5064.19	14			5060.03	76			5064.19	74			5064.19	71			5064.19	54
	5064.42	11			5060.26	74			5064.42	73			5064.42	71			5064.42	55
	5064.65	9			5060.49	72			5064.65	73			5064.65	70			5064.65	57
	5064.88	6			5060.73	70			5064.88	73			5064.88	69			5064.88	58
	5065.11	3			5060.96	68			5065.11	73			5065.11	69			5065.11	59
	5065.35	0			5061.19	66			5065.35	73			5065.35	68			5065.35	60
	5065.58	-2			5061.42	64			5065.58	73			5065.58	68			5065.58	61
	5065.81	-5			5061.66	62			5065.81	74			5065.81	67			5065.81	62
	5066.05	-8			5061.89	60			5066.05	74			5066.05	66			5066.05	63
	5066.28	-11			5062.12	59			5066.28	74			5066.28	66			5066.28	65
	5066.51	-14			5062.35	57			5066.51	74			5066.51	65			5066.51	66
	5066.74	-16			5062.59	55			5066.74	75			5066.74	64			5066.74	67
	5066.98	-19			5062.82	54			5066.98	75			5066.98	64			5066.98	68
	5067.21	-22			5063.05	52			5067.21	76			5067.21	63			5067.21	69
	5067.44	-24			5063.28	51			5067.44	77			5067.44	63			5067.44	70
	5067.67	-26			5063.52	49			5067.67	77			5067.67	62			5067.67	70
	5067.9	-29			5063.75	48			5067.9	78			5067.9	61			5067.9	71
	5068.14	-31			5063.98	46			5068.14	79			5068.14	61			5068.14	72
	5068.37	-33			5064.21	45			5068.37	79			5068.37	60			5068.37	73
	5068.6	-34			5064.44	44			5068.6	80			5068.6	59			5068.6	74
	5068.84	-36			5064.68	43			5068.84	81			5068.84	59			5068.84	75
	5069.07	-37			5064.91	42			5069.07	82			5069.07	58			5069.07	76
	5069.3	-38			5065.14	41			5069.3	83			5069.3	57			5069.3	76
	5069.53	-39			5065.38	40			5069.53	83			5069.53	56			5069.53	77
	5069.77	-40			5065.61	39			5069.77	84			5069.77	56			5069.77	78
	5070	-40			5065.84	38			5070	85			5070	55			5070	78
	5070.23	-40			5066.07	38			5070.23	86			5070.23	54			5070.23	79
	5070.46	-40			5066.31	37			5070.46	87			5070.46	54			5070.46	80
	5070.7	-40			5066.54	37			5070.7	88			5070.7	53			5070.7	80
	5070.93	-40			5066.77	36			5070.93	89			5070.93	52			5070.93	81
	5071.16	-39			5067	36			5071.16	90			5071.16	52			5071.16	82
	5071.4	-38			5067.23	36			5071.4	91			5071.4	51			5071.4	82
	5071.63	-37			5067.47	35			5071.63	91			5071.63	50			5071.63	83
	5071.86	-35			5067.7	35			5071.86	92			5071.86	49			5071.86	83
	5072.09	-33			5067.93	35			5072.09	93			5072.09	49			5072.09	84
	5072.33	-32			5068.17	35			5072.33	94			5072.33	48			5072.33	84
	5072.56	-30			5068.4	35			5072.56	94			5072.56	47			5072.56	85
	5072.79	-27			5068.63	35			5072.79	95			5072.79	47			5072.79	85
	5073.02	-25			5068.86	36			5073.02	95			5073.02	46			5073.02	85
	5073.26	-22			5069.1	36			5073.26	96			5073.26	45			5073.26	86
	5073.49	-20			5069.33	36			5073.49	96			5073.49	45			5073.49	86
	5073.72	-17			5069.56	36			5073.72	96			5073.72	44			5073.72	87
	5073.95	-14			5069.79	37			5073.95	96			5073.95	44			5073.95	87
	5074.19	-12			5070.03	37			5074.19	97			5074.19	43			5074.19	87
	5074.42	-9			5070.26	38			5074.42	97			5074.42	42			5074.42	88
	5074.65	-6			5070.49	39			5074.65	97			5074.65	42			5074.65	88
	5074.89	-3			5070.72	39			5074.89	97			5074.89	41			5074.89	88
	5075.12	0			5070.96	40			5075.12	96			5075.12	41			5075.12	88
	5075.35	3			5071.19	41			5075.35	96			5075.35	40			5075.35	88
	5075.58	6			5071.42	41			5075.58	96			5075.58	40			5075.58	89
	5075.82	8			5071.65	42			5075.82	95			5075.82	39			5075.82	89
	5076.05	11			5071.89	43			5076.05	95			5076.05	39			5076.05	89
	5076.28	13			5072.12	44			5076.28	94			5076.28	38			5076.28	89
	5076.52	16			5072.35	45			5076.52	93			5076.52	38			5076.52	89
	5076.75	18			5072.59	46			5076.75	92			5076.75	38			5076.75	89
	5076.98	20			5072.82	47			5076.98	92			5076.98	37			5076.98	89
	5077.21	22			5073.05	48			5077.21	91			5077.21	37			5077.21	89
	5077.45	24			5073.28	49			5077.45	90			5077.45	37			5077.45	89
	5077.68	26			5073.52	50			5077.68	88			5077.68	36			5077.68	89
	5077.91	28			5073.75	51			5077.91	87			5077.91	36			5077.91	89
	5078.15	29			5073.98	53			5078.15	86			5078.15	36			5078.15	89
	5078.38	31			5074.21	54			5078.38	84			5078.38	36			5078.38	89
	5078.61	32			5074.45	55			5078.61	83			5078.61	35			5078.61	89
	5078.84	33			5074.68	56			5078.84	82			5078.84	35			5078.84	89
	5079.08	34			5074.91	57			5079.08	80			5079.08	35			5079.08	88
	5079.31	34			5075.15	58			5079.31	78			5079.31	35			5079.31	88
	5079.54	35			5075.38	60			5079.54	77			5079.54	35			5079.54	88
	5079.77	35			5075.61	61			5079.77	75			5079.77	35			5079.77	88
	5080.01	35			5075.84	62			5080.01	73			5080.01	35			5080.01	87
	5080.24	35			5076.08	63			5080.24	71			5080.24	35			5080.24	87
	5080.47	35			5076.31	65			5080.47	69			5080.47	35			5080.47	87
	5080.71	34			5076.54	66			5080.71	67			5080.71	35			5080.71	86
	5080.94	34			5076.77	67			5080.94	65			5080.94	35			5080.94	86
	5081.17	33			5077.01	68			5081.17	63			5081.17	35			5081.17	86
	5081.4	32			5077.24	69			5081.4	61			5081.4	35			5081.4	85
	5081.64	31			5077.47	71			5081.64	59			5081.64	35			5081.64	85
	5081.87	30			5077.7	72			5081.87	57			5081.87	35			5081.87	84
	5082.1	29			5077.94	73			5082.1	55			5082.1	35			5082.1	84
	5082.34	28			5078.17	74			5082.34	53			5082.34	35			5082.34	83
	5082.57	26			5078.4	76			5082.57	51			5082.57	35			5082.57	83
	5082.8	25			5078.64	77			5082.8	49			5082.8	36			5082.8	82
	5083.03	23			5078.87	78			5083.03	47			5083.03	36			5083.03	82
	5083.27	22			5079.1	79			5083.27	45			5083.27	36			5083.27	81
	5083.5	20			5079.33	80			5083.5	43			5083.5	36			5083.5	80
	5083.73	18			5079.57	81			5083.73	41			5083.73	37			5083.73	80
	5083.97	16			5079.8	83			5083.97	39			5083.97	37			5083.97	79
	5084.2	15			5080.03	84			5084.2	37			5084.2	37			5084.2	78
	5084.43	13			5080.27	85			5084.43	35			5084.43	38			5084.43	78
	5084.67	11			5080.5	86			5084.67	34			5084.67	38			5084.67	77
	5084.9	9			5080.73	87			5084.9	32			5084.9	38			5084.9	76
	5085.13	8			5080.96	88			5085.13	30			5085.13	39			5085.13	76
	5085.36	6			5081.2	89			5085.36	28			5085.36	39			5085.36	75
	5085.6	5			5081.43	90			5085.6	27			5085.6	39			5085.6	74
	5085.83	3			5081.66	91			5085.83	25			5085.83	40			5085.83	73
	5086.06	2			5081.9	92			5086.06	24			5086.06	40			5086.06	72
	5086.3	1			5082.13	93			5086.3	22			5086.3	41			5086.3	72
	5086.53	0			5082.36	94			5086.53	21			5086.53	41			5086.53	71
	5086.76	-1			5082.59	95			5086.76	19			5086.76	42			5086.76	70
	5087	-2			5082.83	96			5087	18			5087	42			5087	69
	5087.23	-3			5083.06	97			5087.23	17			5087.23	43			5087.23	68
	5087.46	-3			5083.29	98			5087.46	16			5087.46	43			5087.46	67
	5087.69	-3			5083.53	99			5087.69	15			5087.69	44			5087.69	67
	5087.93	-3			5083.76	99			5087.93	14			5087.93	44			5087.93	66
	5088.16	-3			5083.99	100			5088.16	13			5088.16	45			5088.16	65
	5088.39	-3			5084.23	101			5088.39	12			5088.39	45			5088.39	64
	5088.63	-3			5084.46	102			5088.63	11			5088.63	46			5088.63	63
	5088.86	-2			5084.69	103			5088.86	11			5088.86	46			5088.86	62
	5089.09	-1			5084.92	103			5089.09	10			5089.09	47			5089.09	61
	5089.33	0			5085.16	104			5089.33	9			5089.33	47			5089.33	60
	5089.56	1			5085.39	105			5089.56	9			5089.56	48			5089.56	59
	5089.79	3			5085.62	105			5089.79	8			5089.79	48			5089.79	58
	5090.03	4			5085.85	106			5090.03	8			5090.03	49			5090.03	58
	5090.26	6			5086.09	107			5090.26	7			5090.26	49			5090.26	57
	5090.49	8			5086.32	107			5090.49	7			5090.49	50			5090.49	56
	5090.73	10			5086.55	108			5090.73	7			5090.73	50			5090.73	55
	5090.96	12			5086.79	108			5090.96	7			5090.96	51			5090.96	54
	5091.19	14			5087.02	109			5091.19	7			5091.19	51			5091.19	53
	5091.42	17			5087.25	109			5091.42	7			5091.42	52			5091.42	52
	5091.66	19			5087.49	109			5091.66	6			5091.66	52			5091.66	51
	5091.89	22			5087.72	110			5091.89	7			5091.89	53			5091.89	50
	5092.12	24			5087.95	110			5092.12	7			5092.12	53			5092.12	49
	5092.36	27			5088.19	111			5092.36	7			5092.36	53			5092.36	48
	5092.59	29			5088.42	111			5092.59	7			5092.59	54			5092.59	47
	5092.82	32			5088.65	111			5092.82	7			5092.82	54			5092.82	46
	5093.06	34			5088.88	111			5093.06	8			5093.06	55			5093.06	45
	5093.29	37			5089.12	111			5093.29	8			5093.29	55			5093.29	44
	5093.52	39			5089.35	111			5093.52	8			5093.52	56			5093.52	43
	5093.76	41			5089.58	112			5093.76	9			5093.76	56			5093.76	42
	5093.99	44			5089.82	112			5093.99	9			5093.99	56			5093.99	41
	5094.22	46			5090.05	112			5094.22	10			5094.22	57			5094.22	40
	5094.45	48			5090.28	111			5094.45	10			5094.45	57			5094.45	39
	5094.69	49			5090.52	111			5094.69	11			5094.69	57			5094.69	38
	5094.92	51			5090.75	111			5094.92	12			5094.92	58			5094.92	37
	5095.15	52			5090.98	111			5095.15	13			5095.15	58			5095.15	36
	5095.39	54			5091.22	111			5095.39	13			5095.39	58			5095.39	35
	5095.62	55			5091.45	110			5095.62	14			5095.62	59			5095.62	34
	5095.85	56			5091.68	110			5095.85	15			5095.85	59			5095.85	33
	5096.09	56			5091.91	110			5096.09	16			5096.09	59			5096.09	32
	5096.32	57			5092.15	109			5096.32	17			5096.32	60			5096.32	31
	5096.55	57			5092.38	109			5096.55	18			5096.55	60			5096.55	30
	5096.79	57			5092.61	108			5096.79	19			5096.79	60			5096.79	29
	5097.02	57			5092.85	108			5097.02	20			5097.02	60			5097.02	28
	5097.25	57			5093.08	107			5097.25	21			5097.25	61			5097.25	27
	5097.49	56			5093.31	107			5097.49	22			5097.49	61			5097.49	27
	5097.72	56			5093.55	106			5097.72	23			5097.72	61			5097.72	26
	5097.95	55			5093.78	105			5097.95	25			5097.95	61			5097.95	25
	5098.19	54			5094.01	104			5098.19	26			5098.19	61			5098.19	24
	5098.42	54			5094.24	104			5098.42	27			5098.42	61			5098.42	23
	5098.65	53			5094.48	103			5098.65	29			5098.65	61			5098.65	22
	5098.89	52			5094.71	102			5098.89	30			5098.89	62			5098.89	22
	5099.12	50			5094.94	101			5099.12	32			5099.12	62			5099.12	21
	5099.35	49			5095.18	100			5099.35	33			5099.35	62			5099.35	20
	5099.59	48			5095.41	99			5099.59	35			5099.59	62			5099.59	19
	5099.82	47			5095.64	98			5099.82	36			5099.82	62			5099.82	18
	5100.05	46			5095.88	97			5100.05	38			5100.05	62			5100.05	18
	5100.29	45			5096.11	96			5100.29	39			5100.29	62			5100.29	17
	5100.52	44			5096.34	95			5100.52	41			5100.52	62			5100.52	16
	5100.75	42			5096.58	93			5100.75	43			5100.75	62			5100.75	16
	5100.99	41			5096.81	92			5100.99	44			5100.99	62			5100.99	15
	5101.22	40			5097.04	91			5101.22	46			5101.22	62			5101.22	15
	5101.45	39			5097.28	90			5101.45	48			5101.45	62			5101.45	14
	5101.69	39			5097.51	89			5101.69	49			5101.69	62			5101.69	13
	5101.92	38			5097.74	87			5101.92	51			5101.92	62			5101.92	13
	5102.15	37			5097.98	86			5102.15	53			5102.15	62			5102.15	12
	5102.39	36			5098.21	85			5102.39	54			5102.39	61			5102.39	12
	5102.62	36			5098.44	84			5102.62	56			5102.62	61			5102.62	12
	5102.85	35			5098.68	82			5102.85	58			5102.85	61			5102.85	11
	5103.09	34			5098.91	81			5103.09	59			5103.09	61			5103.09	11
	5103.32	34			5099.14	80			5103.32	61			5103.32	61			5103.32	10
	5103.55	33			5099.38	78			5103.55	63			5103.55	60			5103.55	10
	5103.79	33			5099.61	77			5103.79	64			5103.79	60			5103.79	10
	5104.02	33			5099.84	76			5104.02	66			5104.02	60			5104.02	9
	5104.25	32			5100.08	75			5104.25	68			5104.25	60			5104.25	9
	5104.49	32			5100.31	73			5104.49	69			5104.49	59			5104.49	9
	5104.72	32			5100.54	72			5104.72	71			5104.72	59			5104.72	9
	5104.95	32			5100.77	71			5104.95	72			5104.95	59			5104.95	8
	5105.19	32			5101.01	70			5105.19	74			5105.19	58			5105.19	8
	5105.42	32			5101.24	69			5105.42	75			5105.42	58			5105.42	8
	5105.65	32			5101.48	67			5105.65	76			5105.65	57			5105.65	8
	5105.89	32			5101.71	66			5105.89	78			5105.89	57			5105.89	8
	5106.12	32			5101.94	65			5106.12	79			5106.12	56			5106.12	8
	5106.35	32			5102.18	64			5106.35	80			5106.35	56			5106.35	8
	5106.59	32			5102.41	63			5106.59	81			5106.59	55			5106.59	8
	5106.82	32			5102.64	62			5106.82	82			5106.82	55			5106.82	8
	5107.06	32			5102.88	61			5107.06	83			5107.06	54			5107.06	8
	5107.29	32			5103.11	60			5107.29	84			5107.29	54			5107.29	8
	5107.52	32			5103.34	60			5107.52	84			5107.52	53			5107.52	8
	5107.76	32			5103.57	59			5107.76	85			5107.76	52			5107.76	8
	5107.99	32			5103.81	58			5107.99	86			5107.99	52			5107.99	8
	5108.22	32			5104.04	57			5108.22	86			5108.22	51			5108.22	8
	5108.46	32			5104.28	57			5108.46	87			5108.46	50			5108.46	9
	5108.69	32			5104.51	56			5108.69	87			5108.69	49			5108.69	9
	5108.92	32			5104.74	56			5108.92	87			5108.92	48			5108.92	9
	5109.16	31			5104.98	55			5109.16	87			5109.16	48			5109.16	9
	5109.39	31			5105.21	55			5109.39	87			5109.39	47			5109.39	10
	5109.62	31			5105.44	54			5109.62	87			5109.62	46			5109.62	10
	5109.86	31			5105.68	54			5109.86	87			5109.86	45			5109.86	10
	5110.09	30			5105.91	54			5110.09	87			5110.09	44			5110.09	10
	5110.32	30			5106.14	54			5110.32	86			5110.32	43			5110.32	11
	5110.56	30			5106.38	53			5110.56	86			5110.56	42			5110.56	11
	5110.79	29			5106.61	53			5110.79	85			5110.79	41			5110.79	11
	5111.03	29			5106.84	53			5111.03	85			5111.03	40			5111.03	12
	5111.26	29			5107.08	53			5111.26	84			5111.26	39			5111.26	12
	5111.49	28			5107.31	53			5111.49	83			5111.49	38			5111.49	12
	5111.73	27			5107.54	54			5111.73	82			5111.73	37			5111.73	13
	5111.96	27			5107.78	54			5111.96	81			5111.96	35			5111.96	13
	5112.19	26			5108.01	54			5112.19	80			5112.19	34			5112.19	13
	5112.43	25			5108.24	54			5112.43	79			5112.43	33			5112.43	14
	5112.66	24			5108.48	55			5112.66	77			5112.66	32			5112.66	14
	5112.9	23			5108.71	55			5112.9	76			5112.9	31			5112.9	14
	5113.13	22			5108.94	55			5113.13	75			5113.13	29			5113.13	15
	5113.36	21			5109.18	56			5113.36	73			5113.36	28			5113.36	15
	5113.6	20			5109.41	56			5113.6	71			5113.6	27			5113.6	16
	5113.83	19			5109.65	57			5113.83	70			5113.83	26			5113.83	16
	5114.06	18			5109.88	57			5114.06	68			5114.06	24			5114.06	16
	5114.3	17			5110.11	58			5114.3	66			5114.3	23			5114.3	17
	5114.53	15			5110.35	59			5114.53	65			5114.53	22			5114.53	17
	5114.76	14			5110.58	59			5114.76	63			5114.76	21			5114.76	17
	5115	13			5110.81	60			5115	61			5115	19			5115	18
	5115.23	11			5111.05	61			5115.23	59			5115.23	18			5115.23	18
	5115.47	10			5111.28	62			5115.47	57			5115.47	17			5115.47	18
	5115.7	9			5111.51	62			5115.7	55			5115.7	16			5115.7	18
	5115.93	7			5111.75	63			5115.93	53			5115.93	14			5115.93	19
	5116.17	6			5111.98	64			5116.17	51			5116.17	13			5116.17	19
	5116.4	5			5112.21	65			5116.4	49			5116.4	12			5116.4	19
	5116.63	4			5112.45	65			5116.63	47			5116.63	11			5116.63	19
	5116.87	3			5112.68	66			5116.87	45			5116.87	10			5116.87	20
	5117.1	2			5112.91	67			5117.1	43			5117.1	9			5117.1	20
	5117.33	1			5113.15	68			5117.33	41			5117.33	8			5117.33	20
	5117.57	1			5113.38	68			5117.57	39			5117.57	7			5117.57	20
	5117.8	0			5113.61	69			5117.8	37			5117.8	6			5117.8	20
	5118.04	0			5113.85	70			5118.04	35			5118.04	5			5118.04	21
	5118.27	0			5114.08	70			5118.27	33			5118.27	4			5118.27	21
	5118.5	0			5114.32	71			5118.5	31			5118.5	3			5118.5	21
	5118.74	1			5114.55	72			5118.74	29			5118.74	2			5118.74	21
	5118.97	2			5114.78	72			5118.97	27			5118.97	1			5118.97	21
	5119.2	2			5115.02	73			5119.2	26			5119.2	1			5119.2	21
	5119.44	4			5115.25	73			5119.44	24			5119.44	0			5119.44	21
	5119.67	5			5115.48	74			5119.67	22			5119.67	-1			5119.67	21
	5119.91	7			5115.72	74			5119.91	21			5119.91	-1			5119.91	21
	5120.14	9			5115.95	75			5120.14	19			5120.14	-2			5120.14	21
	5120.37	11			5116.19	75			5120.37	18			5120.37	-2			5120.37	21
	5120.61	13			5116.42	75			5120.61	16			5120.61	-3			5120.61	21
	5120.84	16			5116.65	75			5120.84	15			5120.84	-3			5120.84	20
	5121.07	19			5116.89	76			5121.07	14			5121.07	-3			5121.07	20
	5121.31	22			5117.12	76			5121.31	13			5121.31	-3			5121.31	20
	5121.54	25			5117.35	76			5121.54	12			5121.54	-3			5121.54	20
	5121.78	28			5117.59	76			5121.78	11			5121.78	-3			5121.78	20
	5122.01	32			5117.82	76			5122.01	10			5122.01	-3			5122.01	19
	5122.24	35			5118.05	75			5122.24	9			5122.24	-3			5122.24	19
	5122.48	39			5118.29	75			5122.48	8			5122.48	-3			5122.48	19
	5122.71	43			5118.52	75			5122.71	7			5122.71	-2			5122.71	18
	5122.94	47			5118.76	74			5122.94	7			5122.94	-2			5122.94	18
	5123.18	50			5118.99	74			5123.18	6			5123.18	-2			5123.18	18
	5123.41	54			5119.22	73			5123.41	6			5123.41	-1			5123.41	17
	5123.65	58			5119.46	73			5123.65	6			5123.65	0			5123.65	17
	5123.88	61			5119.69	72			5123.88	5			5123.88	0			5123.88	16
	5124.11	65			5119.92	71			5124.11	5			5124.11	1			5124.11	16
	5124.35	68			5120.16	70			5124.35	5			5124.35	2			5124.35	15
	5124.58	71			5120.39	69			5124.58	5			5124.58	3			5124.58	15
	5124.82	74			5120.62	68			5124.82	5			5124.82	4			5124.82	14
	5125.05	76			5120.86	67			5125.05	5			5125.05	5			5125.05	14
	5125.28	79			5121.09	66			5125.28	5			5125.28	6			5125.28	13
	5125.52	81			5121.33	65			5125.52	5			5125.52	7			5125.52	12
	5125.75	82			5121.56	64			5125.75	6			5125.75	8			5125.75	12
	5125.99	84			5121.79	62			5125.99	6			5125.99	10			5125.99	11
	5126.22	85			5122.03	61			5126.22	7			5126.22	11			5126.22	10
	5126.45	86			5122.26	59			5126.45	7			5126.45	12			5126.45	10
	5126.69	86			5122.5	58			5126.69	8			5126.69	14			5126.69	9
	5126.92	87			5122.73	56			5126.92	8			5126.92	15			5126.92	8
	5127.15	87			5122.96	54			5127.15	9			5127.15	17			5127.15	8
	5127.39	86			5123.2	53			5127.39	10			5127.39	18			5127.39	7
	5127.62	86			5123.43	51			5127.62	10			5127.62	20			5127.62	6
	5127.86	85			5123.66	49			5127.86	11			5127.86	22			5127.86	5
	5128.09	84			5123.9	47			5128.09	12			5128.09	23			5128.09	5
	5128.32	83			5124.13	45			5128.32	13			5128.32	25			5128.32	4
	5128.56	81			5124.37	43			5128.56	14			5128.56	27			5128.56	3
	5128.79	80			5124.6	41			5128.79	15			5128.79	29			5128.79	2
	5129.03	78			5124.83	39			5129.03	16			5129.03	31			5129.03	2
	5129.26	77			5125.07	37			5129.26	17			5129.26	32			5129.26	1
	5129.49	75			5125.3	35			5129.49	18			5129.49	34			5129.49	0
	5129.73	73			5125.53	33			5129.73	19			5129.73	36			5129.73	0
	5129.96	71			5125.77	31			5129.96	20			5129.96	38			5129.96	-1
	5130.2	69			5126	29			5130.2	21			5130.2	40			5130.2	-2
	5130.43	68			5126.24	27			5130.43	22			5130.43	42			5130.43	-3
	5130.66	66			5126.47	25			5130.66	23			5130.66	44			5130.66	-3
	5130.9	64			5126.7	23			5130.9	24			5130.9	46			5130.9	-4
	5131.13	63			5126.94	20			5131.13	25			5131.13	47			5131.13	-5
	5131.37	62			5127.17	18			5131.37	27			5131.37	49			5131.37	-5
	5131.6	61			5127.41	16			5131.6	28			5131.6	51			5131.6	-6
	5131.84	60			5127.64	14			5131.84	29			5131.84	53			5131.84	-6
	5132.07	59			5127.87	12			5132.07	30			5132.07	55			5132.07	-7
	5132.3	59			5128.11	10			5132.3	31			5132.3	57			5132.3	-8
	5132.54	58			5128.34	8			5132.54	32			5132.54	58			5132.54	-8
	5132.77	58			5128.58	6			5132.77	34			5132.77	60			5132.77	-9
	5133.01	58			5128.81	5			5133.01	35			5133.01	62			5133.01	-9
	5133.24	59			5129.04	3			5133.24	36			5133.24	64			5133.24	-9
	5133.47	59			5129.28	1			5133.47	37			5133.47	65			5133.47	-10
	5133.71	60			5129.51	-1			5133.71	38			5133.71	67			5133.71	-10
	5133.94	61			5129.75	-2			5133.94	39			5133.94	69			5133.94	-10
	5134.18	62			5129.98	-4			5134.18	40			5134.18	70			5134.18	-11
	5134.41	64			5130.21	-5			5134.41	42			5134.41	72			5134.41	-11
	5134.64	65			5130.45	-7			5134.64	43			5134.64	73			5134.64	-11
	5134.88	67			5130.68	-8			5134.88	44			5134.88	75			5134.88	-11
	5135.11	68			5130.92	-10			5135.11	45			5135.11	76			5135.11	-12
	5135.35	70			5131.15	-11			5135.35	46			5135.35	77			5135.35	-12
	5135.58	72			5131.38	-12			5135.58	47			5135.58	79			5135.58	-12
	5135.81	74			5131.62	-13			5135.81	48			5135.81	80			5135.81	-12
	5136.05	75			5131.85	-14			5136.05	49			5136.05	81			5136.05	-12
	5136.28	77			5132.09	-15			5136.28	50			5136.28	82			5136.28	-12
	5136.52	79			5132.32	-15			5136.52	51			5136.52	84			5136.52	-12
	5136.75	80			5132.55	-16			5136.75	52			5136.75	85			5136.75	-12
	5136.99	81			5132.79	-17			5136.99	53			5136.99	86			5136.99	-12
	5137.22	83			5133.02	-17			5137.22	54			5137.22	87			5137.22	-11
	5137.45	84			5133.26	-18			5137.45	55			5137.45	88			5137.45	-11
	5137.69	84			5133.49	-18			5137.69	56			5137.69	89			5137.69	-11
	5137.92	85			5133.72	-18			5137.92	57			5137.92	89			5137.92	-11
	5138.16	85			5133.96	-18			5138.16	58			5138.16	90			5138.16	-10
	5138.39	85			5134.19	-18			5138.39	58			5138.39	91			5138.39	-10
	5138.62	85			5134.43	-18			5138.62	59			5138.62	92			5138.62	-10
	5138.86	84			5134.66	-18			5138.86	60			5138.86	93			5138.86	-9
	5139.09	84			5134.89	-17			5139.09	61			5139.09	93			5139.09	-9
	5139.33	82			5135.13	-17			5139.33	61			5139.33	94			5139.33	-8
	5139.56	81			5135.36	-16			5139.56	62			5139.56	94			5139.56	-8
	5139.8	79			5135.6	-16			5139.8	63			5139.8	95			5139.8	-7
	5140.03	78			5135.83	-15			5140.03	63			5140.03	96			5140.03	-7
	5140.27	76			5136.06	-14			5140.27	64			5140.27	96			5140.27	-6
	5140.5	73			5136.3	-13			5140.5	64			5140.5	96			5140.5	-6
	5140.73	71			5136.53	-12			5140.73	65			5140.73	97			5140.73	-5
	5140.97	68			5136.77	-11			5140.97	65			5140.97	97			5140.97	-5
	5141.2	65			5137	-10			5141.2	66			5141.2	98			5141.2	-4
	5141.44	62			5137.23	-8			5141.44	66			5141.44	98			5141.44	-3
	5141.67	58			5137.47	-7			5141.67	66			5141.67	98			5141.67	-3
	5141.9	55			5137.7	-6			5141.9	67			5141.9	99			5141.9	-2
	5142.14	52			5137.94	-4			5142.14	67			5142.14	99			5142.14	-1
	5142.37	48			5138.17	-2			5142.37	67			5142.37	99			5142.37	0
	5142.61	44			5138.41	-1			5142.61	67			5142.61	99			5142.61	0
	5142.84	41			5138.64	1			5142.84	67			5142.84	99			5142.84	1
	5143.08	37			5138.87	3			5143.08	68			5143.08	100			5143.08	2
	5143.31	33			5139.11	5			5143.31	68			5143.31	100			5143.31	2
	5143.55	29			5139.34	7			5143.55	68			5143.55	100			5143.55	3
	5143.78	26			5139.58	9			5143.78	68			5143.78	100			5143.78	4
	5144.01	22			5139.81	11			5144.01	68			5144.01	100			5144.01	5
	5144.25	18			5140.05	13			5144.25	67			5144.25	100			5144.25	6
	5144.48	15			5140.28	15			5144.48	67			5144.48	100			5144.48	6
	5144.72	11			5140.51	18			5144.72	67			5144.72	100			5144.72	7
	5144.95	8			5140.75	20			5144.95	67			5144.95	100			5144.95	8
	5145.19	5			5140.98	22			5145.19	67			5145.19	100			5145.19	9
	5145.42	2			5141.22	24			5145.42	66			5145.42	100			5145.42	9
	5145.65	-1			5141.45	27			5145.65	66			5145.65	100			5145.65	10
	5145.89	-4			5141.69	29			5145.89	65			5145.89	100			5145.89	11
	5146.12	-6			5141.92	32			5146.12	65			5146.12	100			5146.12	12
	5146.36	-9			5142.15	34			5146.36	64			5146.36	100			5146.36	13
	5146.59	-11			5142.39	36			5146.59	64			5146.59	100			5146.59	13
	5146.83	-13			5142.62	39			5146.83	63			5146.83	99			5146.83	14
	5147.06	-14			5142.86	41			5147.06	63			5147.06	99			5147.06	15
	5147.3	-16			5143.09	44			5147.3	62			5147.3	99			5147.3	16
	5147.53	-17			5143.32	46			5147.53	61			5147.53	99			5147.53	16
	5147.76	-18			5143.56	48			5147.76	60			5147.76	99			5147.76	17
	5148	-19			5143.79	51			5148	60			5148	98			5148	18
	5148.23	-19			5144.03	53			5148.23	59			5148.23	98			5148.23	19
	5148.47	-20			5144.26	56			5148.47	58			5148.47	98			5148.47	20
	5148.7	-20			5144.5	58			5148.7	57			5148.7	98			5148.7	21
	5148.94	-19			5144.73	60			5148.94	56			5148.94	97			5148.94	21
	5149.17	-19			5144.97	63			5149.17	55			5149.17	97			5149.17	22
	5149.4	-19			5145.2	65			5149.4	54			5149.4	97			5149.4	23
	5149.64	-18			5145.43	67			5149.64	53			5149.64	96			5149.64	24
	5149.87	-17			5145.67	69			5149.87	52			5149.87	96			5149.87	25
	5150.11	-16			5145.9	71			5150.11	51			5150.11	96			5150.11	26
	5150.34	-15			5146.14	73			5150.34	50			5150.34	95			5150.34	27
	5150.58	-13			5146.37	75			5150.58	48			5150.58	95			5150.58	28
	5150.81	-12			5146.6	77			5150.81	47			5150.81	94			5150.81	28
	5151.05	-10			5146.84	79			5151.05	46			5151.05	94			5151.05	29
	5151.28	-8			5147.07	81			5151.28	45			5151.28	94			5151.28	30
	5151.52	-6			5147.31	83			5151.52	43			5151.52	93			5151.52	31
	5151.75	-4			5147.54	85			5151.75	42			5151.75	93			5151.75	32
	5151.98	-1			5147.78	86			5151.98	41			5151.98	92			5151.98	33
	5152.22	1			5148.01	88			5152.22	40			5152.22	91			5152.22	35
	5152.45	3			5148.24	89			5152.45	38			5152.45	91			5152.45	36
	5152.69	6			5148.48	91			5152.69	37			5152.69	90			5152.69	37
	5152.92	9			5148.71	92			5152.92	36			5152.92	90			5152.92	38
	5153.16	12			5148.95	94			5153.16	34			5153.16	89			5153.16	39
	5153.39	14			5149.18	95			5153.39	33			5153.39	88			5153.39	40
	5153.62	17			5149.42	96			5153.62	32			5153.62	88			5153.62	41
	5153.86	20			5149.65	97			5153.86	31			5153.86	87			5153.86	43
	5154.1	23			5149.89	98			5154.1	29			5154.1	86			5154.1	44
	5154.33	26			5150.12	99			5154.33	28			5154.33	86			5154.33	45
	5154.56	29			5150.35	100			5154.56	27			5154.56	85			5154.56	47
	5154.8	33			5150.59	101			5154.8	26			5154.8	84			5154.8	48
	5155.03	36			5150.82	102			5155.03	24			5155.03	83			5155.03	49
	5155.27	39			5151.06	103			5155.27	23			5155.27	83			5155.27	51
	5155.5	42			5151.29	103			5155.5	22			5155.5	82			5155.5	52
	5155.74	45			5151.53	104			5155.74	21			5155.74	81			5155.74	54
	5155.97	48			5151.76	105			5155.97	20			5155.97	80			5155.97	55
	5156.21	51			5152	105			5156.21	19			5156.21	79			5156.21	56
	5156.44	53			5152.23	105			5156.44	18			5156.44	79			5156.44	58
	5156.68	56			5152.47	106			5156.68	17			5156.68	78			5156.68	59
	5156.91	59			5152.7	106			5156.91	16			5156.91	77			5156.91	61
	5157.14	61			5152.93	106			5157.14	15			5157.14	76			5157.14	62
	5157.38	64			5153.17	106			5157.38	14			5157.38	75			5157.38	64
	5157.61	66			5153.4	106			5157.61	13			5157.61	74			5157.61	65
	5157.85	68			5153.64	106			5157.85	12			5157.85	73			5157.85	67
	5158.08	70			5153.87	106			5158.08	11			5158.08	72			5158.08	68
	5158.32	72			5154.11	106			5158.32	10			5158.32	72			5158.32	70
	5158.55	74			5154.34	106			5158.55	10			5158.55	71			5158.55	71
	5158.79	76			5154.58	106			5158.79	9			5158.79	70			5158.79	73
	5159.02	78			5154.81	106			5159.02	8			5159.02	69			5159.02	74
	5159.26	79			5155.05	105			5159.26	7			5159.26	68			5159.26	75
	5159.49	81			5155.28	105			5159.49	7			5159.49	67			5159.49	77
	5159.73	82			5155.51	104			5159.73	6			5159.73	66			5159.73	78
	5159.96	83			5155.75	104			5159.96	6			5159.96	65			5159.96	79
	5160.19	84			5155.98	103			5160.19	5			5160.19	64			5160.19	81
	5160.43	85			5156.22	103			5160.43	5			5160.43	63			5160.43	82
	5160.66	86			5156.45	102			5160.66	4			5160.66	62			5160.66	83
	5160.9	87			5156.69	102			5160.9	4			5160.9	61			5160.9	84
	5161.13	87			5156.92	101			5161.13	4			5161.13	60			5161.13	85
	5161.37	88			5157.16	100			5161.37	4			5161.37	59			5161.37	86
	5161.6	88			5157.39	99			5161.6	3			5161.6	59			5161.6	87
	5161.84	88			5157.62	98			5161.84	3			5161.84	58			5161.84	88
	5162.07	88			5157.86	98			5162.07	3			5162.07	57			5162.07	89
	5162.31	88			5158.09	97			5162.31	3			5162.31	56			5162.31	90
	5162.54	87			5158.33	96			5162.54	3			5162.54	55			5162.54	91
	5162.78	87			5158.56	95			5162.78	3			5162.78	54			5162.78	91
	5163.01	86			5158.8	94			5163.01	3			5163.01	53			5163.01	92
	5163.25	85			5159.03	93			5163.25	4			5163.25	52			5163.25	93
	5163.48	85			5159.27	92			5163.48	4			5163.48	52			5163.48	93
	5163.72	84			5159.5	91			5163.72	4			5163.72	51			5163.72	93
	5163.95	83			5159.74	89			5163.95	4			5163.95	50			5163.95	94
	5164.19	81			5159.97	88			5164.19	5			5164.19	49			5164.19	94
	5164.42	80			5160.21	87			5164.42	5			5164.42	49			5164.42	94
	5164.65	79			5160.44	86			5164.65	6			5164.65	48			5164.65	94
	5164.89	77			5160.68	85			5164.89	6			5164.89	47			5164.89	94
	5165.12	76			5160.91	84			5165.12	7			5165.12	46			5165.12	94
	5165.36	74			5161.15	82			5165.36	8			5165.36	46			5165.36	94
	5165.59	73			5161.38	81			5165.59	8			5165.59	45			5165.59	94
	5165.83	71			5161.61	80			5165.83	9			5165.83	45			5165.83	93
	5166.06	69			5161.85	79			5166.06	10			5166.06	44			5166.06	93
	5166.3	67			5162.08	77			5166.3	11			5166.3	43			5166.3	92
	5166.53	66			5162.32	76			5166.53	12			5166.53	43			5166.53	92
	5166.77	64			5162.55	75			5166.77	13			5166.77	42			5166.77	91
	5167	62			5162.79	73			5167	14			5167	42			5167	90
	5167.24	60			5163.02	72			5167.24	15			5167.24	42			5167.24	89
	5167.47	58			5163.26	71			5167.47	16			5167.47	41			5167.47	88
	5167.71	56			5163.49	69			5167.71	17			5167.71	41			5167.71	87
	5167.94	54			5163.73	68			5167.94	18			5167.94	40			5167.94	86
	5168.18	52			5163.96	67			5168.18	19			5168.18	40			5168.18	85
	5168.41	51			5164.2	65			5168.41	20			5168.41	40			5168.41	84
	5168.65	49			5164.43	64			5168.65	21			5168.65	40			5168.65	83
	5168.88	47			5164.66	62			5168.88	22			5168.88	39			5168.88	81
	5169.12	45			5164.9	61			5169.12	24			5169.12	39			5169.12	80
	5169.35	43			5165.14	60			5169.35	25			5169.35	39			5169.35	79
	5169.59	42			5165.37	58			5169.59	26			5169.59	39			5169.59	77
	5169.82	40			5165.6	57			5169.82	27			5169.82	39			5169.82	76
	5170.06	38			5165.84	55			5170.06	29			5170.06	39			5170.06	74
	5170.29	37			5166.07	54			5170.29	30			5170.29	39			5170.29	72
	5170.53	35			5166.31	52			5170.53	31			5170.53	39			5170.53	71
	5170.76	34			5166.54	51			5170.76	32			5170.76	39			5170.76	69
	5171	33			5166.78	50			5171	34			5171	39			5171	67
	5171.23	31			5167.01	48			5171.23	35			5171.23	39			5171.23	65
	5171.47	30			5167.25	47			5171.47	36			5171.47	39			5171.47	64
	5171.7	29			5167.48	45			5171.7	38			5171.7	40			5171.7	62
	5171.94	28			5167.72	44			5171.94	39			5171.94	40			5171.94	60
	5172.17	27			5167.95	43			5172.17	40			5172.17	40			5172.17	58
	5172.41	26			5168.19	41			5172.41	41			5172.41	40			5172.41	56
	5172.64	25			5168.42	40			5172.64	43			5172.64	41			5172.64	55
	5172.88	25			5168.66	39			5172.88	44			5172.88	41			5172.88	53
	5173.11	24			5168.89	37			5173.11	45			5173.11	42			5173.11	51
	5173.35	23			5169.13	36			5173.35	46			5173.35	42			5173.35	49
	5173.58	23			5169.36	35			5173.58	48			5173.58	43			5173.58	47
	5173.82	22			5169.6	33			5173.82	49			5173.82	43			5173.82	46
	5174.05	22			5169.83	32			5174.05	50			5174.05	44			5174.05	44
	5174.29	21			5170.07	31			5174.29	51			5174.29	44			5174.29	42
	5174.52	20			5170.3	29			5174.52	52			5174.52	45			5174.52	41
	5174.76	20			5170.54	28			5174.76	53			5174.76	45			5174.76	39
	5174.99	19			5170.77	27			5174.99	54			5174.99	46			5174.99	37
	5175.23	19			5171.01	26			5175.23	55			5175.23	47			5175.23	36
	5175.46	18			5171.24	24			5175.46	56			5175.46	47			5175.46	34
	5175.7	18			5171.48	23			5175.7	57			5175.7	48			5175.7	33
	5175.93	17			5171.71	22			5175.93	58			5175.93	49			5175.93	31
	5176.17	16			5171.94	21			5176.17	59			5176.17	50			5176.17	30
	5176.4	16			5172.18	20			5176.4	60			5176.4	50			5176.4	29
	5176.64	15			5172.41	19			5176.64	61			5176.64	51			5176.64	27
	5176.87	14			5172.65	18			5176.87	62			5176.87	52			5176.87	26
	5177.11	14			5172.89	17			5177.11	62			5177.11	53			5177.11	25
	5177.34	13			5173.12	16			5177.34	63			5177.34	53			5177.34	24
	5177.58	12			5173.35	15			5177.58	64			5177.58	54			5177.58	23
	5177.81	12			5173.59	14			5177.81	64			5177.81	55			5177.81	22
	5178.05	11			5173.82	13			5178.05	65			5178.05	56			5178.05	21
	5178.28	10			5174.06	12			5178.28	65			5178.28	56			5178.28	20
	5178.52	10			5174.3	11			5178.52	66			5178.52	57			5178.52	19
	5178.75	9			5174.53	10			5178.75	66			5178.75	58			5178.75	18
	5178.99	8			5174.77	10			5178.99	67			5178.99	59			5178.99	18
	5179.22	8			5175	9			5179.22	67			5179.22	59			5179.22	17
	5179.46	7			5175.23	8			5179.46	67			5179.46	60			5179.46	17
	5179.69	7			5175.47	7			5179.69	67			5179.69	61			5179.69	16
	5179.93	6			5175.7	7			5179.93	68			5179.93	61			5179.93	16
	5180.16	6			5175.94	6			5180.16	68			5180.16	62			5180.16	15
	5180.4	5			5176.18	6			5180.4	68			5180.4	63			5180.4	15
	5180.63	5			5176.41	5			5180.63	68			5180.63	63			5180.63	14
	5180.87	5			5176.65	5			5180.87	68			5180.87	64			5180.87	14
	5181.1	4			5176.88	4			5181.1	68			5181.1	64			5181.1	14
	5181.34	4			5177.11	4			5181.34	68			5181.34	65			5181.34	14
	5181.57	4			5177.35	3			5181.57	67			5181.57	65			5181.57	14
	5181.81	4			5177.59	3			5181.81	67			5181.81	65			5181.81	14
	5182.05	4			5177.82	3			5182.05	67			5182.05	66			5182.05	14
	5182.28	5			5178.06	2			5182.28	67			5182.28	66			5182.28	14
	5182.52	5			5178.29	2			5182.52	67			5182.52	66			5182.52	14
	5182.75	6			5178.52	2			5182.75	66			5182.75	66			5182.75	14
	5182.99	7			5178.76	2			5182.99	66			5182.99	66			5182.99	14
	5183.22	8			5179	2			5183.22	66			5183.22	66			5183.22	14
	5183.46	9			5179.23	2			5183.46	66			5183.46	66			5183.46	15
	5183.69	10			5179.47	2			5183.69	65			5183.69	66			5183.69	15
	5183.93	11			5179.7	2			5183.93	65			5183.93	66			5183.93	15
	5184.16	13			5179.94	2			5184.16	65			5184.16	66			5184.16	15
	5184.4	14			5180.17	2			5184.4	65			5184.4	66			5184.4	16
	5184.63	16			5180.41	2			5184.63	64			5184.63	66			5184.63	16
	5184.87	18			5180.64	2			5184.87	64			5184.87	65			5184.87	17
	5185.1	20			5180.88	3			5185.1	64			5185.1	65			5185.1	17
	5185.34	22			5181.11	3			5185.34	63			5185.34	64			5185.34	17
	5185.57	24			5181.35	3			5185.57	63			5185.57	64			5185.57	18
	5185.81	26			5181.58	4			5185.81	63			5185.81	63			5185.81	18
	5186.04	29			5181.82	4			5186.04	63			5186.04	63			5186.04	19
	5186.28	31			5182.05	4			5186.28	62			5186.28	62			5186.28	19
	5186.52	34			5182.29	5			5186.52	62			5186.52	61			5186.52	20
	5186.75	36			5182.52	5			5186.75	62			5186.75	61			5186.75	20
	5186.98	39			5182.76	6			5186.98	62			5186.98	60			5186.98	21
	5187.22	41			5182.99	6			5187.22	61			5187.22	59			5187.22	22
	5187.46	44			5183.23	7			5187.46	61			5187.46	58			5187.46	22
	5187.69	47			5183.46	7			5187.69	61			5187.69	57			5187.69	23
	5187.93	49			5183.7	8			5187.93	61			5187.93	56			5187.93	23
	5188.16	52			5183.93	9			5188.16	61			5188.16	55			5188.16	24
	5188.4	55			5184.17	9			5188.4	60			5188.4	54			5188.4	24
	5188.63	57			5184.4	10			5188.63	60			5188.63	52			5188.63	25
	5188.87	60			5184.64	11			5188.87	60			5188.87	51			5188.87	26
	5189.1	62			5184.87	11			5189.1	60			5189.1	50			5189.1	26
	5189.34	65			5185.11	12			5189.34	60			5189.34	49			5189.34	27
	5189.57	67			5185.35	13			5189.57	60			5189.57	47			5189.57	27
	5189.81	70			5185.58	14			5189.81	60			5189.81	46			5189.81	28
	5190.05	72			5185.81	14			5190.05	60			5190.05	45			5190.05	29
	5190.28	74			5186.05	15			5190.28	60			5190.28	43			5190.28	29
	5190.52	76			5186.29	16			5190.52	60			5190.52	42			5190.52	30
	5190.75	78			5186.52	17			5190.75	60			5190.75	40			5190.75	30
	5190.99	80			5186.76	18			5190.99	60			5190.99	39			5190.99	31
	5191.22	82			5186.99	18			5191.22	60			5191.22	37			5191.22	31
	5191.46	84			5187.23	19			5191.46	60			5191.46	36			5191.46	32
	5191.69	86			5187.46	20			5191.69	60			5191.69	34			5191.69	32
	5191.93	87			5187.7	21			5191.93	60			5191.93	33			5191.93	33
	5192.16	89			5187.93	22			5192.16	60			5192.16	31			5192.16	34
	5192.4	90			5188.17	22			5192.4	60			5192.4	30			5192.4	34
	5192.63	91			5188.4	23			5192.63	60			5192.63	28			5192.63	35
	5192.87	92			5188.64	24			5192.87	60			5192.87	27			5192.87	35
	5193.1	93			5188.87	25			5193.1	60			5193.1	25			5193.1	36
	5193.34	94			5189.11	25			5193.34	60			5193.34	24			5193.34	36
	5193.58	95			5189.34	26			5193.58	60			5193.58	22			5193.58	36
	5193.81	95			5189.58	27			5193.81	60			5193.81	21			5193.81	37
	5194.05	96			5189.81	27			5194.05	61			5194.05	19			5194.05	37
	5194.28	96			5190.05	28			5194.28	61			5194.28	18			5194.28	38
	5194.52	97			5190.29	29			5194.52	61			5194.52	16			5194.52	38
	5194.75	97			5190.52	29			5194.75	61			5194.75	15			5194.75	38
	5194.99	97			5190.76	30			5194.99	61			5194.99	13			5194.99	39
	5195.22	97			5190.99	30			5195.22	61			5195.22	12			5195.22	39
	5195.46	97			5191.23	31			5195.46	61			5195.46	11			5195.46	39
	5195.69	97			5191.46	31			5195.69	61			5195.69	9			5195.69	40
	5195.93	97			5191.7	32			5195.93	61			5195.93	8			5195.93	40
	5196.17	96			5191.93	32			5196.17	61			5196.17	7			5196.17	40
	5196.4	96			5192.17	33			5196.4	61			5196.4	6			5196.4	40
	5196.64	95			5192.4	33			5196.64	61			5196.64	5			5196.64	41
	5196.87	95			5192.64	34			5196.87	61			5196.87	3			5196.87	41
	5197.11	94			5192.88	34			5197.11	61			5197.11	2			5197.11	41
	5197.34	93			5193.11	34			5197.34	61			5197.34	1			5197.34	41
	5197.58	92			5193.35	35			5197.58	61			5197.58	0			5197.58	41
	5197.81	91			5193.58	35			5197.81	61			5197.81	-1			5197.81	41
	5198.05	90			5193.82	35			5198.05	61			5198.05	-2			5198.05	41
	5198.29	89			5194.05	35			5198.29	61			5198.29	-2			5198.29	41
	5198.52	88			5194.29	35			5198.52	61			5198.52	-3			5198.52	41
	5198.76	86			5194.52	36			5198.76	61			5198.76	-4			5198.76	41
	5198.99	85			5194.76	36			5198.99	61			5198.99	-5			5198.99	41
	5199.23	83			5194.99	36			5199.23	61			5199.23	-5			5199.23	41
	5199.46	81			5195.23	36			5199.46	60			5199.46	-6			5199.46	41
	5199.7	80			5195.46	36			5199.7	60			5199.7	-6			5199.7	41
	5199.94	78			5195.7	36			5199.94	60			5199.94	-7			5199.94	41
	5200.17	76			5195.94	36			5200.17	60			5200.17	-7			5200.17	41
	5200.41	74			5196.17	36			5200.41	59			5200.41	-8			5200.41	40
	5200.64	72			5196.41	35			5200.64	59			5200.64	-8			5200.64	40
	5200.88	70			5196.64	35			5200.88	59			5200.88	-8			5200.88	40
	5201.11	68			5196.88	35			5201.11	58			5201.11	-9			5201.11	39
	5201.35	66			5197.11	35			5201.35	58			5201.35	-9			5201.35	39
	5201.59	64			5197.35	35			5201.59	58			5201.59	-9			5201.59	39
	5201.82	62			5197.58	34			5201.82	57			5201.82	-9			5201.82	38
	5202.06	60			5197.82	34			5202.06	57			5202.06	-9			5202.06	38
	5202.29	58			5198.06	34			5202.29	56			5202.29	-9			5202.29	37
	5202.53	56			5198.29	34			5202.53	56			5202.53	-9			5202.53	37
	5202.76	55			5198.53	33			5202.76	55			5202.76	-9			5202.76	36
	5203	53			5198.76	33			5203	55			5203	-9			5203	36
	5203.23	51			5199	33			5203.23	54			5203.23	-8			5203.23	35
	5203.47	50			5199.23	32			5203.47	54			5203.47	-8			5203.47	35
	5203.7	48			5199.47	32			5203.7	53			5203.7	-8			5203.7	34
	5203.94	47			5199.7	31			5203.94	53			5203.94	-7			5203.94	33
	5204.18	45			5199.94	31			5204.18	52			5204.18	-7			5204.18	33
	5204.41	44			5200.18	30			5204.41	52			5204.41	-7			5204.41	32
	5204.65	43			5200.41	30			5204.65	51			5204.65	-6			5204.65	31
	5204.88	42			5200.65	29			5204.88	51			5204.88	-6			5204.88	31
	5205.12	41			5200.88	29			5205.12	50			5205.12	-5			5205.12	30
	5205.35	40			5201.12	28			5205.35	50			5205.35	-4			5205.35	29
	5205.59	39			5201.35	28			5205.59	49			5205.59	-4			5205.59	28
	5205.83	39			5201.59	27			5205.83	49			5205.83	-3			5205.83	28
	5206.06	38			5201.82	27			5206.06	48			5206.06	-2			5206.06	27
	5206.3	38			5202.06	26			5206.3	48			5206.3	-1			5206.3	26
	5206.53	38			5202.3	26			5206.53	48			5206.53	-1			5206.53	25
	5206.77	38			5202.53	25			5206.77	47			5206.77	0			5206.77	25
	5207.01	38			5202.77	25			5207.01	47			5207.01	1			5207.01	24
	5207.24	38			5203	24			5207.24	46			5207.24	2			5207.24	23
	5207.48	38			5203.24	23			5207.48	46			5207.48	3			5207.48	22
	5207.71	39			5203.47	23			5207.71	46			5207.71	4			5207.71	22
	5207.95	40			5203.71	22			5207.95	45			5207.95	5			5207.95	21
	5208.18	41			5203.94	22			5208.18	45			5208.18	6			5208.18	20
	5208.42	42			5204.18	21			5208.42	44			5208.42	7			5208.42	20
	5208.66	43			5204.42	20			5208.66	44			5208.66	8			5208.66	19
	5208.89	44			5204.65	20			5208.89	43			5208.89	9			5208.89	18
	5209.13	45			5204.89	19			5209.13	43			5209.13	10			5209.13	18
	5209.36	46			5205.12	19			5209.36	43			5209.36	11			5209.36	17
	5209.6	48			5205.36	18			5209.6	42			5209.6	12			5209.6	17
	5209.84	49			5205.59	17			5209.84	42			5209.84	14			5209.84	16
	5210.07	51			5205.83	17			5210.07	41			5210.07	15			5210.07	16
	5210.31	53			5206.06	16			5210.31	41			5210.31	16			5210.31	15
	5210.54	54			5206.3	16			5210.54	40			5210.54	17			5210.54	15
	5210.78	56			5206.54	15			5210.78	40			5210.78	18			5210.78	15
	5211.01	57			5206.77	14			5211.01	39			5211.01	19			5211.01	14
	5211.25	59			5207.01	14			5211.25	39			5211.25	20			5211.25	14
	5211.49	60			5207.24	13			5211.49	38			5211.49	22			5211.49	14
	5211.72	62			5207.48	13			5211.72	38			5211.72	23			5211.72	14
	5211.96	63			5207.72	12			5211.96	37			5211.96	24			5211.96	14
	5212.19	64			5207.95	11			5212.19	36			5212.19	25			5212.19	14
	5212.43	65			5208.19	11			5212.43	36			5212.43	26			5212.43	14
	5212.66	66			5208.42	10			5212.66	35			5212.66	27			5212.66	14
	5212.9	67			5208.66	9			5212.9	34			5212.9	28			5212.9	14
	5213.14	68			5208.89	9			5213.14	34			5213.14	29			5213.14	14
	5213.37	68			5209.13	8			5213.37	33			5213.37	30			5213.37	14
	5213.61	69			5209.37	8			5213.61	32			5213.61	31			5213.61	14
	5213.85	69			5209.6	7			5213.85	32			5213.85	32			5213.85	14
	5214.08	69			5209.84	6			5214.08	31			5214.08	33			5214.08	15
	5214.32	69			5210.07	6			5214.32	30			5214.32	34			5214.32	15
	5214.55	68			5210.31	5			5214.55	30			5214.55	35			5214.55	16
	5214.79	68			5210.55	4			5214.79	29			5214.79	36			5214.79	16
	5215.02	67			5210.78	4			5215.02	28			5215.02	37			5215.02	17
	5215.26	67			5211.02	3			5215.26	27			5215.26	37			5215.26	17
	5215.5	66			5211.25	2			5215.5	26			5215.5	38			5215.5	18
	5215.73	65			5211.49	2			5215.73	26			5215.73	39			5215.73	18
	5215.97	63			5211.72	1			5215.97	25			5215.97	39			5215.97	19
	5216.2	62			5211.96	0			5216.2	24			5216.2	40			5216.2	20
	5216.44	60			5212.19	0			5216.44	23			5216.44	40			5216.44	21
	5216.68	59			5212.43	-1			5216.68	23			5216.68	41			5216.68	21
	5216.91	57			5212.67	-2			5216.91	22			5216.91	41			5216.91	22
	5217.15	55			5212.9	-2			5217.15	21			5217.15	42			5217.15	23
	5217.38	53			5213.14	-3			5217.38	20			5217.38	42			5217.38	24
	5217.62	51			5213.38	-4			5217.62	20			5217.62	42			5217.62	25
	5217.86	48			5213.61	-4			5217.86	19			5217.86	43			5217.86	26
	5218.09	46			5213.85	-5			5218.09	18			5218.09	43			5218.09	27
	5218.33	44			5214.08	-6			5218.33	18			5218.33	43			5218.33	28
	5218.56	41			5214.32	-6			5218.56	17			5218.56	43			5218.56	29
	5218.8	39			5214.55	-7			5218.8	16			5218.8	43			5218.8	30
	5219.04	36			5214.79	-8			5219.04	16			5219.04	43			5219.04	31
	5219.27	34			5215.03	-8			5219.27	15			5219.27	43			5219.27	32
	5219.51	31			5215.26	-9			5219.51	15			5219.51	43			5219.51	33
	5219.74	29			5215.5	-10			5219.74	14			5219.74	43			5219.74	34
	5219.98	27			5215.73	-10			5219.98	14			5219.98	42			5219.98	35
	5220.22	24			5215.97	-11			5220.22	13			5220.22	42			5220.22	36
	5220.45	22			5216.2	-11			5220.45	13			5220.45	42			5220.45	37
	5220.69	20			5216.44	-12			5220.69	13			5220.69	42			5220.69	38
	5220.93	18			5216.68	-12			5220.93	13			5220.93	41			5220.93	39
	5221.16	17			5216.91	-13			5221.16	12			5221.16	41			5221.16	40
	5221.4	15			5217.15	-13			5221.4	12			5221.4	40			5221.4	41
	5221.63	14			5217.39	-14			5221.63	12			5221.63	40			5221.63	42
	5221.87	13			5217.62	-14			5221.87	12			5221.87	39			5221.87	43
	5222.1	12			5217.86	-14			5222.1	12			5222.1	39			5222.1	44
	5222.34	11			5218.09	-15			5222.34	13			5222.34	38			5222.34	45
	5222.58	10			5218.33	-15			5222.58	13			5222.58	38			5222.58	46
	5222.81	10			5218.56	-15			5222.81	13			5222.81	37			5222.81	46
	5223.05	9			5218.8	-16			5223.05	14			5223.05	36			5223.05	47
	5223.29	9			5219.04	-16			5223.29	14			5223.29	36			5223.29	48
	5223.52	9			5219.27	-16			5223.52	15			5223.52	35			5223.52	48
	5223.76	10			5219.51	-16			5223.76	16			5223.76	34			5223.76	49
	5223.99	10			5219.74	-16			5223.99	16			5223.99	33			5223.99	49
	5224.23	10			5219.98	-16			5224.23	17			5224.23	33			5224.23	50
	5224.47	11			5220.22	-16			5224.47	18			5224.47	32			5224.47	50
	5224.7	12			5220.45	-16			5224.7	20			5224.7	31			5224.7	51
	5224.94	13			5220.69	-16			5224.94	21			5224.94	31			5224.94	51
	5225.18	14			5220.93	-16			5225.18	22			5225.18	30			5225.18	51
	5225.41	15			5221.16	-15			5225.41	24			5225.41	29			5225.41	51
	5225.65	16			5221.4	-15			5225.65	25			5225.65	28			5225.65	51
	5225.88	17			5221.63	-15			5225.88	27			5225.88	28			5225.88	51
	5226.12	18			5221.87	-14			5226.12	29			5226.12	27			5226.12	51
	5226.36	19			5222.1	-14			5226.36	31			5226.36	26			5226.36	51
	5226.59	20			5222.34	-13			5226.59	33			5226.59	26			5226.59	51
	5226.83	21			5222.58	-13			5226.83	35			5226.83	25			5226.83	51
	5227.06	22			5222.81	-12			5227.06	38			5227.06	25			5227.06	51
	5227.3	22			5223.05	-11			5227.3	40			5227.3	24			5227.3	50
	5227.54	23			5223.28	-11			5227.54	43			5227.54	24			5227.54	50
	5227.77	24			5223.52	-10			5227.77	46			5227.77	23			5227.77	49
	5228.01	25			5223.76	-9			5228.01	48			5228.01	23			5228.01	49
	5228.25	25			5223.99	-8			5228.25	51			5228.25	22			5228.25	48
	5228.48	26			5224.23	-7			5228.48	54			5228.48	22			5228.48	48
	5228.72	26			5224.47	-6			5228.72	57			5228.72	21			5228.72	47
	5228.95	26			5224.7	-4			5228.95	60			5228.95	21			5228.95	46
	5229.19	26			5224.94	-3			5229.19	63			5229.19	21			5229.19	45
	5229.43	26			5225.17	-2			5229.43	66			5229.43	21			5229.43	44
	5229.66	26			5225.41	0			5229.66	70			5229.66	20			5229.66	43
	5229.9	26			5225.65	1			5229.9	73			5229.9	20			5229.9	42
	5230.14	25			5225.88	3			5230.14	76			5230.14	20			5230.14	41
	5230.37	25			5226.12	4			5230.37	79			5230.37	20			5230.37	40
	5230.61	24			5226.35	6			5230.61	83			5230.61	20			5230.61	39
	5230.85	23			5226.59	7			5230.85	86			5230.85	20			5230.85	38
	5231.08	22			5226.83	9			5231.08	89			5231.08	20			5231.08	37
	5231.32	21			5227.06	11			5231.32	92			5231.32	20			5231.32	36
	5231.55	20			5227.3	13			5231.55	96			5231.55	20			5231.55	35
	5231.79	18			5227.54	15			5231.79	99			5231.79	20			5231.79	33
	5232.03	17			5227.77	17			5232.03	102			5232.03	20			5232.03	32
	5232.26	15			5228.01	19			5232.26	105			5232.26	20			5232.26	31
	5232.5	14			5228.24	21			5232.5	108			5232.5	21			5232.5	29
	5232.73	12			5228.48	23			5232.73	111			5232.73	21			5232.73	28
	5232.97	10			5228.72	25			5232.97	114			5232.97	21			5232.97	27
	5233.21	9			5228.95	27			5233.21	117			5233.21	21			5233.21	25
	5233.44	7			5229.19	29			5233.44	120			5233.44	21			5233.44	24
	5233.68	5			5229.43	31			5233.68	122			5233.68	22			5233.68	23
	5233.92	3			5229.66	33			5233.92	125			5233.92	22			5233.92	21
	5234.15	2			5229.9	35			5234.15	127			5234.15	22			5234.15	20
	5234.39	0			5230.13	38			5234.39	130			5234.39	23			5234.39	19
	5234.63	-1			5230.37	40			5234.63	132			5234.63	23			5234.63	18
	5234.86	-3			5230.61	42			5234.86	134			5234.86	23			5234.86	16
	5235.1	-4			5230.84	44			5235.1	136			5235.1	24			5235.1	15
	5235.34	-5			5231.08	46			5235.34	138			5235.34	24			5235.34	14
	5235.57	-6			5231.31	49			5235.57	140			5235.57	24			5235.57	13
	5235.81	-7			5231.55	51			5235.81	141			5235.81	25			5235.81	11
	5236.05	-8			5231.79	53			5236.05	143			5236.05	25			5236.05	10
	5236.28	-8			5232.02	55			5236.28	144			5236.28	25			5236.28	9
	5236.52	-9			5232.26	57			5236.52	145			5236.52	25			5236.52	8
	5236.75	-9			5232.5	59			5236.75	146			5236.75	26			5236.75	7
	5236.99	-9			5232.73	61			5236.99	147			5236.99	26			5236.99	6
	5237.23	-9			5232.97	63			5237.23	148			5237.23	26			5237.23	5
	5237.46	-9			5233.21	65			5237.46	148			5237.46	26			5237.46	4
	5237.7	-9			5233.44	67			5237.7	148			5237.7	27			5237.7	3
	5237.94	-8			5233.68	69			5237.94	149			5237.94	27			5237.94	2
	5238.17	-7			5233.91	71			5238.17	149			5238.17	27			5238.17	1
	5238.41	-6			5234.15	73			5238.41	149			5238.41	27			5238.41	0
	5238.65	-5			5234.39	75			5238.65	148			5238.65	27			5238.65	-1
	5238.88	-4			5234.62	77			5238.88	148			5238.88	27			5238.88	-1
	5239.12	-3			5234.86	78			5239.12	148			5239.12	27			5239.12	-2
	5239.35	-1			5235.1	80			5239.35	147			5239.35	28			5239.35	-3
	5239.59	1			5235.33	81			5239.59	146			5239.59	28			5239.59	-3
	5239.83	3			5235.57	83			5239.83	145			5239.83	28			5239.83	-4
	5240.06	4			5235.81	84			5240.06	144			5240.06	28			5240.06	-5
	5240.3	7			5236.04	85			5240.3	143			5240.3	28			5240.3	-5
	5240.54	9			5236.28	87			5240.54	141			5240.54	28			5240.54	-6
	5240.77	11			5236.52	88			5240.77	140			5240.77	28			5240.77	-6
	5241.01	13			5236.75	89			5241.01	138			5241.01	27			5241.01	-6
	5241.25	16			5236.99	90			5241.25	136			5241.25	27			5241.25	-7
	5241.48	18			5237.22	91			5241.48	134			5241.48	27			5241.48	-7
	5241.72	21			5237.46	92			5241.72	132			5241.72	27			5241.72	-7
	5241.96	24			5237.7	93			5241.96	130			5241.96	27			5241.96	-7
	5242.19	26			5237.93	93			5242.19	127			5242.19	27			5242.19	-8
	5242.43	29			5238.17	94			5242.43	125			5242.43	27			5242.43	-8
	5242.67	32			5238.41	94			5242.67	122			5242.67	27			5242.67	-8
	5242.9	35			5238.64	95			5242.9	119			5242.9	27			5242.9	-8
	5243.14	37			5238.88	95			5243.14	117			5243.14	26			5243.14	-8
	5243.38	40			5239.11	96			5243.38	114			5243.38	26			5243.38	-8
	5243.61	42			5239.35	96			5243.61	111			5243.61	26			5243.61	-8
	5243.85	45			5239.59	96			5243.85	108			5243.85	26			5243.85	-8
	5244.09	47			5239.82	96			5244.09	105			5244.09	26			5244.09	-8
	5244.32	49			5240.06	96			5244.32	102			5244.32	26			5244.32	-8
	5244.56	51			5240.3	96			5244.56	98			5244.56	26			5244.56	-8
	5244.8	53			5240.53	96			5244.8	95			5244.8	26			5244.8	-8
	5245.03	54			5240.77	96			5245.03	92			5245.03	26			5245.03	-8
	5245.27	56			5241.01	95			5245.27	89			5245.27	26			5245.27	-8
	5245.51	57			5241.24	95			5245.51	85			5245.51	26			5245.51	-8
	5245.74	58			5241.48	95			5245.74	82			5245.74	26			5245.74	-7
	5245.98	59			5241.72	94			5245.98	79			5245.98	26			5245.98	-7
	5246.22	60			5241.95	94			5246.22	75			5246.22	26			5246.22	-7
	5246.45	60			5242.19	93			5246.45	72			5246.45	26			5246.45	-7
	5246.69	61			5242.43	92			5246.69	69			5246.69	27			5246.69	-7
	5246.93	61			5242.66	92			5246.93	66			5246.93	27			5246.93	-7
	5247.16	61			5242.9	91			5247.16	62			5247.16	27			5247.16	-6
	5247.4	60			5243.14	90			5247.4	59			5247.4	27			5247.4	-6
	5247.64	60			5243.37	89			5247.64	56			5247.64	28			5247.64	-6
	5247.87	59			5243.61	89			5247.87	53			5247.87	28			5247.87	-6
	5248.11	58			5243.85	88			5248.11	50			5248.11	29			5248.11	-6
	5248.35	57			5244.08	87			5248.35	47			5248.35	29			5248.35	-5
	5248.58	55			5244.32	86			5248.58	45			5248.58	30			5248.58	-5
	5248.82	54			5244.56	85			5248.82	42			5248.82	30			5248.82	-5
	5249.06	52			5244.79	84			5249.06	39			5249.06	31			5249.06	-5
	5249.29	50			5245.03	83			5249.29	37			5249.29	32			5249.29	-5
	5249.53	48			5245.27	82			5249.53	34			5249.53	32			5249.53	-4
	5249.77	46			5245.5	81			5249.77	32			5249.77	33			5249.77	-4
	5250	44			5245.74	80			5250	30			5250	34			5250	-4
	5250.24	42			5245.97	79			5250.24	28			5250.24	35			5250.24	-4
	5250.48	39			5246.21	78			5250.48	25			5250.48	36			5250.48	-4
	5250.71	37			5246.45	77			5250.71	23			5250.71	36			5250.71	-4
	5250.95	35			5246.68	76			5250.95	22			5250.95	37			5250.95	-3
	5251.19	32			5246.92	75			5251.19	20			5251.19	38			5251.19	-3
	5251.42	30			5247.16	74			5251.42	18			5251.42	39			5251.42	-3
	5251.66	27			5247.39	73			5251.66	17			5251.66	40			5251.66	-3
	5251.9	25			5247.63	72			5251.9	15			5251.9	41			5251.9	-3
	5252.13	23			5247.87	71			5252.13	14			5252.13	42			5252.13	-3
	5252.37	21			5248.1	70			5252.37	12			5252.37	43			5252.37	-2
	5252.61	19			5248.34	70			5252.61	11			5252.61	44			5252.61	-2
	5252.84	17			5248.58	69			5252.84	10			5252.84	46			5252.84	-2
	5253.08	15			5248.81	68			5253.08	9			5253.08	47			5253.08	-2
	5253.32	13			5249.05	67			5253.32	8			5253.32	48			5253.32	-2
	5253.55	11			5249.29	67			5253.55	8			5253.55	49			5253.55	-2
	5253.79	10			5249.52	66			5253.79	7			5253.79	50			5253.79	-2
	5254.03	9			5249.76	65			5254.03	7			5254.03	51			5254.03	-2
	5254.26	7			5250	65			5254.26	6			5254.26	52			5254.26	-2
	5254.5	6			5250.23	64			5254.5	6			5254.5	53			5254.5	-1
	5254.74	5			5250.47	64			5254.74	6			5254.74	54			5254.74	-1
	5254.98	5			5250.71	63			5254.98	6			5254.98	55			5254.98	-1
	5255.21	4			5250.94	63			5255.21	6			5255.21	56			5255.21	-1
	5255.45	4			5251.18	62			5255.45	6			5255.45	57			5255.45	-1
	5255.69	4			5251.42	62			5255.69	7			5255.69	58			5255.69	-1
	5255.92	4			5251.65	62			5255.92	7			5255.92	58			5255.92	-1
	5256.16	4			5251.89	62			5256.16	8			5256.16	59			5256.16	-1
	5256.4	4			5252.13	61			5256.4	8			5256.4	60			5256.4	0
	5256.63	4			5252.36	61			5256.63	9			5256.63	61			5256.63	0
	5256.87	5			5252.6	61			5256.87	10			5256.87	61			5256.87	0
	5257.11	5			5252.84	61			5257.11	11			5257.11	62			5257.11	0
	5257.34	6			5253.07	61			5257.34	12			5257.34	62			5257.34	0
	5257.58	6			5253.31	61			5257.58	13			5257.58	63			5257.58	0
	5257.82	7			5253.55	61			5257.82	15			5257.82	63			5257.82	1
	5258.05	8			5253.78	61			5258.05	16			5258.05	63			5258.05	1
	5258.29	8			5254.02	61			5258.29	18			5258.29	64			5258.29	1
	5258.53	9			5254.26	61			5258.53	19			5258.53	64			5258.53	1
	5258.77	10			5254.49	61			5258.77	21			5258.77	64			5258.77	2
	5259	11			5254.73	62			5259	23			5259	64			5259	2
	5259.24	12			5254.97	62			5259.24	25			5259.24	64			5259.24	2
	5259.48	13			5255.21	62			5259.48	27			5259.48	64			5259.48	2
	5259.71	13			5255.44	62			5259.71	29			5259.71	64			5259.71	3
	5259.95	14			5255.68	63			5259.95	31			5259.95	64			5259.95	3
	5260.19	15			5255.92	63			5260.19	33			5260.19	64			5260.19	3
	5260.42	16			5256.15	63			5260.42	35			5260.42	64			5260.42	3
	5260.66	16			5256.39	63			5260.66	38			5260.66	63			5260.66	4
	5260.9	17			5256.63	64			5260.9	40			5260.9	63			5260.9	4
	5261.14	17			5256.86	64			5261.14	43			5261.14	62			5261.14	4
	5261.37	18			5257.1	64			5261.37	45			5261.37	62			5261.37	5
	5261.61	18			5257.34	65			5261.61	48			5261.61	61			5261.61	5
	5261.85	18			5257.57	65			5261.85	50			5261.85	61			5261.85	6
	5262.08	18			5257.81	65			5262.08	53			5262.08	60			5262.08	6
	5262.32	18			5258.05	65			5262.32	56			5262.32	59			5262.32	6
	5262.56	18			5258.28	66			5262.56	58			5262.56	59			5262.56	7
	5262.79	18			5258.52	66			5262.79	61			5262.79	58			5262.79	7
	5263.03	18			5258.76	66			5263.03	64			5263.03	57			5263.03	8
	5263.27	18			5258.99	66			5263.27	66			5263.27	56			5263.27	8
	5263.51	18			5259.23	66			5263.51	69			5263.51	55			5263.51	8
	5263.74	17			5259.47	66			5263.74	72			5263.74	54			5263.74	9
	5263.98	17			5259.71	66			5263.98	74			5263.98	53			5263.98	9
	5264.22	16			5259.94	66			5264.22	77			5264.22	53			5264.22	10
	5264.45	16			5260.18	66			5264.45	79			5264.45	52			5264.45	10
	5264.69	15			5260.42	66			5264.69	82			5264.69	51			5264.69	11
	5264.93	15			5260.65	66			5264.93	84			5264.93	50			5264.93	11
	5265.16	14			5260.89	66			5265.16	87			5265.16	49			5265.16	12
	5265.4	13			5261.13	66			5265.4	89			5265.4	48			5265.4	12
	5265.64	13			5261.36	66			5265.64	91			5265.64	47			5265.64	13
	5265.88	12			5261.6	65			5265.88	94			5265.88	46			5265.88	13
	5266.11	11			5261.84	65			5266.11	96			5266.11	45			5266.11	14
	5266.35	11			5262.07	65			5266.35	98			5266.35	44			5266.35	14
	5266.59	10			5262.31	64			5266.59	100			5266.59	43			5266.59	15
	5266.82	9			5262.55	64			5266.82	102			5266.82	42			5266.82	15
	5267.06	9			5262.79	63			5267.06	104			5267.06	41			5267.06	16
	5267.3	8			5263.02	62			5267.3	106			5267.3	41			5267.3	16
	5267.53	8			5263.26	62			5267.53	107			5267.53	40			5267.53	17
	5267.77	7			5263.5	61			5267.77	109			5267.77	39			5267.77	17
	5268.01	7			5263.73	60			5268.01	110			5268.01	38			5268.01	17
	5268.25	6			5263.97	59			5268.25	112			5268.25	37			5268.25	18
	5268.48	6			5264.21	58			5268.48	113			5268.48	37			5268.48	18
	5268.72	5			5264.44	57			5268.72	114			5268.72	36			5268.72	19
	5268.96	5			5264.68	56			5268.96	115			5268.96	36			5268.96	19
	5269.19	5			5264.92	55			5269.19	116			5269.19	35			5269.19	20
	5269.43	5			5265.16	54			5269.43	117			5269.43	34			5269.43	20
	5269.67	5			5265.39	53			5269.67	117			5269.67	34			5269.67	20
	5269.91	5			5265.63	52			5269.91	118			5269.91	34			5269.91	21
	5270.14	5			5265.87	50			5270.14	118			5270.14	33			5270.14	21
	5270.38	5			5266.1	49			5270.38	118			5270.38	33			5270.38	21
	5270.62	5			5266.34	48			5270.62	118			5270.62	32			5270.62	22
	5270.85	5			5266.58	46			5270.85	118			5270.85	32			5270.85	22
	5271.09	5			5266.82	45			5271.09	118			5271.09	32			5271.09	22
	5271.33	6			5267.05	43			5271.33	118			5271.33	32			5271.33	23
	5271.57	6			5267.29	42			5271.57	118			5271.57	32			5271.57	23
	5271.8	6			5267.53	40			5271.8	117			5271.8	31			5271.8	23
	5272.04	7			5267.76	39			5272.04	116			5272.04	31			5272.04	24
	5272.28	8			5268	37			5272.28	115			5272.28	31			5272.28	24
	5272.52	8			5268.24	35			5272.52	114			5272.52	31			5272.52	24
	5272.75	9			5268.48	34			5272.75	113			5272.75	31			5272.75	24
	5272.99	10			5268.71	32			5272.99	112			5272.99	31			5272.99	24
	5273.23	10			5268.95	30			5273.23	111			5273.23	31			5273.23	25
	5273.47	11			5269.19	29			5273.47	109			5273.47	31			5273.47	25
	5273.7	12			5269.42	27			5273.7	108			5273.7	31			5273.7	25
	5273.94	13			5269.66	25			5273.94	106			5273.94	31			5273.94	25
	5274.18	14			5269.9	24			5274.18	104			5274.18	32			5274.18	25
	5274.41	15			5270.14	22			5274.41	102			5274.41	32			5274.41	26
	5274.65	17			5270.37	20			5274.65	100			5274.65	32			5274.65	26
	5274.89	18			5270.61	19			5274.89	98			5274.89	32			5274.89	26
	5275.13	19			5270.85	17			5275.13	96			5275.13	32			5275.13	26
	5275.36	20			5271.08	15			5275.36	94			5275.36	32			5275.36	26
	5275.6	21			5271.32	14			5275.6	92			5275.6	32			5275.6	26
	5275.84	23			5271.56	12			5275.84	89			5275.84	32			5275.84	27
	5276.07	24			5271.8	11			5276.07	87			5276.07	32			5276.07	27
	5276.31	25			5272.03	9			5276.31	84			5276.31	33			5276.31	27
	5276.55	26			5272.27	8			5276.55	82			5276.55	33			5276.55	27
	5276.79	27			5272.51	6			5276.79	79			5276.79	33			5276.79	27
	5277.02	29			5272.74	5			5277.02	76			5277.02	33			5277.02	28
	5277.26	30			5272.98	4			5277.26	74			5277.26	33			5277.26	28
	5277.5	30			5273.22	3			5277.5	71			5277.5	33			5277.5	28
	5277.74	31			5273.46	1			5277.74	68			5277.74	33			5277.74	28
	5277.97	32			5273.69	0			5277.97	66			5277.97	33			5277.97	29
	5278.21	33			5273.93	-1			5278.21	63			5278.21	33			5278.21	29
	5278.45	33			5274.17	-2			5278.45	60			5278.45	33			5278.45	29
	5278.69	34			5274.4	-3			5278.69	58			5278.69	33			5278.69	30
	5278.92	34			5274.64	-4			5278.92	55			5278.92	32			5278.92	30
	5279.16	34			5274.88	-5			5279.16	52			5279.16	32			5279.16	31
	5279.4	34			5275.12	-5			5279.4	50			5279.4	32			5279.4	31
	5279.64	34			5275.35	-6			5279.64	47			5279.64	32			5279.64	31
	5279.87	34			5275.59	-7			5279.87	45			5279.87	32			5279.87	32
	5280.11	33			5275.83	-7			5280.11	42			5280.11	31			5280.11	32
	5280.35	33			5276.06	-8			5280.35	40			5280.35	31			5280.35	33
	5280.59	32			5276.3	-8			5280.59	38			5280.59	31			5280.59	34
	5280.82	32			5276.54	-8			5280.82	36			5280.82	30			5280.82	34
	5281.06	31			5276.78	-9			5281.06	33			5281.06	30			5281.06	35
	5281.3	30			5277.01	-9			5281.3	31			5281.3	30			5281.3	35
	5281.53	29			5277.25	-9			5281.53	29			5281.53	29			5281.53	36
	5281.77	28			5277.49	-9			5281.77	27			5281.77	29			5281.77	37
	5282.01	27			5277.73	-9			5282.01	26			5282.01	29			5282.01	38
	5282.25	26			5277.96	-8			5282.25	24			5282.25	28			5282.25	38
	5282.48	25			5278.2	-8			5282.48	22			5282.48	28			5282.48	39
	5282.72	24			5278.44	-8			5282.72	21			5282.72	27			5282.72	40
	5282.96	23			5278.68	-7			5282.96	19			5282.96	27			5282.96	41
	5283.2	22			5278.91	-7			5283.2	18			5283.2	26			5283.2	42
	5283.44	20			5279.15	-6			5283.44	16			5283.44	26			5283.44	43
	5283.67	19			5279.39	-6			5283.67	15			5283.67	25			5283.67	44
	5283.91	18			5279.62	-5			5283.91	14			5283.91	25			5283.91	45
	5284.15	17			5279.86	-4			5284.15	13			5284.15	25			5284.15	46
	5284.39	16			5280.1	-3			5284.39	12			5284.39	24			5284.39	47
	5284.62	16			5280.34	-2			5284.62	11			5284.62	24			5284.62	48
	5284.86	15			5280.57	-1			5284.86	10			5284.86	23			5284.86	49
	5285.1	14			5280.81	0			5285.1	10			5285.1	23			5285.1	50
	5285.34	14			5281.05	1			5285.34	9			5285.34	23			5285.34	51
	5285.57	14			5281.29	2			5285.57	8			5285.57	22			5285.57	53
	5285.81	14			5281.52	3			5285.81	8			5285.81	22			5285.81	54
	5286.05	15			5281.76	5			5286.05	7			5286.05	22			5286.05	55
	5286.28	15			5282	6			5286.28	7			5286.28	22			5286.28	56
	5286.52	16			5282.24	7			5286.52	7			5286.52	22			5286.52	57
	5286.76	18			5282.47	9			5286.76	7			5286.76	21			5286.76	58
	5287	19			5282.71	10			5287	6			5287	21			5287	59
	5287.23	21			5282.95	12			5287.23	6			5287.23	21			5287.23	61
	5287.47	23			5283.19	14			5287.47	6			5287.47	21			5287.47	62
	5287.71	26			5283.42	15			5287.71	6			5287.71	21			5287.71	63
	5287.95	28			5283.66	17			5287.95	6			5287.95	21			5287.95	64
	5288.19	31			5283.9	19			5288.19	7			5288.19	22			5288.19	65
	5288.42	35			5284.14	20			5288.42	7			5288.42	22			5288.42	66
	5288.66	38			5284.37	22			5288.66	7			5288.66	22			5288.66	67
	5288.9	42			5284.61	24			5288.9	7			5288.9	22			5288.9	68
	5289.14	46			5284.85	26			5289.14	7			5289.14	23			5289.14	69
	5289.37	50			5285.09	28			5289.37	8			5289.37	23			5289.37	70
	5289.61	54			5285.32	30			5289.61	8			5289.61	24			5289.61	71
	5289.85	59			5285.56	31			5289.85	8			5289.85	24			5289.85	71
	5290.09	63			5285.8	33			5290.09	9			5290.09	25			5290.09	72
	5290.32	68			5286.04	35			5290.32	9			5290.32	25			5290.32	73
	5290.56	72			5286.27	37			5290.56	10			5290.56	26			5290.56	73
	5290.8	77			5286.51	39			5290.8	10			5290.8	27			5290.8	74
	5291.04	81			5286.75	41			5291.04	10			5291.04	28			5291.04	74
	5291.27	86			5286.99	43			5291.27	11			5291.27	29			5291.27	75
	5291.51	90			5287.22	45			5291.51	11			5291.51	29			5291.51	75
	5291.75	94			5287.46	47			5291.75	12			5291.75	30			5291.75	76
	5291.99	98			5287.7	49			5291.99	12			5291.99	31			5291.99	76
	5292.23	102			5287.94	51			5292.23	13			5292.23	32			5292.23	76
	5292.46	106			5288.17	53			5292.46	13			5292.46	34			5292.46	76
	5292.7	109			5288.41	55			5292.7	13			5292.7	35			5292.7	76
	5292.94	112			5288.65	57			5292.94	14			5292.94	36			5292.94	76
	5293.18	115			5288.89	59			5293.18	14			5293.18	37			5293.18	76
	5293.41	117			5289.12	61			5293.41	14			5293.41	38			5293.41	76
	5293.65	119			5289.36	63			5293.65	15			5293.65	40			5293.65	75
	5293.89	120			5289.6	65			5293.89	15			5293.89	41			5293.89	75
	5294.13	121			5289.84	66			5294.13	15			5294.13	42			5294.13	74
	5294.36	122			5290.07	68			5294.36	16			5294.36	43			5294.36	74
	5294.6	122			5290.31	70			5294.6	16			5294.6	45			5294.6	73
	5294.84	122			5290.55	72			5294.84	16			5294.84	46			5294.84	73
	5295.08	121			5290.79	74			5295.08	16			5295.08	47			5295.08	72
	5295.32	120			5291.02	76			5295.32	17			5295.32	49			5295.32	71
	5295.55	119			5291.26	78			5295.55	17			5295.55	50			5295.55	70
	5295.79	117			5291.5	80			5295.79	17			5295.79	52			5295.79	69
	5296.03	115			5291.74	81			5296.03	17			5296.03	53			5296.03	68
	5296.27	112			5291.98	83			5296.27	17			5296.27	54			5296.27	67
	5296.5	109			5292.21	85			5296.5	17			5296.5	55			5296.5	65
	5296.74	106			5292.45	87			5296.74	18			5296.74	57			5296.74	64
	5296.98	103			5292.69	89			5296.98	18			5296.98	58			5296.98	63
	5297.22	99			5292.93	90			5297.22	18			5297.22	59			5297.22	61
	5297.46	95			5293.16	92			5297.46	18			5297.46	60			5297.46	60
	5297.69	91			5293.4	94			5297.69	18			5297.69	62			5297.69	58
	5297.93	87			5293.64	96			5297.93	18			5297.93	63			5297.93	56
	5298.17	82			5293.88	97			5298.17	18			5298.17	64			5298.17	55
	5298.41	78			5294.11	99			5298.41	18			5298.41	65			5298.41	53
	5298.65	73			5294.35	101			5298.65	18			5298.65	66			5298.65	51
	5298.88	69			5294.59	102			5298.88	19			5298.88	67			5298.88	49
	5299.12	64			5294.83	104			5299.12	19			5299.12	68			5299.12	48
	5299.36	60			5295.06	106			5299.36	19			5299.36	69			5299.36	46
	5299.6	56			5295.3	107			5299.6	19			5299.6	69			5299.6	44
	5299.83	52			5295.54	109			5299.83	19			5299.83	70			5299.83	42
	5300.07	48			5295.78	111			5300.07	20			5300.07	71			5300.07	40
	5300.31	45			5296.02	112			5300.31	20			5300.31	71			5300.31	38
	5300.55	42			5296.25	114			5300.55	20			5300.55	72			5300.55	36
	5300.78	39			5296.49	115			5300.78	21			5300.78	72			5300.78	34
	5301.02	36			5296.73	117			5301.02	21			5301.02	73			5301.02	32
	5301.26	33			5296.97	119			5301.26	22			5301.26	73			5301.26	30
	5301.5	31			5297.2	120			5301.5	22			5301.5	73			5301.5	28
	5301.74	30			5297.44	122			5301.74	23			5301.74	73			5301.74	26
	5301.98	28			5297.68	123			5301.98	24			5301.98	74			5301.98	23
	5302.21	27			5297.92	125			5302.21	24			5302.21	74			5302.21	21
	5302.45	26			5298.15	126			5302.45	25			5302.45	74			5302.45	19
	5302.69	26			5298.39	128			5302.69	26			5302.69	74			5302.69	18
	5302.93	26			5298.63	129			5302.93	27			5302.93	73			5302.93	16
	5303.16	26			5298.87	130			5303.16	28			5303.16	73			5303.16	14
	5303.4	27			5299.11	132			5303.4	29			5303.4	73			5303.4	12
	5303.64	27			5299.34	133			5303.64	30			5303.64	73			5303.64	10
	5303.88	28			5299.58	135			5303.88	31			5303.88	72			5303.88	8
	5304.12	30			5299.82	136			5304.12	32			5304.12	72			5304.12	6
	5304.35	31			5300.06	137			5304.35	33			5304.35	71			5304.35	5
	5304.59	33			5300.3	138			5304.59	34			5304.59	71			5304.59	3
	5304.83	35			5300.53	140			5304.83	35			5304.83	70			5304.83	1
	5305.07	37			5300.77	141			5305.07	36			5305.07	69			5305.07	0
	5305.31	39			5301.01	142			5305.31	38			5305.31	69			5305.31	-2
	5305.54	42			5301.25	143			5305.54	39			5305.54	68			5305.54	-3
	5305.78	44			5301.48	144			5305.78	40			5305.78	67			5305.78	-5
	5306.02	46			5301.72	145			5306.02	42			5306.02	66			5306.02	-6
	5306.26	49			5301.96	147			5306.26	43			5306.26	65			5306.26	-7
	5306.5	51			5302.2	147			5306.5	44			5306.5	64			5306.5	-8
	5306.73	53			5302.44	148			5306.73	45			5306.73	63			5306.73	-10
	5306.97	56			5302.67	149			5306.97	47			5306.97	62			5306.97	-11
	5307.21	58			5302.91	150			5307.21	48			5307.21	61			5307.21	-12
	5307.45	60			5303.15	151			5307.45	49			5307.45	60			5307.45	-12
	5307.69	62			5303.39	152			5307.69	51			5307.69	59			5307.69	-13
	5307.92	64			5303.62	152			5307.92	52			5307.92	58			5307.92	-14
	5308.16	66			5303.86	153			5308.16	53			5308.16	57			5308.16	-15
	5308.4	68			5304.1	154			5308.4	55			5308.4	56			5308.4	-15
	5308.64	69			5304.34	154			5308.64	56			5308.64	55			5308.64	-16
	5308.88	71			5304.58	155			5308.88	57			5308.88	54			5308.88	-17
	5309.11	72			5304.81	155			5309.11	59			5309.11	53			5309.11	-17
	5309.35	73			5305.05	155			5309.35	60			5309.35	52			5309.35	-17
	5309.59	74			5305.29	156			5309.59	61			5309.59	52			5309.59	-18
	5309.83	75			5305.53	156			5309.83	62			5309.83	51			5309.83	-18
	5310.07	76			5305.77	156			5310.07	63			5310.07	50			5310.07	-18
	5310.3	77			5306	156			5310.3	64			5310.3	49			5310.3	-18
	5310.54	78			5306.24	156			5310.54	65			5310.54	48			5310.54	-18
	5310.78	79			5306.48	156			5310.78	66			5310.78	47			5310.78	-18
	5311.02	79			5306.72	156			5311.02	67			5311.02	46			5311.02	-18
	5311.26	80			5306.96	155			5311.26	68			5311.26	46			5311.26	-18
	5311.49	80			5307.19	155			5311.49	69			5311.49	45			5311.49	-17
	5311.73	81			5307.43	155			5311.73	70			5311.73	44			5311.73	-17
	5311.97	81			5307.67	154			5311.97	71			5311.97	44			5311.97	-17
	5312.21	82			5307.91	154			5312.21	72			5312.21	43			5312.21	-16
	5312.45	82			5308.15	153			5312.45	72			5312.45	42			5312.45	-16
	5312.69	82			5308.38	152			5312.69	73			5312.69	42			5312.69	-15
	5312.92	83			5308.62	152			5312.92	73			5312.92	42			5312.92	-15
	5313.16	83			5308.86	151			5313.16	74			5313.16	41			5313.16	-14
	5313.4	84			5309.1	150			5313.4	74			5313.4	41			5313.4	-13
	5313.64	84			5309.34	149			5313.64	74			5313.64	41			5313.64	-12
	5313.88	84			5309.57	148			5313.88	75			5313.88	40			5313.88	-12
	5314.11	84			5309.81	147			5314.11	75			5314.11	40			5314.11	-11
	5314.35	85			5310.05	145			5314.35	75			5314.35	40			5314.35	-10
	5314.59	85			5310.29	144			5314.59	75			5314.59	40			5314.59	-9
	5314.83	85			5310.53	143			5314.83	75			5314.83	40			5314.83	-8
	5315.07	85			5310.76	141			5315.07	75			5315.07	40			5315.07	-7
	5315.31	85			5311	140			5315.31	75			5315.31	40			5315.31	-6
	5315.54	85			5311.24	138			5315.54	74			5315.54	41			5315.54	-5
	5315.78	84			5311.48	136			5315.78	74			5315.78	41			5315.78	-4
	5316.02	84			5311.72	135			5316.02	74			5316.02	41			5316.02	-3
	5316.26	84			5311.95	133			5316.26	73			5316.26	41			5316.26	-2
	5316.5	83			5312.19	131			5316.5	73			5316.5	42			5316.5	-1
	5316.73	83			5312.43	129			5316.73	72			5316.73	42			5316.73	1
	5316.97	82			5312.67	127			5316.97	71			5316.97	43			5316.97	2
	5317.21	82			5312.91	125			5317.21	70			5317.21	43			5317.21	3
	5317.45	81			5313.15	123			5317.45	70			5317.45	44			5317.45	4
	5317.69	80			5313.38	121			5317.69	69			5317.69	44			5317.69	5
	5317.93	79			5313.62	119			5317.93	68			5317.93	45			5317.93	7
	5318.16	78			5313.86	116			5318.16	67			5318.16	45			5318.16	8
	5318.4	77			5314.1	114			5318.4	65			5318.4	46			5318.4	9
	5318.64	76			5314.34	112			5318.64	64			5318.64	47			5318.64	10
	5318.88	75			5314.57	109			5318.88	63			5318.88	48			5318.88	11
	5319.12	73			5314.81	107			5319.12	62			5319.12	48			5319.12	13
	5319.36	72			5315.05	105			5319.36	60			5319.36	49			5319.36	14
	5319.59	70			5315.29	102			5319.59	59			5319.59	50			5319.59	15
	5319.83	69			5315.53	100			5319.83	58			5319.83	50			5319.83	16
	5320.07	67			5315.77	97			5320.07	56			5320.07	51			5320.07	17
	5320.31	65			5316	95			5320.31	55			5320.31	52			5320.31	18
	5320.55	64			5316.24	92			5320.55	53			5320.55	53			5320.55	19
	5320.79	62			5316.48	90			5320.79	52			5320.79	53			5320.79	21
	5321.02	60			5316.72	87			5321.02	50			5321.02	54			5321.02	22
	5321.26	59			5316.96	85			5321.26	48			5321.26	55			5321.26	23
	5321.5	57			5317.19	82			5321.5	47			5321.5	56			5321.5	24
	5321.74	56			5317.43	79			5321.74	45			5321.74	56			5321.74	25
	5321.98	54			5317.67	77			5321.98	44			5321.98	57			5321.98	26
	5322.22	53			5317.91	74			5322.22	42			5322.22	58			5322.22	27
	5322.45	52			5318.15	72			5322.45	41			5322.45	58			5322.45	28
	5322.69	51			5318.39	69			5322.69	39			5322.69	59			5322.69	28
	5322.93	50			5318.62	67			5322.93	38			5322.93	59			5322.93	29
	5323.17	50			5318.86	64			5323.17	36			5323.17	60			5323.17	30
	5323.41	49			5319.1	62			5323.41	35			5323.41	60			5323.41	31
	5323.65	49			5319.34	59			5323.65	33			5323.65	61			5323.65	32
	5323.88	49			5319.58	57			5323.88	32			5323.88	61			5323.88	32
	5324.12	49			5319.81	55			5324.12	31			5324.12	61			5324.12	33
	5324.36	50			5320.05	52			5324.36	30			5324.36	62			5324.36	34
	5324.6	50			5320.29	50			5324.6	28			5324.6	62			5324.6	34
	5324.84	51			5320.53	48			5324.84	27			5324.84	62			5324.84	35
	5325.08	52			5320.77	45			5325.08	26			5325.08	62			5325.08	35
	5325.31	53			5321.01	43			5325.31	25			5325.31	62			5325.31	36
	5325.55	54			5321.24	41			5325.55	24			5325.55	62			5325.55	36
	5325.79	55			5321.48	39			5325.79	23			5325.79	62			5325.79	37
	5326.03	57			5321.72	37			5326.03	22			5326.03	62			5326.03	37
	5326.27	58			5321.96	34			5326.27	22			5326.27	62			5326.27	37
	5326.51	60			5322.2	32			5326.51	21			5326.51	62			5326.51	37
	5326.74	61			5322.44	30			5326.74	20			5326.74	62			5326.74	38
	5326.98	63			5322.67	28			5326.98	20			5326.98	61			5326.98	38
	5327.22	64			5322.91	27			5327.22	19			5327.22	61			5327.22	38
	5327.46	66			5323.15	25			5327.46	18			5327.46	61			5327.46	38
	5327.7	67			5323.39	23			5327.7	18			5327.7	60			5327.7	38
	5327.94	68			5323.63	21			5327.94	17			5327.94	60			5327.94	38
	5328.18	69			5323.86	20			5328.18	17			5328.18	59			5328.18	38
	5328.41	70			5324.1	18			5328.41	17			5328.41	58			5328.41	38
	5328.65	72			5324.34	16			5328.65	17			5328.65	58			5328.65	38
	5328.89	73			5324.58	15			5328.89	16			5328.89	57			5328.89	38
	5329.13	74			5324.82	13			5329.13	16			5329.13	56			5329.13	38
	5329.37	75			5325.06	12			5329.37	16			5329.37	55			5329.37	38
	5329.61	76			5325.3	10			5329.61	16			5329.61	54			5329.61	37
	5329.85	77			5325.53	9			5329.85	16			5329.85	53			5329.85	37
	5330.08	77			5325.77	8			5330.08	16			5330.08	52			5330.08	37
	5330.32	78			5326.01	7			5330.32	16			5330.32	51			5330.32	37
	5330.56	77			5326.25	6			5330.56	17			5330.56	50			5330.56	36
	5330.8	77			5326.49	4			5330.8	17			5330.8	49			5330.8	36
	5331.04	75			5326.73	3			5331.04	17			5331.04	48			5331.04	36
	5331.28	74			5326.96	2			5331.28	18			5331.28	47			5331.28	36
	5331.52	72			5327.2	2			5331.52	18			5331.52	46			5331.52	35
	5331.75	71			5327.44	1			5331.75	18			5331.75	45			5331.75	35
	5331.99	69			5327.68	0			5331.99	19			5331.99	43			5331.99	35
	5332.23	66			5327.92	-1			5332.23	20			5332.23	42			5332.23	34
	5332.47	64			5328.16	-2			5332.47	20			5332.47	41			5332.47	34
	5332.71	62			5328.4	-2			5332.71	21			5332.71	40			5332.71	34
	5332.95	59			5328.63	-3			5332.95	22			5332.95	38			5332.95	33
	5333.19	56			5328.87	-3			5333.19	23			5333.19	37			5333.19	33
	5333.42	53			5329.11	-4			5333.42	24			5333.42	36			5333.42	33
	5333.66	50			5329.35	-4			5333.66	25			5333.66	35			5333.66	32
	5333.9	47			5329.59	-5			5333.9	26			5333.9	33			5333.9	32
	5334.14	44			5329.83	-5			5334.14	27			5334.14	32			5334.14	32
	5334.38	41			5330.06	-5			5334.38	28			5334.38	31			5334.38	31
	5334.62	37			5330.3	-5			5334.62	29			5334.62	30			5334.62	31
	5334.86	34			5330.54	-6			5334.86	30			5334.86	28			5334.86	31
	5335.09	31			5330.78	-6			5335.09	31			5335.09	27			5335.09	31
	5335.33	28			5331.02	-6			5335.33	32			5335.33	26			5335.33	31
	5335.57	25			5331.26	-6			5335.57	34			5335.57	25			5335.57	31
	5335.81	22			5331.49	-6			5335.81	35			5335.81	24			5335.81	30
	5336.05	18			5331.73	-6			5336.05	36			5336.05	23			5336.05	30
	5336.29	15			5331.97	-5			5336.29	37			5336.29	21			5336.29	30
	5336.53	13			5332.21	-5			5336.53	39			5336.53	20			5336.53	30
	5336.77	10			5332.45	-5			5336.77	40			5336.77	19			5336.77	31
	5337	7			5332.69	-5			5337	41			5337	18			5337	31
	5337.24	5			5332.93	-4			5337.24	42			5337.24	17			5337.24	31
	5337.48	2			5333.16	-4			5337.48	44			5337.48	17			5337.48	31
	5337.72	0			5333.4	-4			5337.72	45			5337.72	16			5337.72	31
	5337.96	-3			5333.64	-3			5337.96	46			5337.96	15			5337.96	31
	5338.2	-5			5333.88	-3			5338.2	48			5338.2	14			5338.2	32
	5338.44	-7			5334.12	-2			5338.44	49			5338.44	13			5338.44	32
	5338.68	-9			5334.36	-2			5338.68	50			5338.68	13			5338.68	33
	5338.91	-11			5334.6	-1			5338.91	51			5338.91	12			5338.91	33
	5339.15	-12			5334.84	-1			5339.15	53			5339.15	12			5339.15	33
	5339.39	-14			5335.07	0			5339.39	54			5339.39	11			5339.39	34
	5339.63	-16			5335.31	1			5339.63	55			5339.63	11			5339.63	35
	5339.87	-17			5335.55	1			5339.87	56			5339.87	10			5339.87	35
	5340.11	-19			5335.79	2			5340.11	57			5340.11	10			5340.11	36
	5340.35	-20			5336.03	3			5340.35	58			5340.35	10			5340.35	37
	5340.59	-22			5336.27	4			5340.59	59			5340.59	10			5340.59	37
	5340.82	-23			5336.51	5			5340.82	60			5340.82	10			5340.82	38
	5341.06	-24			5336.74	5			5341.06	61			5341.06	10			5341.06	39
	5341.3	-25			5336.98	6			5341.3	62			5341.3	10			5341.3	40
	5341.54	-27			5337.22	7			5341.54	63			5341.54	10			5341.54	41
	5341.78	-28			5337.46	8			5341.78	64			5341.78	10			5341.78	42
	5342.02	-29			5337.7	9			5342.02	65			5342.02	10			5342.02	43
	5342.26	-30			5337.94	10			5342.26	66			5342.26	10			5342.26	44
	5342.49	-30			5338.18	11			5342.49	67			5342.49	11			5342.49	45
	5342.73	-31			5338.41	12			5342.73	67			5342.73	11			5342.73	46
	5342.97	-32			5338.65	13			5342.97	68			5342.97	11			5342.97	47
	5343.21	-32			5338.89	14			5343.21	69			5343.21	12			5343.21	48
	5343.45	-33			5339.13	15			5343.45	70			5343.45	12			5343.45	49
	5343.69	-33			5339.37	16			5343.69	70			5343.69	13			5343.69	50
	5343.93	-33			5339.61	17			5343.93	71			5343.93	14			5343.93	51
	5344.17	-33			5339.85	18			5344.17	71			5344.17	14			5344.17	52
	5344.41	-33			5340.09	19			5344.41	72			5344.41	15			5344.41	53
	5344.64	-33			5340.32	20			5344.64	72			5344.64	16			5344.64	54
	5344.88	-32			5340.56	21			5344.88	73			5344.88	17			5344.88	55
	5345.12	-32			5340.8	22			5345.12	73			5345.12	18			5345.12	57
	5345.36	-31			5341.04	23			5345.36	74			5345.36	19			5345.36	58
	5345.6	-30			5341.28	24			5345.6	74			5345.6	20			5345.6	59
	5345.84	-29			5341.52	25			5345.84	75			5345.84	21			5345.84	60
	5346.08	-28			5341.76	26			5346.08	75			5346.08	22			5346.08	61
	5346.32	-26			5341.99	27			5346.32	75			5346.32	23			5346.32	62
	5346.56	-25			5342.23	28			5346.56	76			5346.56	25			5346.56	63
	5346.79	-23			5342.47	29			5346.79	76			5346.79	26			5346.79	64
	5347.03	-21			5342.71	30			5347.03	76			5347.03	27			5347.03	65
	5347.27	-19			5342.95	31			5347.27	76			5347.27	28			5347.27	66
	5347.51	-17			5343.19	32			5347.51	76			5347.51	30			5347.51	66
	5347.75	-15			5343.43	33			5347.75	77			5347.75	31			5347.75	67
	5347.99	-12			5343.67	33			5347.99	77			5347.99	32			5347.99	68
	5348.23	-10			5343.91	34			5348.23	77			5348.23	34			5348.23	69
	5348.47	-7			5344.14	35			5348.47	77			5348.47	35			5348.47	70
	5348.71	-5			5344.38	36			5348.71	77			5348.71	37			5348.71	70
	5348.94	-2			5344.62	36			5348.94	77			5348.94	38			5348.94	71
	5349.18	1			5344.86	37			5349.18	77			5349.18	40			5349.18	71
	5349.42	3			5345.1	38			5349.42	77			5349.42	41			5349.42	72
	5349.66	6			5345.34	38			5349.66	77			5349.66	43			5349.66	72
	5349.9	9			5345.58	39			5349.9	76			5349.9	44			5349.9	73
	5350.14	12			5345.82	39			5350.14	76			5350.14	46			5350.14	73
	5350.38	14			5346.06	40			5350.38	76			5350.38	47			5350.38	74
	5350.62	17			5346.29	40			5350.62	76			5350.62	49			5350.62	74
	5350.86	20			5346.53	40			5350.86	76			5350.86	50			5350.86	74
	5351.1	22			5346.77	41			5351.1	75			5351.1	52			5351.1	74
	5351.34	25			5347.01	41			5351.34	75			5351.34	53			5351.34	74
	5351.57	27			5347.25	41			5351.57	75			5351.57	55			5351.57	74
	5351.81	29			5347.49	41			5351.81	75			5351.81	56			5351.81	74
	5352.05	31			5347.73	41			5352.05	74			5352.05	58			5352.05	74
	5352.29	33			5347.97	42			5352.29	74			5352.29	59			5352.29	74
	5352.53	35			5348.2	42			5352.53	74			5352.53	61			5352.53	74
	5352.77	37			5348.44	41			5352.77	73			5352.77	62			5352.77	74
	5353.01	38			5348.68	41			5353.01	73			5353.01	64			5353.01	74
	5353.25	39			5348.92	41			5353.25	73			5353.25	65			5353.25	73
	5353.49	40			5349.16	41			5353.49	72			5353.49	66			5353.49	73
	5353.73	41			5349.4	41			5353.73	72			5353.73	68			5353.73	72
	5353.96	41			5349.64	41			5353.96	72			5353.96	69			5353.96	72
	5354.2	41			5349.88	40			5354.2	71			5354.2	70			5354.2	72
	5354.44	41			5350.12	40			5354.44	71			5354.44	72			5354.44	71
	5354.68	41			5350.35	40			5354.68	71			5354.68	73			5354.68	70
	5354.92	40			5350.59	39			5354.92	70			5354.92	74			5354.92	70
	5355.16	39			5350.83	39			5355.16	70			5355.16	75			5355.16	69
	5355.4	39			5351.07	38			5355.4	70			5355.4	76			5355.4	69
	5355.64	37			5351.31	37			5355.64	69			5355.64	77			5355.64	68
	5355.88	36			5351.55	37			5355.88	69			5355.88	79			5355.88	67
	5356.12	34			5351.79	36			5356.12	69			5356.12	80			5356.12	66
	5356.35	33			5352.03	36			5356.35	68			5356.35	81			5356.35	66
	5356.59	31			5352.27	35			5356.59	68			5356.59	82			5356.59	65
	5356.83	29			5352.51	34			5356.83	67			5356.83	83			5356.83	64
	5357.07	27			5352.74	33			5357.07	67			5357.07	83			5357.07	63
	5357.31	24			5352.98	32			5357.31	67			5357.31	84			5357.31	62
	5357.55	22			5353.22	32			5357.55	66			5357.55	85			5357.55	61
	5357.79	20			5353.46	31			5357.79	66			5357.79	86			5357.79	61
	5358.03	18			5353.7	30			5358.03	65			5358.03	87			5358.03	60
	5358.27	15			5353.94	29			5358.27	65			5358.27	87			5358.27	59
	5358.51	13			5354.18	28			5358.51	65			5358.51	88			5358.51	58
	5358.75	10			5354.42	27			5358.75	64			5358.75	89			5358.75	57
	5358.98	8			5354.66	26			5358.98	64			5358.98	89			5358.98	56
	5359.23	6			5354.9	25			5359.23	63			5359.23	90			5359.23	55
	5359.46	4			5355.14	24			5359.46	63			5359.46	90			5359.46	54
	5359.7	2			5355.37	23			5359.7	62			5359.7	91			5359.7	53
	5359.94	0			5355.61	22			5359.94	62			5359.94	91			5359.94	53
	5360.18	-2			5355.85	21			5360.18	61			5360.18	92			5360.18	52
	5360.42	-4			5356.09	20			5360.42	60			5360.42	92			5360.42	51
	5360.66	-5			5356.33	19			5360.66	60			5360.66	93			5360.66	50
	5360.9	-7			5356.57	18			5360.9	59			5360.9	93			5360.9	49
	5361.14	-8			5356.81	17			5361.14	59			5361.14	93			5361.14	49
	5361.38	-9			5357.05	16			5361.38	58			5361.38	93			5361.38	48
	5361.62	-11			5357.29	15			5361.62	58			5361.62	94			5361.62	47
	5361.86	-11			5357.53	14			5361.86	57			5361.86	94			5361.86	46
	5362.1	-12			5357.77	13			5362.1	57			5362.1	94			5362.1	46
	5362.33	-13			5358	12			5362.33	56			5362.33	94			5362.33	45
	5362.57	-13			5358.24	11			5362.57	56			5362.57	94			5362.57	44
	5362.81	-14			5358.48	10			5362.81	55			5362.81	95			5362.81	44
	5363.05	-14			5358.72	9			5363.05	55			5363.05	95			5363.05	43
	5363.29	-14			5358.96	8			5363.29	54			5363.29	95			5363.29	43
	5363.53	-13			5359.2	8			5363.53	54			5363.53	95			5363.53	42
	5363.77	-13			5359.44	7			5363.77	53			5363.77	95			5363.77	42
	5364.01	-12			5359.68	6			5364.01	53			5364.01	95			5364.01	41
	5364.25	-12			5359.92	5			5364.25	52			5364.25	95			5364.25	41
	5364.49	-11			5360.16	5			5364.49	52			5364.49	95			5364.49	40
	5364.73	-10			5360.4	4			5364.73	52			5364.73	95			5364.73	40
	5364.97	-9			5360.63	3			5364.97	51			5364.97	95			5364.97	40
	5365.21	-7			5360.87	2			5365.21	51			5365.21	94			5365.21	39
	5365.44	-6			5361.11	2			5365.44	51			5365.44	94			5365.44	39
	5365.68	-5			5361.35	1			5365.68	50			5365.68	94			5365.68	39
	5365.92	-3			5361.59	1			5365.92	50			5365.92	94			5365.92	39
	5366.16	-1			5361.83	0			5366.16	50			5366.16	94			5366.16	39
	5366.4	0			5362.07	0			5366.4	50			5366.4	94			5366.4	38
	5366.64	2			5362.31	-1			5366.64	49			5366.64	93			5366.64	38
	5366.88	4			5362.55	-1			5366.88	49			5366.88	93			5366.88	38
	5367.12	5			5362.79	-1			5367.12	49			5367.12	93			5367.12	38
	5367.36	7			5363.03	-2			5367.36	49			5367.36	92			5367.36	38
	5367.6	9			5363.27	-2			5367.6	49			5367.6	92			5367.6	38
	5367.84	11			5363.51	-2			5367.84	49			5367.84	92			5367.84	39
	5368.08	12			5363.74	-2			5368.08	49			5368.08	91			5368.08	39
	5368.32	14			5363.98	-2			5368.32	49			5368.32	91			5368.32	39
	5368.56	16			5364.22	-2			5368.56	49			5368.56	90			5368.56	39
	5368.8	17			5364.46	-2			5368.8	49			5368.8	90			5368.8	39
	5369.04	19			5364.7	-2			5369.04	49			5369.04	89			5369.04	40
	5369.27	20			5364.94	-2			5369.27	49			5369.27	89			5369.27	40
	5369.51	21			5365.18	-2			5369.51	50			5369.51	88			5369.51	40
	5369.75	23			5365.42	-2			5369.75	50			5369.75	88			5369.75	41
	5369.99	24			5365.66	-2			5369.99	50			5369.99	87			5369.99	41
	5370.23	25			5365.9	-2			5370.23	50			5370.23	86			5370.23	41
	5370.47	26			5366.14	-2			5370.47	51			5370.47	86			5370.47	42
	5370.71	27			5366.38	-1			5370.71	51			5370.71	85			5370.71	42
	5370.95	28			5366.61	-1			5370.95	51			5370.95	84			5370.95	43
	5371.19	29			5366.85	-1			5371.19	52			5371.19	83			5371.19	43
	5371.43	30			5367.09	0			5371.43	52			5371.43	82			5371.43	44
	5371.67	31			5367.33	0			5371.67	52			5371.67	82			5371.67	45
	5371.91	31			5367.57	1			5371.91	53			5371.91	81			5371.91	45
	5372.15	32			5367.81	1			5372.15	53			5372.15	80			5372.15	46
	5372.39	33			5368.05	2			5372.39	54			5372.39	79			5372.39	47
	5372.63	33			5368.29	2			5372.63	54			5372.63	78			5372.63	47
	5372.87	34			5368.53	3			5372.87	55			5372.87	76			5372.87	48
	5373.11	34			5368.77	3			5373.11	56			5373.11	75			5373.11	49
	5373.35	35			5369.01	4			5373.35	56			5373.35	74			5373.35	49
	5373.59	35			5369.25	5			5373.59	57			5373.59	73			5373.59	50
	5373.82	36			5369.49	6			5373.82	58			5373.82	72			5373.82	51
	5374.06	36			5369.73	6			5374.06	58			5374.06	70			5374.06	52
	5374.3	37			5369.97	7			5374.3	59			5374.3	69			5374.3	53
	5374.54	37			5370.2	8			5374.54	60			5374.54	68			5374.54	53
	5374.78	38			5370.44	9			5374.78	61			5374.78	66			5374.78	54
	5375.02	38			5370.68	10			5375.02	62			5375.02	65			5375.02	55
	5375.26	38			5370.92	11			5375.26	62			5375.26	63			5375.26	56
	5375.5	39			5371.16	12			5375.5	63			5375.5	62			5375.5	57
	5375.74	39			5371.4	13			5375.74	64			5375.74	60			5375.74	58
	5375.98	40			5371.64	14			5375.98	65			5375.98	59			5375.98	58
	5376.22	40			5371.88	15			5376.22	65			5376.22	57			5376.22	59
	5376.46	41			5372.12	16			5376.46	66			5376.46	56			5376.46	60
	5376.7	41			5372.36	17			5376.7	67			5376.7	54			5376.7	61
	5376.94	42			5372.6	18			5376.94	68			5376.94	52			5376.94	62
	5377.18	43			5372.84	19			5377.18	69			5377.18	50			5377.18	62
	5377.42	43			5373.08	20			5377.42	69			5377.42	49			5377.42	63
	5377.66	44			5373.32	22			5377.66	70			5377.66	47			5377.66	64
	5377.9	45			5373.56	23			5377.9	71			5377.9	45			5377.9	65
	5378.14	46			5373.8	24			5378.14	71			5378.14	43			5378.14	65
	5378.38	47			5374.04	25			5378.38	72			5378.38	42			5378.38	66
	5378.62	48			5374.28	27			5378.62	72			5378.62	40			5378.62	67
	5378.85	49			5374.52	28			5378.85	73			5378.85	38			5378.85	67
	5379.1	51			5374.76	29			5379.1	74			5379.1	36			5379.1	68
	5379.34	52			5374.99	31			5379.34	74			5379.34	34			5379.34	68
	5379.57	53			5375.23	32			5379.57	74			5379.57	33			5379.57	69
	5379.81	55			5375.47	34			5379.81	75			5379.81	31			5379.81	69
	5380.05	56			5375.71	35			5380.05	75			5380.05	29			5380.05	70
	5380.29	57			5375.95	37			5380.29	75			5380.29	27			5380.29	70
	5380.53	58			5376.19	38			5380.53	76			5380.53	25			5380.53	70
	5380.77	60			5376.43	40			5380.77	76			5380.77	24			5380.77	71
	5381.01	61			5376.67	41			5381.01	76			5381.01	22			5381.01	71
	5381.25	62			5376.91	43			5381.25	76			5381.25	20			5381.25	71
	5381.49	63			5377.15	45			5381.49	76			5381.49	19			5381.49	71
	5381.73	64			5377.39	46			5381.73	76			5381.73	17			5381.73	71
	5381.97	65			5377.63	48			5381.97	76			5381.97	15			5381.97	71
	5382.21	66			5377.87	50			5382.21	76			5382.21	14			5382.21	71
	5382.45	66			5378.11	51			5382.45	76			5382.45	12			5382.45	71
	5382.69	67			5378.35	53			5382.69	76			5382.69	11			5382.69	71
	5382.93	67			5378.59	55			5382.93	75			5382.93	9			5382.93	70
	5383.17	67			5378.83	57			5383.17	75			5383.17	8			5383.17	70
	5383.41	67			5379.07	58			5383.41	75			5383.41	7			5383.41	69
	5383.65	67			5379.31	60			5383.65	75			5383.65	5			5383.65	69
	5383.89	66			5379.55	62			5383.89	74			5383.89	4			5383.89	68
	5384.13	66			5379.78	64			5384.13	74			5384.13	3			5384.13	68
	5384.37	65			5380.02	66			5384.37	74			5384.37	2			5384.37	67
	5384.61	64			5380.26	68			5384.61	73			5384.61	1			5384.61	66
	5384.85	63			5380.5	69			5384.85	73			5384.85	0			5384.85	65
	5385.09	62			5380.74	71			5385.09	73			5385.09	-1			5385.09	64
	5385.33	60			5380.98	73			5385.33	72			5385.33	-2			5385.33	63
	5385.57	58			5381.22	75			5385.57	72			5385.57	-2			5385.57	62
	5385.81	56			5381.46	77			5385.81	71			5385.81	-3			5385.81	61
	5386.05	54			5381.7	79			5386.05	71			5386.05	-3			5386.05	60
	5386.29	52			5381.94	80			5386.29	71			5386.29	-4			5386.29	58
	5386.53	50			5382.18	82			5386.53	70			5386.53	-4			5386.53	57
	5386.77	47			5382.42	84			5386.77	70			5386.77	-5			5386.77	56
	5387.01	44			5382.66	86			5387.01	70			5387.01	-5			5387.01	54
	5387.24	42			5382.9	88			5387.24	69			5387.24	-5			5387.24	53
	5387.48	39			5383.14	90			5387.48	69			5387.48	-5			5387.48	51
	5387.73	36			5383.38	91			5387.73	69			5387.73	-5			5387.73	49
	5387.97	33			5383.62	93			5387.97	68			5387.97	-5			5387.97	48
	5388.2	30			5383.86	95			5388.2	68			5388.2	-5			5388.2	46
	5388.44	27			5384.1	97			5388.44	68			5388.44	-5			5388.44	44
	5388.68	24			5384.34	98			5388.68	67			5388.68	-5			5388.68	43
	5388.92	21			5384.58	100			5388.92	67			5388.92	-4			5388.92	41
	5389.16	18			5384.82	101			5389.16	67			5389.16	-4			5389.16	39
	5389.4	16			5385.06	103			5389.4	66			5389.4	-3			5389.4	37
	5389.64	13			5385.3	104			5389.64	66			5389.64	-3			5389.64	35
	5389.88	11			5385.54	106			5389.88	66			5389.88	-2			5389.88	33
	5390.12	9			5385.78	107			5390.12	66			5390.12	-1			5390.12	31
	5390.36	7			5386.02	109			5390.36	66			5390.36	-1			5390.36	29
	5390.6	6			5386.26	110			5390.6	65			5390.6	0			5390.6	27
	5390.84	5			5386.5	111			5390.84	65			5390.84	1			5390.84	25
	5391.08	4			5386.74	113			5391.08	65			5391.08	2			5391.08	23
	5391.32	4			5386.98	114			5391.32	65			5391.32	3			5391.32	21
	5391.56	4			5387.22	115			5391.56	65			5391.56	4			5391.56	19
	5391.8	4			5387.45	116			5391.8	65			5391.8	5			5391.8	17
	5392.04	5			5387.69	117			5392.04	65			5392.04	6			5392.04	16
	5392.28	6			5387.93	118			5392.28	65			5392.28	7			5392.28	14
	5392.52	7			5388.17	119			5392.52	65			5392.52	8			5392.52	12
	5392.76	9			5388.41	119			5392.76	65			5392.76	9			5392.76	10
	5393	11			5388.65	120			5393	65			5393	10			5393	8
	5393.24	13			5388.89	121			5393.24	65			5393.24	11			5393.24	6
	5393.48	16			5389.13	121			5393.48	65			5393.48	12			5393.48	5
	5393.72	19			5389.37	122			5393.72	66			5393.72	13			5393.72	3
	5393.96	22			5389.61	122			5393.96	66			5393.96	14			5393.96	1
	5394.2	26			5389.85	122			5394.2	66			5394.2	15			5394.2	0
	5394.44	29			5390.09	122			5394.44	66			5394.44	16			5394.44	-2
	5394.68	33			5390.33	122			5394.68	66			5394.68	17			5394.68	-3
	5394.92	37			5390.57	122			5394.92	67			5394.92	18			5394.92	-4
	5395.16	42			5390.81	122			5395.16	67			5395.16	19			5395.16	-6
	5395.4	46			5391.05	122			5395.4	67			5395.4	20			5395.4	-7
	5395.64	50			5391.29	122			5395.64	68			5395.64	21			5395.64	-8
	5395.88	55			5391.53	122			5395.88	68			5395.88	22			5395.88	-9
	5396.12	59			5391.77	121			5396.12	68			5396.12	23			5396.12	-10
	5396.36	64			5392.01	121			5396.36	69			5396.36	24			5396.36	-11
	5396.6	68			5392.25	120			5396.6	69			5396.6	25			5396.6	-12
	5396.84	72			5392.49	120			5396.84	70			5396.84	25			5396.84	-13
	5397.08	77			5392.73	119			5397.08	70			5397.08	26			5397.08	-14
	5397.32	81			5392.97	118			5397.32	70			5397.32	27			5397.32	-14
	5397.56	84			5393.21	117			5397.56	70			5397.56	27			5397.56	-15
	5397.8	88			5393.45	116			5397.8	71			5397.8	28			5397.8	-15
	5398.04	91			5393.69	115			5398.04	71			5398.04	28			5398.04	-16
	5398.28	94			5393.93	114			5398.28	71			5398.28	29			5398.28	-16
	5398.52	97			5394.17	113			5398.52	71			5398.52	29			5398.52	-16
	5398.76	99			5394.41	111			5398.76	72			5398.76	29			5398.76	-17
	5399	101			5394.65	110			5399	72			5399	29			5399	-17
	5399.24	103			5394.89	108			5399.24	72			5399.24	30			5399.24	-17
	5399.48	104			5395.13	107			5399.48	72			5399.48	30			5399.48	-17
	5399.72	105			5395.37	105			5399.72	72			5399.72	30			5399.72	-17
	5399.96	105			5395.61	104			5399.96	72			5399.96	30			5399.96	-17
	5400.2	105			5395.85	102			5400.2	72			5400.2	29			5400.2	-16
	5400.44	105			5396.09	100			5400.44	72			5400.44	29			5400.44	-16
	5400.68	104			5396.33	99			5400.68	72			5400.68	29			5400.68	-16
	5400.92	103			5396.57	97			5400.92	71			5400.92	29			5400.92	-15
	5401.16	101			5396.81	95			5401.16	71			5401.16	28			5401.16	-15
	5401.4	99			5397.05	93			5401.4	71			5401.4	28			5401.4	-14
	5401.64	97			5397.29	91			5401.64	70			5401.64	27			5401.64	-14
	5401.88	94			5397.53	89			5401.88	70			5401.88	27			5401.88	-13
	5402.12	92			5397.77	87			5402.12	70			5402.12	26			5402.12	-13
	5402.36	88			5398.01	85			5402.36	69			5402.36	26			5402.36	-12
	5402.6	85			5398.25	83			5402.6	68			5402.6	25			5402.6	-11
	5402.84	82			5398.49	81			5402.84	68			5402.84	24			5402.84	-11
	5403.08	78			5398.73	79			5403.08	67			5403.08	24			5403.08	-10
	5403.32	74			5398.97	77			5403.32	66			5403.32	23			5403.32	-9
	5403.56	70			5399.21	75			5403.56	66			5403.56	22			5403.56	-8
	5403.81	66			5399.45	73			5403.81	65			5403.81	21			5403.81	-8
	5404.05	62			5399.69	71			5404.05	64			5404.05	20			5404.05	-7
	5404.28	58			5399.93	69			5404.28	63			5404.28	20			5404.28	-6
	5404.52	54			5400.17	67			5404.52	62			5404.52	19			5404.52	-5
	5404.77	50			5400.41	65			5404.77	61			5404.77	18			5404.77	-5
	5405.01	46			5400.65	63			5405.01	60			5405.01	17			5405.01	-4
	5405.25	43			5400.89	61			5405.25	59			5405.25	16			5405.25	-3
	5405.49	39			5401.13	59			5405.49	58			5405.49	15			5405.49	-2
	5405.73	35			5401.37	57			5405.73	57			5405.73	14			5405.73	-1
	5405.97	32			5401.61	55			5405.97	56			5405.97	13			5405.97	-1
	5406.21	28			5401.85	54			5406.21	55			5406.21	12			5406.21	0
	5406.45	25			5402.09	52			5406.45	54			5406.45	12			5406.45	1
	5406.69	22			5402.33	50			5406.69	53			5406.69	11			5406.69	1
	5406.93	19			5402.57	48			5406.93	52			5406.93	10			5406.93	2
	5407.17	16			5402.81	47			5407.17	51			5407.17	9			5407.17	3
	5407.41	14			5403.05	45			5407.41	50			5407.41	9			5407.41	3
	5407.65	11			5403.29	44			5407.65	49			5407.65	8			5407.65	4
	5407.89	9			5403.53	42			5407.89	48			5407.89	7			5407.89	4
	5408.13	7			5403.77	41			5408.13	47			5408.13	7			5408.13	5
	5408.37	5			5404.01	40			5408.37	46			5408.37	6			5408.37	5
	5408.61	4			5404.25	38			5408.61	46			5408.61	6			5408.61	6
	5408.85	3			5404.49	37			5408.85	45			5408.85	5			5408.85	6
	5409.09	1			5404.73	36			5409.09	44			5409.09	5			5409.09	7
	5409.33	0			5404.97	35			5409.33	43			5409.33	4			5409.33	7
	5409.57	0			5405.21	34			5409.57	42			5409.57	4			5409.57	7
	5409.81	-1			5405.45	33			5409.81	41			5409.81	4			5409.81	7
	5410.05	-1			5405.69	32			5410.05	40			5410.05	4			5410.05	8
	5410.29	-2			5405.93	32			5410.29	39			5410.29	4			5410.29	8
	5410.53	-2			5406.17	31			5410.53	39			5410.53	3			5410.53	8
	5410.77	-2			5406.41	30			5410.77	38			5410.77	4			5410.77	8
	5411.01	-2			5406.65	30			5411.01	37			5411.01	4			5411.01	8
	5411.25	-2			5406.89	29			5411.25	37			5411.25	4			5411.25	8
	5411.49	-2			5407.13	29			5411.49	36			5411.49	4			5411.49	8
	5411.73	-1			5407.37	29			5411.73	35			5411.73	4			5411.73	8
	5411.97	-1			5407.61	28			5411.97	35			5411.97	5			5411.97	8
	5412.21	-1			5407.85	28			5412.21	34			5412.21	5			5412.21	8
	5412.45	0			5408.1	28			5412.45	34			5412.45	5			5412.45	8
	5412.69	0			5408.34	28			5412.69	33			5412.69	6			5412.69	8
	5412.94	1			5408.57	28			5412.94	33			5412.94	6			5412.94	8
	5413.18	1			5408.81	28			5413.18	32			5413.18	7			5413.18	8
	5413.42	1			5409.06	28			5413.42	32			5413.42	8			5413.42	7
	5413.66	2			5409.3	28			5413.66	31			5413.66	9			5413.66	7
	5413.9	2			5409.54	28			5413.9	31			5413.9	9			5413.9	7
	5414.14	3			5409.78	29			5414.14	31			5414.14	10			5414.14	7
	5414.38	3			5410.02	29			5414.38	30			5414.38	11			5414.38	7
	5414.62	3			5410.26	29			5414.62	30			5414.62	12			5414.62	6
	5414.86	4			5410.5	30			5414.86	30			5414.86	13			5414.86	6
	5415.1	4			5410.74	30			5415.1	30			5415.1	14			5415.1	6
	5415.34	5			5410.98	30			5415.34	29			5415.34	15			5415.34	6
	5415.58	5			5411.22	31			5415.58	29			5415.58	16			5415.58	6
	5415.82	6			5411.46	31			5415.82	29			5415.82	17			5415.82	5
	5416.06	6			5411.7	32			5416.06	29			5416.06	18			5416.06	5
	5416.3	7			5411.94	33			5416.3	29			5416.3	19			5416.3	5
	5416.54	7			5412.18	33			5416.54	29			5416.54	20			5416.54	5
	5416.78	8			5412.42	34			5416.78	29			5416.78	21			5416.78	5
	5417.02	9			5412.66	35			5417.02	29			5417.02	23			5417.02	5
	5417.26	9			5412.9	35			5417.26	29			5417.26	24			5417.26	5
	5417.5	10			5413.14	36			5417.5	29			5417.5	25			5417.5	4
	5417.74	11			5413.38	37			5417.74	29			5417.74	26			5417.74	4
	5417.98	11			5413.62	37			5417.98	29			5417.98	27			5417.98	4
	5418.23	12			5413.86	38			5418.23	29			5418.23	28			5418.23	4
	5418.47	13			5414.1	39			5418.47	29			5418.47	29			5418.47	4
	5418.71	14			5414.34	39			5418.71	29			5418.71	30			5418.71	4
	5418.95	14			5414.58	40			5418.95	29			5418.95	31			5418.95	4
	5419.19	15			5414.82	41			5419.19	29			5419.19	33			5419.19	5
	5419.43	16			5415.06	41			5419.43	29			5419.43	34			5419.43	5
	5419.67	16			5415.3	42			5419.67	28			5419.67	34			5419.67	5
	5419.91	17			5415.54	43			5419.91	28			5419.91	35			5419.91	5
	5420.15	18			5415.78	43			5420.15	28			5420.15	36			5420.15	5
	5420.39	18			5416.02	44			5420.39	28			5420.39	37			5420.39	6
	5420.63	19			5416.27	45			5420.63	28			5420.63	38			5420.63	6
	5420.87	19			5416.51	45			5420.87	28			5420.87	39			5420.87	6
	5421.11	20			5416.75	46			5421.11	27			5421.11	40			5421.11	6
	5421.35	20			5416.99	46			5421.35	27			5421.35	40			5421.35	7
	5421.59	21			5417.23	47			5421.59	27			5421.59	41			5421.59	7
	5421.83	21			5417.47	48			5421.83	26			5421.83	42			5421.83	8
	5422.07	22			5417.71	48			5422.07	26			5422.07	42			5422.07	8
	5422.31	22			5417.95	49			5422.31	25			5422.31	43			5422.31	9
	5422.56	22			5418.19	49			5422.56	25			5422.56	43			5422.56	9
	5422.8	22			5418.43	49			5422.8	24			5422.8	44			5422.8	10
	5423.04	23			5418.67	50			5423.04	24			5423.04	44			5423.04	10
	5423.28	23			5418.91	50			5423.28	23			5423.28	45			5423.28	11
	5423.52	23			5419.15	51			5423.52	23			5423.52	45			5423.52	11
	5423.76	23			5419.39	51			5423.76	22			5423.76	45			5423.76	12
	5424	23			5419.63	51			5424	22			5424	46			5424	13
	5424.24	23			5419.87	52			5424.24	21			5424.24	46			5424.24	13
	5424.48	22			5420.11	52			5424.48	20			5424.48	46			5424.48	14
	5424.72	22			5420.35	52			5424.72	19			5424.72	46			5424.72	15
	5424.96	22			5420.59	52			5424.96	19			5424.96	46			5424.96	15
	5425.2	22			5420.83	53			5425.2	18			5425.2	47			5425.2	16
	5425.44	21			5421.07	53			5425.44	17			5425.44	47			5425.44	17
	5425.68	21			5421.31	53			5425.68	16			5425.68	47			5425.68	17
	5425.92	21			5421.56	53			5425.92	15			5425.92	47			5425.92	18
	5426.16	20			5421.8	53			5426.16	15			5426.16	47			5426.16	19
	5426.4	20			5422.04	53			5426.4	14			5426.4	47			5426.4	19
	5426.65	20			5422.28	53			5426.65	13			5426.65	47			5426.65	20
	5426.89	19			5422.52	54			5426.89	12			5426.89	47			5426.89	21
	5427.13	19			5422.76	54			5427.13	11			5427.13	47			5427.13	22
	5427.37	19			5423	54			5427.37	11			5427.37	47			5427.37	22
	5427.61	18			5423.24	54			5427.61	10			5427.61	47			5427.61	23
	5427.85	18			5423.48	54			5427.85	9			5427.85	47			5427.85	24
	5428.09	18			5423.72	54			5428.09	8			5428.09	46			5428.09	24
	5428.33	18			5423.96	54			5428.33	8			5428.33	46			5428.33	25
	5428.57	19			5424.2	54			5428.57	7			5428.57	46			5428.57	25
	5428.81	19			5424.44	54			5428.81	6			5428.81	46			5428.81	26
	5429.05	19			5424.68	54			5429.05	5			5429.05	46			5429.05	27
	5429.29	20			5424.92	54			5429.29	5			5429.29	46			5429.29	27
	5429.53	21			5425.16	55			5429.53	4			5429.53	46			5429.53	28
	5429.77	21			5425.4	55			5429.77	4			5429.77	46			5429.77	28
	5430.02	23			5425.65	55			5430.02	3			5430.02	46			5430.02	29
	5430.26	24			5425.89	55			5430.26	2			5430.26	46			5430.26	29
	5430.5	25			5426.13	55			5430.5	2			5430.5	46			5430.5	30
	5430.74	26			5426.37	55			5430.74	1			5430.74	46			5430.74	30
	5430.98	28			5426.61	56			5430.98	1			5430.98	46			5430.98	30
	5431.22	30			5426.85	56			5431.22	1			5431.22	46			5431.22	31
	5431.46	31			5427.09	56			5431.46	0			5431.46	46			5431.46	31
	5431.7	33			5427.33	56			5431.7	0			5431.7	47			5431.7	32
	5431.94	35			5427.57	57			5431.94	0			5431.94	47			5431.94	32
	5432.18	38			5427.81	57			5432.18	-1			5432.18	47			5432.18	32
	5432.42	40			5428.05	57			5432.42	-1			5432.42	47			5432.42	32
	5432.66	42			5428.29	58			5432.66	-1			5432.66	47			5432.66	33
	5432.9	45			5428.53	58			5432.9	-1			5432.9	48			5432.9	33
	5433.15	47			5428.77	59			5433.15	-1			5433.15	48			5433.15	33
	5433.39	50			5429.01	59			5433.39	-1			5433.39	48			5433.39	33
	5433.63	53			5429.26	60			5433.63	-1			5433.63	48			5433.63	33
	5433.87	55			5429.5	60			5433.87	-1			5433.87	49			5433.87	33
	5434.11	58			5429.74	61			5434.11	-1			5434.11	49			5434.11	34
	5434.35	61			5429.98	61			5434.35	-1			5434.35	49			5434.35	34
	5434.59	64			5430.22	62			5434.59	-1			5434.59	50			5434.59	34
	5434.83	66			5430.46	62			5434.83	-1			5434.83	50			5434.83	34
	5435.07	69			5430.7	63			5435.07	-1			5435.07	50			5435.07	34
	5435.31	71			5430.94	64			5435.31	0			5435.31	51			5435.31	34
	5435.55	74			5431.18	65			5435.55	0			5435.55	51			5435.55	34
	5435.8	76			5431.42	65			5435.8	0			5435.8	51			5435.8	34
	5436.04	78			5431.66	66			5436.04	0			5436.04	52			5436.04	34
	5436.28	80			5431.9	67			5436.28	1			5436.28	52			5436.28	34
	5436.52	82			5432.14	68			5436.52	1			5436.52	53			5436.52	34
	5436.76	84			5432.39	69			5436.76	2			5436.76	53			5436.76	34
	5437	85			5432.62	70			5437	2			5437	53			5437	34
	5437.24	86			5432.87	71			5437.24	3			5437.24	54			5437.24	34
	5437.48	87			5433.11	72			5437.48	3			5437.48	54			5437.48	34
	5437.72	88			5433.35	73			5437.72	4			5437.72	54			5437.72	33
	5437.96	88			5433.59	74			5437.96	4			5437.96	55			5437.96	33
	5438.2	88			5433.83	75			5438.2	5			5438.2	55			5438.2	33
	5438.44	89			5434.07	76			5438.44	6			5438.44	55			5438.44	33
	5438.69	88			5434.31	77			5438.69	6			5438.69	56			5438.69	33
	5438.93	88			5434.55	78			5438.93	7			5438.93	56			5438.93	33
	5439.17	87			5434.79	79			5439.17	8			5439.17	56			5439.17	33
	5439.41	86			5435.03	80			5439.41	8			5439.41	56			5439.41	33
	5439.65	85			5435.27	81			5439.65	9			5439.65	56			5439.65	33
	5439.89	84			5435.52	82			5439.89	10			5439.89	56			5439.89	33
	5440.13	82			5435.76	83			5440.13	11			5440.13	57			5440.13	33
	5440.37	80			5436	84			5440.37	11			5440.37	57			5440.37	32
	5440.61	78			5436.24	85			5440.61	12			5440.61	56			5440.61	32
	5440.85	76			5436.48	86			5440.85	13			5440.85	56			5440.85	32
	5441.1	74			5436.72	87			5441.1	14			5441.1	56			5441.1	32
	5441.34	71			5436.96	88			5441.34	14			5441.34	56			5441.34	32
	5441.58	68			5437.2	89			5441.58	15			5441.58	56			5441.58	32
	5441.82	66			5437.44	90			5441.82	16			5441.82	56			5441.82	32
	5442.06	63			5437.68	91			5442.06	17			5442.06	55			5442.06	32
	5442.3	60			5437.92	92			5442.3	17			5442.3	55			5442.3	32
	5442.54	57			5438.16	92			5442.54	18			5442.54	55			5442.54	32
	5442.78	54			5438.4	93			5442.78	19			5442.78	54			5442.78	32
	5443.02	52			5438.65	94			5443.02	20			5443.02	54			5443.02	32
	5443.27	49			5438.89	95			5443.27	20			5443.27	53			5443.27	32
	5443.51	46			5439.13	95			5443.51	21			5443.51	52			5443.51	32
	5443.75	43			5439.37	96			5443.75	22			5443.75	52			5443.75	32
	5443.99	40			5439.61	97			5443.99	23			5443.99	51			5443.99	32
	5444.23	38			5439.85	97			5444.23	23			5444.23	50			5444.23	32
	5444.47	35			5440.09	98			5444.47	24			5444.47	49			5444.47	32
	5444.71	33			5440.33	98			5444.71	25			5444.71	48			5444.71	32
	5444.95	31			5440.57	98			5444.95	26			5444.95	47			5444.95	32
	5445.19	28			5440.81	99			5445.19	26			5445.19	46			5445.19	32
	5445.44	27			5441.06	99			5445.44	27			5445.44	45			5445.44	32
	5445.68	25			5441.3	99			5445.68	28			5445.68	44			5445.68	32
	5445.92	23			5441.54	99			5445.92	29			5445.92	43			5445.92	32
	5446.16	22			5441.78	99			5446.16	30			5446.16	42			5446.16	32
	5446.4	21			5442.02	99			5446.4	31			5446.4	40			5446.4	32
	5446.64	20			5442.26	99			5446.64	31			5446.64	39			5446.64	32
	5446.88	19			5442.5	99			5446.88	32			5446.88	38			5446.88	32
	5447.12	18			5442.74	99			5447.12	33			5447.12	36			5447.12	32
	5447.36	18			5442.98	98			5447.36	34			5447.36	35			5447.36	32
	5447.6	18			5443.22	98			5447.6	35			5447.6	33			5447.6	33
	5447.85	18			5443.47	98			5447.85	36			5447.85	32			5447.85	33
	5448.09	18			5443.71	97			5448.09	37			5448.09	30			5448.09	33
	5448.33	18			5443.95	96			5448.33	38			5448.33	29			5448.33	33
	5448.57	18			5444.19	96			5448.57	39			5448.57	27			5448.57	33
	5448.81	19			5444.43	95			5448.81	40			5448.81	25			5448.81	33
	5449.05	19			5444.67	94			5449.05	41			5449.05	24			5449.05	33
	5449.29	20			5444.91	93			5449.29	42			5449.29	22			5449.29	34
	5449.53	21			5445.15	92			5449.53	43			5449.53	21			5449.53	34
	5449.77	21			5445.39	91			5449.77	44			5449.77	19			5449.77	34
	5450.02	22			5445.64	90			5450.02	45			5450.02	17			5450.02	34
	5450.26	23			5445.88	88			5450.26	46			5450.26	15			5450.26	34
	5450.5	24			5446.12	87			5450.5	47			5450.5	14			5450.5	34
	5450.74	24			5446.36	86			5450.74	48			5450.74	12			5450.74	35
	5450.98	25			5446.6	84			5450.98	49			5450.98	10			5450.98	35
	5451.22	26			5446.84	83			5451.22	50			5451.22	9			5451.22	35
	5451.46	27			5447.08	81			5451.46	51			5451.46	7			5451.46	35
	5451.7	28			5447.32	79			5451.7	52			5451.7	5			5451.7	35
	5451.95	28			5447.56	78			5451.95	53			5451.95	4			5451.95	35
	5452.19	29			5447.8	76			5452.19	54			5452.19	2			5452.19	36
	5452.43	29			5448.05	74			5452.43	55			5452.43	1			5452.43	36
	5452.67	30			5448.29	72			5452.67	56			5452.67	-1			5452.67	36
	5452.91	30			5448.53	70			5452.91	57			5452.91	-2			5452.91	36
	5453.15	30			5448.77	68			5453.15	58			5453.15	-4			5453.15	36
	5453.39	30			5449.01	66			5453.39	59			5453.39	-5			5453.39	36
	5453.64	30			5449.25	64			5453.64	60			5453.64	-7			5453.64	36
	5453.88	30			5449.49	61			5453.88	61			5453.88	-8			5453.88	37
	5454.12	30			5449.73	59			5454.12	61			5454.12	-9			5454.12	37
	5454.36	29			5449.98	57			5454.36	62			5454.36	-11			5454.36	37
	5454.6	29			5450.22	54			5454.6	63			5454.6	-12			5454.6	37
	5454.84	29			5450.46	52			5454.84	64			5454.84	-13			5454.84	37
	5455.08	28			5450.7	50			5455.08	65			5455.08	-14			5455.08	37
	5455.32	28			5450.94	47			5455.32	65			5455.32	-15			5455.32	37
	5455.57	27			5451.18	45			5455.57	66			5455.57	-16			5455.57	37
	5455.81	26			5451.42	42			5455.81	67			5455.81	-16			5455.81	37
	5456.05	26			5451.66	40			5456.05	68			5456.05	-17			5456.05	37
	5456.29	25			5451.9	37			5456.29	68			5456.29	-18			5456.29	37
	5456.53	25			5452.15	35			5456.53	69			5456.53	-18			5456.53	37
	5456.77	24			5452.39	33			5456.77	69			5456.77	-18			5456.77	37
	5457.01	24			5452.63	30			5457.01	70			5457.01	-19			5457.01	37
	5457.26	23			5452.87	28			5457.26	70			5457.26	-19			5457.26	37
	5457.5	23			5453.11	25			5457.5	70			5457.5	-19			5457.5	37
	5457.74	22			5453.35	23			5457.74	71			5457.74	-19			5457.74	37
	5457.98	22			5453.59	20			5457.98	71			5457.98	-19			5457.98	37
	5458.22	22			5453.83	18			5458.22	71			5458.22	-18			5458.22	37
	5458.46	21			5454.07	15			5458.46	71			5458.46	-18			5458.46	37
	5458.7	21			5454.32	13			5458.7	72			5458.7	-17			5458.7	37
	5458.94	21			5454.56	11			5458.94	72			5458.94	-16			5458.94	36
	5459.19	21			5454.8	9			5459.19	72			5459.19	-15			5459.19	36
	5459.43	21			5455.04	6			5459.43	72			5459.43	-14			5459.43	36
	5459.67	22			5455.28	4			5459.67	71			5459.67	-13			5459.67	36
	5459.91	22			5455.52	2			5459.91	71			5459.91	-12			5459.91	36
	5460.15	22			5455.76	0			5460.15	71			5460.15	-10			5460.15	35
	5460.39	23			5456.01	-2			5460.39	71			5460.39	-8			5460.39	35
	5460.64	23			5456.25	-4			5460.64	71			5460.64	-7			5460.64	35
	5460.88	24			5456.49	-6			5460.88	70			5460.88	-4			5460.88	34
	5461.12	24			5456.73	-8			5461.12	70			5461.12	-2			5461.12	34
	5461.36	25			5456.97	-9			5461.36	70			5461.36	0			5461.36	34
	5461.6	26			5457.21	-11			5461.6	69			5461.6	3			5461.6	33
	5461.84	26			5457.45	-13			5461.84	69			5461.84	6			5461.84	33
	5462.08	27			5457.69	-14			5462.08	68			5462.08	9			5462.08	33
	5462.32	27			5457.94	-16			5462.32	68			5462.32	12			5462.32	32
	5462.57	28			5458.18	-17			5462.57	67			5462.57	16			5462.57	32
	5462.81	28			5458.42	-18			5462.81	67			5462.81	20			5462.81	31
	5463.05	29			5458.66	-20			5463.05	66			5463.05	24			5463.05	31
	5463.29	29			5458.9	-21			5463.29	66			5463.29	28			5463.29	31
	5463.53	29			5459.14	-22			5463.53	65			5463.53	32			5463.53	30
	5463.77	29			5459.38	-23			5463.77	64			5463.77	37			5463.77	30
	5464.02	29			5459.62	-24			5464.02	64			5464.02	42			5464.02	29
	5464.26	29			5459.87	-24			5464.26	63			5464.26	47			5464.26	29
	5464.5	29			5460.11	-25			5464.5	62			5464.5	53			5464.5	28
	5464.74	29			5460.35	-26			5464.74	62			5464.74	58			5464.74	28
	5464.98	28			5460.59	-26			5464.98	61			5464.98	64			5464.98	27
	5465.22	28			5460.83	-27			5465.22	61			5465.22	70			5465.22	27
	5465.46	27			5461.07	-27			5465.46	60			5465.46	77			5465.46	27
	5465.71	26			5461.31	-27			5465.71	59			5465.71	83			5465.71	26
	5465.95	25			5461.56	-27			5465.95	59			5465.95	90			5465.95	26
	5466.19	24			5461.8	-27			5466.19	58			5466.19	97			5466.19	25
	5466.43	22			5462.04	-27			5466.43	58			5466.43	105			5466.43	25
	5466.67	21			5462.28	-27			5466.67	57			5466.67	112			5466.67	25
	5466.91	19			5462.52	-27			5466.91	57			5466.91	120			5466.91	24
	5467.15	18			5462.76	-27			5467.15	56			5467.15	128			5467.15	24
	5467.4	16			5463.01	-26			5467.4	56			5467.4	137			5467.4	24
	5467.64	14			5463.25	-26			5467.64	56			5467.64	146			5467.64	23
[truncated: 98,345 more rows]

## Sheet: Figure 2C
Stability measurements of purified proteins by nanoDSF under non-reducing conditions
The 1st derivative of Trp and Tyr fluorescence is plotted against increasing temperature values (2°C/min) (n = 3)
T (ºC)	Strep-Tsa1	His6-Tsa2-EPEA	0.25 mol/mol Strep-Tsa1-His6-Tsa2-EPEA	0.44 mol/mol Strep-Tsa1-His6-Tsa2-EPEA	0.88 mol/mol Strep-Tsa1-His6-Tsa2-EPEA			Inflection points values		T (ºC)	σ	T (ºC)	σ
20.0002	0.001	0.0013	0.00111	0.00129	0.0008				Strep-Tsa1	39.4741	0.321961	71.2429	0.0695748
20.0636	0.001	0.0013	0.00111	0.00129	0.0008				His6-Tsa2-EPEA	78.4643	0.0866047
20.1269	0.00101	0.00129	0.00112	0.00128	0.00081				0.25 mol/mol Strep-Tsa1-His6-Tsa2-EPEA	76.4156	0.00202958
20.1903	0.00101	0.00129	0.00112	0.00128	0.00082				0.44 mol/mol Strep-Tsa1-His6-Tsa2-EPEA	74.5878	0.562742
20.2536	0.00101	0.00129	0.00112	0.00127	0.00083				0.88 mol/mol Strep-Tsa1-His6-Tsa2-EPEA	70.7355	0.0890974
20.317	0.00101	0.00129	0.00113	0.00127	0.00083
20.3803	0.00102	0.00129	0.00113	0.00126	0.00084
20.4436	0.00102	0.00129	0.00113	0.00126	0.00085
20.507	0.00102	0.00128	0.00114	0.00126	0.00086
20.5703	0.00102	0.00128	0.00114	0.00125	0.00086
20.6337	0.00102	0.00128	0.00114	0.00125	0.00087
20.697	0.00103	0.00128	0.00115	0.00125	0.00088
20.7604	0.00103	0.00128	0.00115	0.00124	0.00089
20.8237	0.00103	0.00128	0.00115	0.00124	0.00089
20.8871	0.00103	0.00128	0.00115	0.00123	0.0009
20.9504	0.00104	0.00128	0.00116	0.00123	0.00091
21.0138	0.00104	0.00127	0.00116	0.00123	0.00092
21.0771	0.00104	0.00127	0.00116	0.00122	0.00092
21.1405	0.00104	0.00127	0.00117	0.00122	0.00093
21.2038	0.00104	0.00127	0.00117	0.00122	0.00094
21.2672	0.00105	0.00127	0.00117	0.00121	0.00094
21.3305	0.00105	0.00127	0.00117	0.00121	0.00095
21.3939	0.00105	0.00127	0.00118	0.00121	0.00096
21.4572	0.00105	0.00127	0.00118	0.0012	0.00096
21.5206	0.00105	0.00127	0.00118	0.0012	0.00097
21.5839	0.00106	0.00126	0.00118	0.0012	0.00098
21.6473	0.00106	0.00126	0.00119	0.00119	0.00098
21.7106	0.00106	0.00126	0.00119	0.00119	0.00099
21.774	0.00106	0.00126	0.00119	0.00119	0.001
21.8373	0.00106	0.00126	0.00119	0.00119	0.001
21.9007	0.00107	0.00126	0.0012	0.00118	0.00101
21.964	0.00107	0.00126	0.0012	0.00118	0.00101
22.0274	0.00107	0.00126	0.0012	0.00118	0.00102
22.0907	0.00107	0.00126	0.0012	0.00118	0.00103
22.154	0.00107	0.00126	0.0012	0.00117	0.00103
22.2174	0.00107	0.00125	0.00121	0.00117	0.00104
22.2807	0.00108	0.00125	0.00121	0.00117	0.00104
22.3441	0.00108	0.00125	0.00121	0.00116	0.00105
22.4074	0.00108	0.00125	0.00121	0.00116	0.00106
22.4708	0.00108	0.00125	0.00121	0.00116	0.00106
22.5341	0.00108	0.00125	0.00122	0.00116	0.00107
22.5975	0.00108	0.00125	0.00122	0.00115	0.00107
22.6608	0.00109	0.00125	0.00122	0.00115	0.00108
22.7242	0.00109	0.00125	0.00122	0.00115	0.00109
22.7875	0.00109	0.00124	0.00122	0.00115	0.00109
22.8509	0.00109	0.00124	0.00123	0.00114	0.0011
22.9142	0.00109	0.00124	0.00123	0.00114	0.0011
22.9776	0.00109	0.00124	0.00123	0.00114	0.00111
23.0409	0.00109	0.00124	0.00123	0.00113	0.00112
23.1043	0.0011	0.00124	0.00123	0.00113	0.00112
23.1676	0.0011	0.00124	0.00124	0.00113	0.00113
23.231	0.0011	0.00124	0.00124	0.00113	0.00114
23.2943	0.0011	0.00124	0.00124	0.00112	0.00114
23.3577	0.0011	0.00124	0.00124	0.00112	0.00115
23.421	0.0011	0.00124	0.00124	0.00112	0.00116
23.4844	0.00111	0.00123	0.00125	0.00111	0.00116
23.5477	0.00111	0.00123	0.00125	0.00111	0.00117
23.6111	0.00111	0.00123	0.00125	0.00111	0.00118
23.6744	0.00111	0.00123	0.00125	0.0011	0.00118
23.7378	0.00111	0.00123	0.00125	0.0011	0.00119
23.8011	0.00111	0.00123	0.00126	0.0011	0.0012
23.8645	0.00112	0.00123	0.00126	0.00109	0.0012
23.9278	0.00112	0.00123	0.00126	0.00109	0.00121
23.9911	0.00112	0.00123	0.00126	0.00109	0.00121
24.0545	0.00112	0.00123	0.00126	0.00109	0.00121
24.1178	0.00113	0.00124	0.00125	0.00109	0.00121
24.1812	0.00113	0.00124	0.00125	0.00109	0.00122
24.2445	0.00113	0.00124	0.00125	0.0011	0.00122
24.3079	0.00114	0.00124	0.00125	0.0011	0.00122
24.3712	0.00114	0.00124	0.00124	0.0011	0.00121
24.4346	0.00115	0.00124	0.00124	0.0011	0.00121
24.4979	0.00115	0.00124	0.00124	0.0011	0.00121
24.5613	0.00115	0.00124	0.00124	0.00111	0.00121
24.6246	0.00116	0.00124	0.00123	0.00111	0.00121
24.688	0.00116	0.00124	0.00123	0.00111	0.0012
24.7513	0.00117	0.00124	0.00123	0.00112	0.0012
24.8147	0.00117	0.00124	0.00122	0.00112	0.00119
24.878	0.00118	0.00124	0.00122	0.00112	0.00119
24.9414	0.00118	0.00124	0.00121	0.00113	0.00118
25.0047	0.00119	0.00124	0.00121	0.00113	0.00118
25.0681	0.00119	0.00124	0.00121	0.00113	0.00117
25.1314	0.0012	0.00124	0.0012	0.00114	0.00117
25.1948	0.00121	0.00124	0.0012	0.00114	0.00116
25.2581	0.00121	0.00124	0.0012	0.00115	0.00116
25.3215	0.00122	0.00124	0.0012	0.00115	0.00115
25.3848	0.00122	0.00124	0.00119	0.00115	0.00114
25.4482	0.00123	0.00124	0.00119	0.00116	0.00114
25.5115	0.00124	0.00123	0.00119	0.00116	0.00113
25.5749	0.00124	0.00123	0.00119	0.00116	0.00113
25.6382	0.00125	0.00123	0.00119	0.00116	0.00112
25.7015	0.00125	0.00123	0.00119	0.00117	0.00112
25.7649	0.00126	0.00123	0.00118	0.00117	0.00111
25.8282	0.00126	0.00123	0.00118	0.00117	0.00111
25.8916	0.00127	0.00122	0.00118	0.00117	0.00111
25.9549	0.00128	0.00122	0.00118	0.00117	0.0011
26.0183	0.00128	0.00122	0.00118	0.00117	0.0011
26.0816	0.00129	0.00122	0.00118	0.00117	0.0011
26.145	0.00129	0.00122	0.00118	0.00118	0.00109
26.2083	0.0013	0.00122	0.00118	0.00118	0.00109
26.2717	0.0013	0.00122	0.00118	0.00118	0.00109
26.335	0.00131	0.00122	0.00118	0.00118	0.00109
26.3984	0.00131	0.00122	0.00118	0.00118	0.00109
26.4617	0.00132	0.00122	0.00118	0.00118	0.00109
26.5251	0.00133	0.00121	0.00118	0.00117	0.00109
26.5884	0.00133	0.00121	0.00118	0.00117	0.00109
26.6518	0.00134	0.00121	0.00118	0.00117	0.0011
26.7151	0.00135	0.00121	0.00118	0.00117	0.0011
26.7785	0.00135	0.00121	0.00118	0.00117	0.0011
26.8418	0.00136	0.00121	0.00118	0.00117	0.0011
26.9052	0.00137	0.00121	0.00118	0.00117	0.00111
26.9685	0.00138	0.00121	0.00117	0.00117	0.00111
27.0319	0.00138	0.00121	0.00117	0.00117	0.00111
27.0952	0.00139	0.00121	0.00117	0.00117	0.00112
27.1586	0.0014	0.00121	0.00117	0.00117	0.00112
27.2219	0.00141	0.00121	0.00117	0.00117	0.00113
27.2853	0.00142	0.00121	0.00116	0.00117	0.00113
27.3486	0.00143	0.00121	0.00116	0.00116	0.00113
27.4119	0.00145	0.00121	0.00116	0.00116	0.00114
27.4753	0.00146	0.00121	0.00116	0.00116	0.00114
27.5386	0.00147	0.00121	0.00116	0.00116	0.00115
27.602	0.00148	0.00121	0.00115	0.00116	0.00115
27.6653	0.0015	0.00121	0.00115	0.00116	0.00116
27.7287	0.00151	0.00121	0.00115	0.00116	0.00116
27.792	0.00152	0.00121	0.00115	0.00116	0.00116
27.8554	0.00154	0.00121	0.00115	0.00117	0.00117
27.9187	0.00155	0.00121	0.00114	0.00117	0.00117
27.9821	0.00157	0.00121	0.00114	0.00117	0.00117
28.0454	0.00158	0.00121	0.00114	0.00117	0.00118
28.1088	0.0016	0.00121	0.00114	0.00117	0.00118
28.1721	0.00161	0.00121	0.00114	0.00117	0.00118
28.2355	0.00163	0.00121	0.00114	0.00117	0.00119
28.2988	0.00164	0.00121	0.00114	0.00117	0.00119
28.3622	0.00166	0.00121	0.00114	0.00117	0.00119
28.4255	0.00167	0.00121	0.00114	0.00116	0.0012
28.4889	0.00169	0.00121	0.00114	0.00116	0.0012
28.5522	0.0017	0.00121	0.00114	0.00116	0.0012
28.6156	0.00172	0.00121	0.00114	0.00116	0.0012
28.6789	0.00173	0.00121	0.00114	0.00116	0.00121
28.7423	0.00175	0.00121	0.00114	0.00116	0.00121
28.8056	0.00176	0.00121	0.00114	0.00116	0.00121
28.869	0.00178	0.00121	0.00114	0.00116	0.00122
28.9323	0.00179	0.00121	0.00114	0.00115	0.00122
28.9957	0.0018	0.00121	0.00115	0.00115	0.00122
29.059	0.00181	0.00121	0.00115	0.00115	0.00122
29.1224	0.00183	0.00121	0.00115	0.00115	0.00123
29.1857	0.00184	0.00121	0.00115	0.00115	0.00123
29.249	0.00185	0.00121	0.00115	0.00114	0.00124
29.3124	0.00186	0.00121	0.00115	0.00114	0.00124
29.3757	0.00187	0.00121	0.00116	0.00114	0.00124
29.4391	0.00189	0.00121	0.00116	0.00114	0.00125
29.5024	0.0019	0.00121	0.00116	0.00114	0.00125
29.5658	0.00191	0.00121	0.00116	0.00113	0.00125
29.6291	0.00192	0.00122	0.00117	0.00113	0.00126
29.6925	0.00193	0.00122	0.00117	0.00113	0.00126
29.7558	0.00194	0.00122	0.00117	0.00113	0.00126
29.8192	0.00195	0.00122	0.00118	0.00113	0.00127
29.8825	0.00197	0.00122	0.00118	0.00113	0.00127
29.9459	0.00198	0.00122	0.00118	0.00113	0.00127
30.0092	0.00199	0.00122	0.00119	0.00113	0.00128
30.0726	0.002	0.00122	0.00119	0.00113	0.00128
30.1359	0.00201	0.00122	0.00119	0.00113	0.00128
30.1993	0.00203	0.00122	0.0012	0.00113	0.00129
30.2626	0.00204	0.00122	0.0012	0.00113	0.00129
30.326	0.00205	0.00123	0.0012	0.00113	0.00129
30.3893	0.00206	0.00123	0.00121	0.00113	0.00129
30.4527	0.00208	0.00123	0.00121	0.00113	0.00129
30.516	0.00209	0.00123	0.00122	0.00113	0.0013
30.5794	0.0021	0.00123	0.00122	0.00114	0.0013
30.6427	0.00212	0.00123	0.00122	0.00114	0.0013
30.7061	0.00213	0.00123	0.00123	0.00114	0.0013
30.7694	0.00215	0.00123	0.00123	0.00114	0.0013
30.8328	0.00217	0.00123	0.00123	0.00115	0.0013
30.8961	0.00218	0.00124	0.00124	0.00115	0.0013
30.9594	0.0022	0.00124	0.00124	0.00115	0.0013
31.0228	0.00222	0.00124	0.00124	0.00116	0.0013
31.0861	0.00223	0.00124	0.00124	0.00116	0.00129
31.1495	0.00225	0.00124	0.00125	0.00116	0.00129
31.2128	0.00227	0.00124	0.00125	0.00117	0.00129
31.2762	0.00229	0.00124	0.00125	0.00117	0.00129
31.3395	0.00231	0.00124	0.00126	0.00118	0.00129
31.4029	0.00233	0.00124	0.00126	0.00118	0.00129
31.4662	0.00235	0.00123	0.00126	0.00119	0.00128
31.5296	0.00237	0.00123	0.00126	0.00119	0.00128
31.5929	0.00239	0.00123	0.00126	0.0012	0.00128
31.6563	0.00242	0.00123	0.00127	0.0012	0.00128
31.7196	0.00244	0.00123	0.00127	0.00121	0.00128
31.783	0.00246	0.00123	0.00127	0.00122	0.00127
31.8463	0.00248	0.00122	0.00127	0.00122	0.00127
31.9097	0.00251	0.00122	0.00127	0.00123	0.00127
31.973	0.00253	0.00122	0.00128	0.00123	0.00127
32.0364	0.00255	0.00122	0.00128	0.00124	0.00126
32.0997	0.00258	0.00122	0.00128	0.00125	0.00126
32.1631	0.0026	0.00121	0.00128	0.00125	0.00126
32.2264	0.00262	0.00121	0.00129	0.00126	0.00126
32.2898	0.00265	0.00121	0.00129	0.00126	0.00125
32.3531	0.00267	0.00121	0.00129	0.00127	0.00125
32.4165	0.00269	0.00121	0.00129	0.00127	0.00125
32.4798	0.00272	0.0012	0.0013	0.00128	0.00125
32.5432	0.00274	0.0012	0.0013	0.00128	0.00124
32.6065	0.00277	0.0012	0.0013	0.00129	0.00124
32.6698	0.00279	0.0012	0.0013	0.0013	0.00124
32.7332	0.00281	0.0012	0.00131	0.0013	0.00124
32.7965	0.00284	0.0012	0.00131	0.0013	0.00123
32.8599	0.00286	0.0012	0.00131	0.00131	0.00123
32.9232	0.00288	0.0012	0.00131	0.00131	0.00123
32.9866	0.00291	0.0012	0.00132	0.00132	0.00122
33.0499	0.00293	0.0012	0.00132	0.00132	0.00122
33.1133	0.00295	0.0012	0.00132	0.00133	0.00122
33.1766	0.00298	0.0012	0.00132	0.00133	0.00122
33.24	0.003	0.0012	0.00132	0.00133	0.00121
33.3033	0.00303	0.0012	0.00133	0.00134	0.00121
33.3667	0.00305	0.0012	0.00133	0.00134	0.00121
33.43	0.00307	0.0012	0.00133	0.00134	0.00121
33.4934	0.0031	0.0012	0.00133	0.00135	0.00121
33.5567	0.00312	0.0012	0.00133	0.00135	0.00121
33.6201	0.00315	0.0012	0.00133	0.00136	0.00121
33.6834	0.00317	0.0012	0.00133	0.00136	0.0012
33.7468	0.0032	0.0012	0.00133	0.00136	0.0012
33.8101	0.00322	0.0012	0.00133	0.00136	0.0012
33.8735	0.00325	0.0012	0.00133	0.00137	0.00121
33.9368	0.00327	0.0012	0.00133	0.00137	0.00121
34.0002	0.0033	0.0012	0.00133	0.00137	0.00121
34.0635	0.00333	0.0012	0.00133	0.00137	0.00121
34.1269	0.00335	0.0012	0.00132	0.00138	0.00121
34.1902	0.00338	0.0012	0.00132	0.00138	0.00121
34.2536	0.00341	0.0012	0.00132	0.00138	0.00122
34.3169	0.00344	0.0012	0.00132	0.00138	0.00122
34.3803	0.00347	0.0012	0.00132	0.00139	0.00122
34.4436	0.0035	0.0012	0.00132	0.00139	0.00123
34.507	0.00353	0.0012	0.00132	0.00139	0.00123
34.5703	0.00356	0.0012	0.00131	0.00139	0.00123
34.6336	0.00359	0.0012	0.00131	0.00139	0.00124
34.697	0.00362	0.0012	0.00131	0.00139	0.00124
34.7603	0.00365	0.0012	0.00131	0.00139	0.00125
34.8237	0.00368	0.0012	0.00131	0.00139	0.00125
34.887	0.00371	0.0012	0.00131	0.00139	0.00125
34.9504	0.00374	0.0012	0.0013	0.00139	0.00126
35.0137	0.00377	0.0012	0.0013	0.00139	0.00126
35.0771	0.0038	0.0012	0.0013	0.00139	0.00127
35.1404	0.00383	0.0012	0.0013	0.00139	0.00127
35.2038	0.00386	0.0012	0.00129	0.00139	0.00128
35.2671	0.00389	0.0012	0.00129	0.00139	0.00128
35.3305	0.00392	0.0012	0.00129	0.00139	0.00128
35.3938	0.00395	0.0012	0.00129	0.00139	0.00129
35.4572	0.00398	0.0012	0.00128	0.00139	0.00129
35.5205	0.00401	0.0012	0.00128	0.00138	0.0013
35.5839	0.00404	0.00121	0.00128	0.00138	0.0013
35.6472	0.00407	0.00121	0.00127	0.00138	0.0013
35.7106	0.0041	0.00121	0.00127	0.00138	0.0013
35.7739	0.00413	0.00121	0.00127	0.00138	0.00131
35.8373	0.00415	0.00121	0.00126	0.00137	0.00131
35.9006	0.00418	0.00121	0.00126	0.00137	0.00131
35.964	0.00421	0.00121	0.00126	0.00137	0.00131
36.0273	0.00423	0.00122	0.00125	0.00137	0.00131
36.0907	0.00426	0.00122	0.00125	0.00136	0.00131
36.154	0.00428	0.00122	0.00125	0.00136	0.00132
36.2174	0.00431	0.00122	0.00124	0.00136	0.00132
36.2807	0.00433	0.00122	0.00124	0.00135	0.00132
36.344	0.00436	0.00122	0.00124	0.00135	0.00132
36.4074	0.00438	0.00122	0.00123	0.00135	0.00132
36.4707	0.00441	0.00122	0.00123	0.00134	0.00132
36.5341	0.00443	0.00122	0.00123	0.00134	0.00132
36.5974	0.00445	0.00122	0.00122	0.00133	0.00132
36.6608	0.00447	0.00122	0.00122	0.00133	0.00131
36.7241	0.00449	0.00122	0.00122	0.00133	0.00131
36.7875	0.00451	0.00122	0.00122	0.00132	0.00131
36.8508	0.00453	0.00122	0.00121	0.00132	0.00131
36.9142	0.00455	0.00122	0.00121	0.00131	0.00131
36.9775	0.00457	0.00122	0.00121	0.00131	0.00131
37.0409	0.00459	0.00122	0.00121	0.0013	0.00131
37.1042	0.00461	0.00122	0.00121	0.0013	0.00131
37.1676	0.00463	0.00122	0.00121	0.00129	0.00131
37.2309	0.00465	0.00122	0.00121	0.00128	0.0013
37.2943	0.00466	0.00122	0.0012	0.00128	0.0013
37.3576	0.00468	0.00122	0.0012	0.00127	0.0013
37.421	0.00469	0.00122	0.0012	0.00127	0.0013
37.4843	0.00471	0.00122	0.0012	0.00126	0.0013
37.5477	0.00472	0.00122	0.0012	0.00126	0.0013
37.611	0.00474	0.00122	0.0012	0.00126	0.0013
37.6744	0.00475	0.00122	0.0012	0.00125	0.0013
37.7377	0.00477	0.00122	0.0012	0.00125	0.0013
37.8011	0.00478	0.00122	0.0012	0.00124	0.0013
37.8644	0.00479	0.00122	0.0012	0.00124	0.00131
37.9278	0.0048	0.00122	0.0012	0.00124	0.00131
37.9911	0.00482	0.00122	0.0012	0.00124	0.00131
38.0544	0.00483	0.00122	0.0012	0.00123	0.00131
38.1178	0.00484	0.00122	0.00119	0.00123	0.00131
38.1811	0.00485	0.00122	0.00119	0.00123	0.00132
38.2445	0.00486	0.00122	0.00119	0.00123	0.00132
38.3078	0.00488	0.00122	0.00119	0.00123	0.00132
38.3712	0.00489	0.00122	0.00119	0.00123	0.00132
38.4345	0.0049	0.00122	0.00119	0.00123	0.00133
38.4979	0.00491	0.00122	0.00119	0.00123	0.00133
38.5612	0.00492	0.00122	0.00118	0.00123	0.00133
38.6246	0.00493	0.00122	0.00118	0.00123	0.00133
38.6879	0.00494	0.00122	0.00118	0.00123	0.00134
38.7513	0.00495	0.00122	0.00118	0.00123	0.00134
38.8146	0.00496	0.00122	0.00118	0.00123	0.00134
38.878	0.00496	0.00122	0.00118	0.00123	0.00134
38.9413	0.00497	0.00122	0.00118	0.00123	0.00134
39.0047	0.00498	0.00122	0.00117	0.00123	0.00135
39.068	0.00498	0.00121	0.00117	0.00123	0.00135
39.1314	0.00499	0.00121	0.00117	0.00123	0.00135
39.1947	0.005	0.00121	0.00117	0.00123	0.00135
39.2581	0.005	0.00121	0.00117	0.00123	0.00135
39.3214	0.005	0.00121	0.00117	0.00123	0.00135
39.3848	0.00501	0.00121	0.00118	0.00123	0.00135
39.4481	0.00501	0.00121	0.00118	0.00123	0.00135
39.5115	0.00501	0.00121	0.00118	0.00123	0.00135
39.5748	0.00501	0.00121	0.00118	0.00122	0.00135
39.6382	0.00501	0.00121	0.00118	0.00122	0.00135
39.7015	0.00501	0.00121	0.00118	0.00122	0.00135
39.7649	0.00501	0.00121	0.00119	0.00122	0.00135
39.8282	0.00501	0.00121	0.00119	0.00122	0.00135
39.8915	0.005	0.00121	0.00119	0.00122	0.00135
39.9549	0.005	0.00121	0.00119	0.00122	0.00134
40.0182	0.00499	0.00121	0.0012	0.00122	0.00134
40.0816	0.00499	0.00121	0.0012	0.00122	0.00134
40.1449	0.00498	0.00121	0.0012	0.00121	0.00134
40.2083	0.00497	0.00121	0.0012	0.00121	0.00134
40.2716	0.00496	0.00121	0.00121	0.00121	0.00134
40.335	0.00495	0.00121	0.00121	0.00121	0.00134
40.3983	0.00494	0.00122	0.00121	0.00121	0.00134
40.4617	0.00493	0.00122	0.00121	0.00121	0.00134
40.525	0.00492	0.00122	0.00122	0.00121	0.00134
40.5884	0.0049	0.00122	0.00122	0.00121	0.00134
40.6517	0.00489	0.00122	0.00122	0.00121	0.00134
40.7151	0.00487	0.00122	0.00122	0.00122	0.00135
40.7784	0.00486	0.00122	0.00123	0.00122	0.00135
40.8418	0.00484	0.00123	0.00123	0.00122	0.00135
40.9051	0.00483	0.00123	0.00123	0.00122	0.00135
40.9685	0.00481	0.00123	0.00123	0.00123	0.00136
41.0318	0.00479	0.00123	0.00124	0.00123	0.00136
41.0952	0.00478	0.00123	0.00124	0.00123	0.00136
41.1585	0.00476	0.00124	0.00124	0.00124	0.00137
41.2219	0.00474	0.00124	0.00124	0.00124	0.00137
41.2852	0.00472	0.00124	0.00125	0.00124	0.00138
41.3486	0.0047	0.00124	0.00125	0.00125	0.00138
41.4119	0.00468	0.00125	0.00125	0.00125	0.00139
41.4753	0.00466	0.00125	0.00126	0.00126	0.00139
41.5386	0.00464	0.00125	0.00126	0.00127	0.0014
41.6019	0.00462	0.00125	0.00126	0.00127	0.00141
41.6653	0.0046	0.00126	0.00127	0.00128	0.00141
41.7286	0.00458	0.00126	0.00127	0.00128	0.00142
41.792	0.00456	0.00126	0.00128	0.00129	0.00142
41.8553	0.00454	0.00127	0.00128	0.0013	0.00143
41.9187	0.00452	0.00127	0.00128	0.0013	0.00144
41.982	0.0045	0.00127	0.00129	0.00131	0.00144
42.0454	0.00448	0.00128	0.00129	0.00132	0.00145
42.1087	0.00446	0.00128	0.0013	0.00132	0.00145
42.1721	0.00444	0.00128	0.00131	0.00133	0.00146
42.2354	0.00442	0.00128	0.00131	0.00134	0.00146
42.2988	0.0044	0.00129	0.00132	0.00134	0.00147
42.3621	0.00437	0.00129	0.00132	0.00135	0.00147
42.4255	0.00435	0.00129	0.00133	0.00136	0.00148
42.4888	0.00433	0.00129	0.00133	0.00136	0.00148
42.5522	0.0043	0.0013	0.00134	0.00137	0.00148
42.6155	0.00428	0.0013	0.00134	0.00138	0.00149
42.6789	0.00426	0.0013	0.00135	0.00138	0.00149
42.7422	0.00423	0.0013	0.00135	0.00139	0.00149
42.8056	0.00421	0.0013	0.00136	0.0014	0.00149
42.8689	0.00418	0.00131	0.00136	0.0014	0.00149
42.9323	0.00415	0.00131	0.00137	0.00141	0.0015
42.9956	0.00413	0.00131	0.00137	0.00142	0.0015
43.059	0.0041	0.00131	0.00137	0.00142	0.0015
43.1223	0.00407	0.00131	0.00138	0.00143	0.0015
43.1857	0.00405	0.00131	0.00138	0.00143	0.0015
43.249	0.00402	0.00131	0.00138	0.00144	0.0015
43.3124	0.00399	0.00131	0.00138	0.00144	0.0015
43.3757	0.00396	0.00131	0.00139	0.00144	0.0015
43.439	0.00394	0.00131	0.00139	0.00145	0.0015
43.5024	0.00391	0.00131	0.00139	0.00145	0.0015
43.5657	0.00388	0.00131	0.00139	0.00146	0.0015
43.6291	0.00385	0.00131	0.00139	0.00146	0.0015
43.6924	0.00382	0.00131	0.00139	0.00146	0.0015
43.7558	0.00379	0.00131	0.00139	0.00147	0.0015
43.8191	0.00376	0.00131	0.00139	0.00147	0.0015
43.8825	0.00373	0.00131	0.00139	0.00147	0.0015
43.9458	0.0037	0.00131	0.00139	0.00148	0.0015
44.0092	0.00367	0.00131	0.00139	0.00148	0.0015
44.0725	0.00365	0.00131	0.00139	0.00148	0.00151
44.1359	0.00362	0.00131	0.00139	0.00148	0.00151
44.1992	0.00359	0.00131	0.00139	0.00149	0.00151
44.2626	0.00356	0.00131	0.00139	0.00149	0.00152
44.3259	0.00353	0.00132	0.00139	0.00149	0.00152
44.3893	0.0035	0.00132	0.00139	0.0015	0.00152
44.4526	0.00348	0.00132	0.00138	0.0015	0.00153
44.516	0.00345	0.00132	0.00138	0.00151	0.00153
44.5793	0.00342	0.00132	0.00138	0.00151	0.00154
44.6427	0.00339	0.00132	0.00138	0.00151	0.00154
44.706	0.00337	0.00132	0.00138	0.00152	0.00155
44.7694	0.00334	0.00132	0.00138	0.00152	0.00155
44.8327	0.00331	0.00133	0.00138	0.00153	0.00156
44.8961	0.00329	0.00133	0.00138	0.00153	0.00157
44.9594	0.00326	0.00133	0.00138	0.00154	0.00157
45.0228	0.00324	0.00133	0.00138	0.00154	0.00158
45.0861	0.00321	0.00133	0.00138	0.00155	0.00158
45.1494	0.00319	0.00133	0.00138	0.00155	0.00159
45.2128	0.00316	0.00134	0.00137	0.00156	0.00159
45.2761	0.00314	0.00134	0.00137	0.00156	0.0016
45.3395	0.00311	0.00134	0.00137	0.00156	0.0016
45.4028	0.00309	0.00134	0.00137	0.00157	0.00161
45.4662	0.00306	0.00134	0.00137	0.00157	0.00161
45.5295	0.00304	0.00134	0.00137	0.00158	0.00162
45.5929	0.00302	0.00134	0.00137	0.00158	0.00162
45.6562	0.00299	0.00135	0.00137	0.00158	0.00162
45.7196	0.00297	0.00135	0.00137	0.00158	0.00163
45.7829	0.00295	0.00135	0.00137	0.00159	0.00163
45.8463	0.00293	0.00135	0.00137	0.00159	0.00163
45.9096	0.0029	0.00135	0.00137	0.00159	0.00163
45.973	0.00288	0.00135	0.00137	0.00159	0.00164
46.0363	0.00286	0.00135	0.00138	0.00159	0.00164
46.0997	0.00284	0.00135	0.00138	0.00159	0.00164
46.163	0.00282	0.00135	0.00138	0.00159	0.00164
46.2264	0.0028	0.00135	0.00138	0.00159	0.00164
46.2897	0.00277	0.00135	0.00138	0.00159	0.00164
46.3531	0.00275	0.00135	0.00138	0.00159	0.00164
46.4164	0.00273	0.00135	0.00138	0.00158	0.00164
46.4798	0.00271	0.00135	0.00138	0.00158	0.00164
46.5431	0.00269	0.00135	0.00138	0.00158	0.00163
46.6065	0.00267	0.00135	0.00138	0.00158	0.00163
46.6698	0.00265	0.00135	0.00138	0.00158	0.00163
46.7332	0.00263	0.00135	0.00138	0.00157	0.00163
46.7965	0.00261	0.00135	0.00138	0.00157	0.00163
46.8598	0.0026	0.00135	0.00138	0.00157	0.00163
46.9232	0.00258	0.00135	0.00138	0.00157	0.00163
46.9865	0.00256	0.00135	0.00138	0.00156	0.00163
47.0499	0.00254	0.00135	0.00138	0.00156	0.00163
47.1132	0.00252	0.00135	0.00138	0.00156	0.00163
47.1766	0.00251	0.00135	0.00138	0.00156	0.00163
47.2399	0.00249	0.00135	0.00138	0.00155	0.00163
47.3033	0.00247	0.00135	0.00138	0.00155	0.00163
47.3666	0.00246	0.00135	0.00138	0.00155	0.00163
47.43	0.00244	0.00135	0.00138	0.00155	0.00163
47.4933	0.00243	0.00134	0.00138	0.00155	0.00163
47.5567	0.00241	0.00134	0.00138	0.00154	0.00163
47.62	0.0024	0.00134	0.00139	0.00154	0.00163
47.6834	0.00239	0.00134	0.00139	0.00154	0.00164
47.7467	0.00237	0.00134	0.00139	0.00154	0.00164
47.8101	0.00236	0.00134	0.00139	0.00154	0.00164
47.8734	0.00235	0.00134	0.00139	0.00154	0.00165
47.9368	0.00234	0.00134	0.00139	0.00154	0.00165
48.0001	0.00233	0.00133	0.00139	0.00154	0.00165
48.0635	0.00232	0.00133	0.00139	0.00154	0.00166
48.1268	0.00231	0.00133	0.0014	0.00154	0.00166
48.1902	0.0023	0.00133	0.0014	0.00154	0.00167
48.2535	0.00229	0.00133	0.0014	0.00154	0.00167
48.3169	0.00228	0.00133	0.0014	0.00154	0.00167
48.3802	0.00227	0.00133	0.00141	0.00154	0.00168
48.4436	0.00226	0.00132	0.00141	0.00154	0.00168
48.5069	0.00226	0.00132	0.00141	0.00154	0.00169
48.5703	0.00225	0.00132	0.00142	0.00154	0.00169
48.6336	0.00224	0.00132	0.00142	0.00155	0.0017
48.6969	0.00224	0.00132	0.00142	0.00155	0.0017
48.7603	0.00223	0.00132	0.00143	0.00155	0.00171
48.8236	0.00223	0.00132	0.00143	0.00155	0.00171
48.887	0.00222	0.00132	0.00143	0.00155	0.00172
48.9503	0.00222	0.00132	0.00144	0.00155	0.00172
49.0137	0.00221	0.00132	0.00144	0.00155	0.00173
49.077	0.00221	0.00132	0.00144	0.00155	0.00173
49.1404	0.0022	0.00132	0.00145	0.00155	0.00174
49.2037	0.0022	0.00132	0.00145	0.00155	0.00174
49.2671	0.0022	0.00132	0.00145	0.00155	0.00174
49.3304	0.00219	0.00132	0.00146	0.00155	0.00175
49.3938	0.00219	0.00132	0.00146	0.00155	0.00175
49.4571	0.00219	0.00132	0.00146	0.00155	0.00176
49.5205	0.00218	0.00132	0.00146	0.00155	0.00176
49.5838	0.00218	0.00132	0.00146	0.00156	0.00176
49.6472	0.00218	0.00132	0.00147	0.00156	0.00177
49.7105	0.00218	0.00132	0.00147	0.00155	0.00177
49.7739	0.00217	0.00132	0.00147	0.00155	0.00177
49.8372	0.00217	0.00132	0.00147	0.00155	0.00178
49.9006	0.00217	0.00132	0.00147	0.00155	0.00178
49.9639	0.00217	0.00132	0.00147	0.00155	0.00178
50.0273	0.00217	0.00132	0.00147	0.00155	0.00179
50.0906	0.00216	0.00133	0.00147	0.00155	0.00179
50.154	0.00216	0.00133	0.00147	0.00155	0.00179
50.2173	0.00216	0.00133	0.00147	0.00155	0.00179
50.2807	0.00216	0.00133	0.00147	0.00155	0.0018
50.344	0.00216	0.00133	0.00147	0.00155	0.0018
50.4073	0.00216	0.00133	0.00147	0.00155	0.0018
50.4707	0.00216	0.00133	0.00147	0.00155	0.0018
50.534	0.00216	0.00133	0.00147	0.00155	0.00181
50.5974	0.00216	0.00133	0.00147	0.00155	0.00181
50.6607	0.00215	0.00133	0.00147	0.00155	0.00181
50.7241	0.00215	0.00133	0.00147	0.00155	0.00182
50.7874	0.00215	0.00133	0.00147	0.00155	0.00182
50.8508	0.00215	0.00133	0.00147	0.00155	0.00182
50.9141	0.00215	0.00133	0.00147	0.00155	0.00183
50.9775	0.00215	0.00133	0.00147	0.00155	0.00183
51.0408	0.00215	0.00133	0.00147	0.00155	0.00183
51.1042	0.00215	0.00133	0.00147	0.00156	0.00184
51.1675	0.00215	0.00133	0.00147	0.00156	0.00184
51.2309	0.00215	0.00134	0.00147	0.00156	0.00184
51.2942	0.00214	0.00134	0.00147	0.00156	0.00185
51.3576	0.00214	0.00134	0.00147	0.00157	0.00185
51.4209	0.00214	0.00134	0.00147	0.00157	0.00186
51.4843	0.00214	0.00134	0.00147	0.00157	0.00186
51.5476	0.00214	0.00134	0.00147	0.00158	0.00187
51.611	0.00213	0.00134	0.00146	0.00158	0.00187
51.6743	0.00213	0.00134	0.00146	0.00159	0.00188
51.7377	0.00213	0.00134	0.00146	0.00159	0.00188
51.801	0.00213	0.00134	0.00146	0.0016	0.00189
51.8644	0.00213	0.00134	0.00146	0.0016	0.00189
51.9277	0.00212	0.00135	0.00146	0.00161	0.0019
51.9911	0.00212	0.00135	0.00146	0.00161	0.0019
52.0544	0.00212	0.00135	0.00146	0.00162	0.00191
52.1178	0.00212	0.00135	0.00146	0.00162	0.00191
52.1811	0.00211	0.00135	0.00146	0.00163	0.00192
52.2444	0.00211	0.00135	0.00146	0.00163	0.00193
52.3078	0.00211	0.00135	0.00146	0.00164	0.00193
52.3711	0.00211	0.00135	0.00145	0.00164	0.00194
52.4345	0.00211	0.00136	0.00145	0.00165	0.00194
52.4978	0.0021	0.00136	0.00145	0.00166	0.00195
52.5612	0.0021	0.00136	0.00145	0.00166	0.00196
52.6245	0.0021	0.00136	0.00145	0.00167	0.00196
52.6879	0.0021	0.00136	0.00145	0.00167	0.00197
52.7512	0.00209	0.00137	0.00145	0.00168	0.00198
52.8146	0.00209	0.00137	0.00144	0.00168	0.00198
52.8779	0.00209	0.00137	0.00144	0.00169	0.00199
52.9413	0.00209	0.00137	0.00144	0.00169	0.00199
53.0046	0.00209	0.00137	0.00144	0.0017	0.002
53.068	0.00208	0.00138	0.00144	0.0017	0.00201
53.1313	0.00208	0.00138	0.00144	0.00171	0.00201
53.1947	0.00208	0.00138	0.00143	0.00172	0.00202
53.258	0.00207	0.00138	0.00143	0.00172	0.00202
53.3214	0.00207	0.00139	0.00143	0.00173	0.00203
53.3847	0.00207	0.00139	0.00143	0.00173	0.00203
53.4481	0.00206	0.00139	0.00143	0.00174	0.00204
53.5114	0.00206	0.0014	0.00142	0.00175	0.00204
53.5748	0.00206	0.0014	0.00142	0.00175	0.00205
53.6381	0.00205	0.0014	0.00142	0.00176	0.00205
53.7015	0.00205	0.0014	0.00142	0.00177	0.00206
53.7648	0.00204	0.00141	0.00142	0.00178	0.00206
53.8282	0.00204	0.00141	0.00142	0.00179	0.00207
53.8915	0.00203	0.00141	0.00142	0.0018	0.00207
53.9548	0.00203	0.00141	0.00141	0.0018	0.00207
54.0182	0.00202	0.00142	0.00141	0.00181	0.00208
54.0815	0.00202	0.00142	0.00141	0.00182	0.00208
54.1449	0.00201	0.00142	0.00141	0.00183	0.00208
54.2082	0.002	0.00142	0.00141	0.00184	0.00209
54.2716	0.002	0.00142	0.00141	0.00186	0.00209
54.3349	0.00199	0.00142	0.00141	0.00187	0.00209
54.3983	0.00198	0.00142	0.00141	0.00188	0.0021
54.4616	0.00197	0.00142	0.00141	0.00189	0.0021
54.525	0.00197	0.00142	0.00141	0.0019	0.00211
54.5883	0.00196	0.00142	0.00141	0.00191	0.00211
54.6517	0.00195	0.00142	0.00141	0.00192	0.00212
54.715	0.00194	0.00142	0.00142	0.00194	0.00212
54.7784	0.00194	0.00142	0.00142	0.00195	0.00213
54.8417	0.00193	0.00142	0.00142	0.00196	0.00213
54.9051	0.00192	0.00142	0.00142	0.00197	0.00214
54.9684	0.00192	0.00142	0.00142	0.00198	0.00215
55.0318	0.00191	0.00142	0.00143	0.00199	0.00216
55.0951	0.0019	0.00142	0.00143	0.002	0.00217
55.1585	0.0019	0.00142	0.00143	0.00202	0.00218
55.2218	0.00189	0.00142	0.00144	0.00203	0.00219
55.2852	0.00189	0.00142	0.00144	0.00204	0.0022
55.3485	0.00189	0.00142	0.00145	0.00205	0.00221
55.4119	0.00188	0.00141	0.00145	0.00206	0.00222
55.4752	0.00188	0.00141	0.00146	0.00206	0.00223
55.5386	0.00188	0.00141	0.00146	0.00207	0.00225
55.6019	0.00188	0.00141	0.00147	0.00208	0.00226
55.6652	0.00188	0.00141	0.00148	0.00209	0.00228
55.7286	0.00188	0.00141	0.00148	0.0021	0.00229
55.7919	0.00188	0.00141	0.00149	0.0021	0.00231
55.8553	0.00188	0.00142	0.0015	0.00211	0.00232
55.9186	0.00188	0.00142	0.00151	0.00211	0.00234
55.982	0.00188	0.00142	0.00151	0.00212	0.00236
56.0453	0.00188	0.00142	0.00152	0.00212	0.00237
56.1087	0.00188	0.00142	0.00153	0.00213	0.00239
56.172	0.00188	0.00142	0.00154	0.00213	0.00241
56.2354	0.00188	0.00143	0.00154	0.00213	0.00243
56.2987	0.00189	0.00143	0.00155	0.00213	0.00244
56.3621	0.00189	0.00143	0.00156	0.00214	0.00246
56.4254	0.00189	0.00144	0.00156	0.00214	0.00248
56.4888	0.00189	0.00144	0.00157	0.00214	0.0025
56.5521	0.0019	0.00145	0.00158	0.00214	0.00251
56.6155	0.0019	0.00145	0.00159	0.00214	0.00253
56.6788	0.0019	0.00146	0.00159	0.00214	0.00255
56.7422	0.0019	0.00146	0.0016	0.00214	0.00256
56.8055	0.0019	0.00147	0.00161	0.00214	0.00258
56.8689	0.0019	0.00147	0.00161	0.00214	0.0026
56.9322	0.00191	0.00148	0.00162	0.00214	0.00261
56.9956	0.00191	0.00149	0.00163	0.00214	0.00263
57.0589	0.00191	0.00149	0.00163	0.00213	0.00264
57.1223	0.00191	0.0015	0.00164	0.00213	0.00266
57.1856	0.00191	0.0015	0.00165	0.00213	0.00267
57.249	0.00191	0.00151	0.00165	0.00213	0.00269
57.3123	0.00191	0.00152	0.00166	0.00213	0.0027
57.3757	0.00191	0.00152	0.00167	0.00214	0.00271
57.439	0.00191	0.00153	0.00167	0.00214	0.00273
57.5023	0.00191	0.00154	0.00168	0.00214	0.00274
57.5657	0.00191	0.00154	0.00169	0.00214	0.00276
57.629	0.00191	0.00155	0.00169	0.00214	0.00277
57.6924	0.00191	0.00156	0.0017	0.00215	0.00278
57.7557	0.00191	0.00156	0.00171	0.00215	0.0028
57.8191	0.00191	0.00157	0.00172	0.00215	0.00281
57.8824	0.00191	0.00158	0.00172	0.00216	0.00282
57.9458	0.00191	0.00158	0.00173	0.00216	0.00284
58.0091	0.00191	0.00159	0.00174	0.00217	0.00285
58.0725	0.00191	0.0016	0.00175	0.00217	0.00286
58.1358	0.00191	0.00161	0.00175	0.00218	0.00288
58.1992	0.00191	0.00161	0.00176	0.00218	0.00289
58.2625	0.00191	0.00162	0.00177	0.00219	0.00291
58.3259	0.00191	0.00163	0.00177	0.00219	0.00292
58.3892	0.00191	0.00163	0.00178	0.0022	0.00294
58.4526	0.00191	0.00164	0.00179	0.00221	0.00295
58.5159	0.00191	0.00165	0.00179	0.00221	0.00297
58.5793	0.00192	0.00166	0.0018	0.00222	0.00298
58.6426	0.00192	0.00166	0.00181	0.00222	0.003
58.706	0.00192	0.00167	0.00181	0.00223	0.00301
58.7693	0.00192	0.00168	0.00182	0.00223	0.00303
58.8327	0.00193	0.00169	0.00183	0.00224	0.00305
58.896	0.00193	0.0017	0.00183	0.00224	0.00306
58.9594	0.00193	0.0017	0.00184	0.00225	0.00308
59.0227	0.00194	0.00171	0.00185	0.00225	0.0031
59.0861	0.00194	0.00172	0.00185	0.00226	0.00311
59.1494	0.00194	0.00173	0.00186	0.00226	0.00313
59.2127	0.00194	0.00174	0.00187	0.00226	0.00315
59.2761	0.00195	0.00175	0.00187	0.00227	0.00317
59.3394	0.00195	0.00176	0.00188	0.00227	0.00318
59.4028	0.00195	0.00177	0.00188	0.00227	0.0032
59.4661	0.00195	0.00178	0.00189	0.00227	0.00322
59.5295	0.00196	0.00178	0.00189	0.00228	0.00323
59.5928	0.00196	0.00179	0.0019	0.00228	0.00325
59.6562	0.00196	0.0018	0.0019	0.00228	0.00327
59.7195	0.00196	0.00181	0.00191	0.00228	0.00329
59.7829	0.00197	0.00182	0.00191	0.00228	0.0033
59.8462	0.00197	0.00183	0.00191	0.00228	0.00332
59.9096	0.00197	0.00184	0.00192	0.00229	0.00334
59.9729	0.00197	0.00185	0.00192	0.00229	0.00335
60.0363	0.00197	0.00186	0.00192	0.00229	0.00337
60.0996	0.00197	0.00187	0.00193	0.00229	0.00339
60.163	0.00197	0.00188	0.00193	0.00229	0.0034
60.2263	0.00198	0.0019	0.00193	0.0023	0.00342
60.2897	0.00198	0.00191	0.00193	0.0023	0.00344
60.353	0.00198	0.00192	0.00193	0.0023	0.00345
60.4164	0.00198	0.00192	0.00193	0.00231	0.00347
60.4797	0.00198	0.00193	0.00193	0.00231	0.00349
60.5431	0.00198	0.00194	0.00193	0.00231	0.0035
60.6064	0.00198	0.00195	0.00193	0.00232	0.00352
60.6698	0.00198	0.00196	0.00193	0.00232	0.00354
60.7331	0.00198	0.00197	0.00193	0.00233	0.00355
60.7965	0.00199	0.00198	0.00193	0.00233	0.00357
60.8598	0.00199	0.00199	0.00193	0.00234	0.00359
60.9232	0.00199	0.002	0.00193	0.00235	0.0036
60.9865	0.00199	0.00201	0.00193	0.00235	0.00362
61.0498	0.00199	0.00201	0.00193	0.00236	0.00364
61.1132	0.00199	0.00202	0.00193	0.00237	0.00365
61.1765	0.00199	0.00203	0.00193	0.00238	0.00367
61.2399	0.002	0.00204	0.00193	0.00239	0.00368
61.3032	0.002	0.00204	0.00193	0.0024	0.0037
61.3666	0.002	0.00205	0.00193	0.00241	0.00372
61.4299	0.002	0.00206	0.00193	0.00242	0.00373
61.4933	0.002	0.00206	0.00193	0.00243	0.00375
61.5566	0.00201	0.00207	0.00193	0.00244	0.00377
61.62	0.00201	0.00208	0.00193	0.00245	0.00378
61.6833	0.00201	0.00208	0.00193	0.00246	0.0038
61.7467	0.00201	0.00209	0.00193	0.00247	0.00382
61.81	0.00202	0.00209	0.00193	0.00248	0.00384
61.8734	0.00202	0.0021	0.00194	0.0025	0.00385
61.9367	0.00202	0.0021	0.00194	0.00251	0.00387
62.0001	0.00202	0.00211	0.00194	0.00252	0.00389
62.0634	0.00203	0.00211	0.00194	0.00253	0.00391
62.1268	0.00203	0.00211	0.00195	0.00254	0.00393
62.1901	0.00203	0.00212	0.00195	0.00256	0.00395
62.2535	0.00204	0.00212	0.00195	0.00257	0.00397
62.3168	0.00204	0.00212	0.00196	0.00258	0.00399
62.3802	0.00204	0.00212	0.00196	0.00259	0.00401
62.4435	0.00205	0.00212	0.00196	0.0026	0.00403
62.5069	0.00205	0.00212	0.00197	0.00262	0.00406
62.5702	0.00205	0.00213	0.00197	0.00263	0.00408
62.6336	0.00206	0.00213	0.00198	0.00264	0.0041
62.6969	0.00206	0.00212	0.00198	0.00265	0.00413
62.7603	0.00206	0.00212	0.00199	0.00266	0.00415
62.8236	0.00207	0.00212	0.00199	0.00267	0.00418
62.8869	0.00207	0.00212	0.002	0.00268	0.0042
62.9503	0.00207	0.00212	0.00201	0.00269	0.00423
63.0136	0.00208	0.00212	0.00201	0.0027	0.00425
63.077	0.00208	0.00211	0.00202	0.00271	0.00428
63.1403	0.00209	0.00211	0.00202	0.00272	0.00431
63.2037	0.00209	0.00211	0.00203	0.00273	0.00434
63.267	0.0021	0.0021	0.00203	0.00274	0.00436
63.3304	0.0021	0.0021	0.00204	0.00275	0.00439
63.3937	0.00211	0.0021	0.00205	0.00275	0.00442
63.4571	0.00211	0.00209	0.00205	0.00276	0.00445
63.5204	0.00212	0.00209	0.00206	0.00277	0.00448
63.5838	0.00213	0.00208	0.00207	0.00278	0.00451
63.6471	0.00213	0.00208	0.00208	0.00279	0.00454
63.7105	0.00214	0.00207	0.00208	0.0028	0.00457
63.7738	0.00215	0.00206	0.00209	0.00281	0.0046
63.8372	0.00216	0.00206	0.0021	0.00281	0.00463
63.9005	0.00217	0.00205	0.00211	0.00282	0.00466
63.9639	0.00218	0.00205	0.00212	0.00283	0.00469
64.0272	0.00219	0.00204	0.00213	0.00284	0.00472
64.0906	0.0022	0.00204	0.00214	0.00285	0.00475
64.1539	0.00221	0.00203	0.00215	0.00286	0.00478
64.2173	0.00223	0.00202	0.00216	0.00288	0.00481
64.2806	0.00224	0.00202	0.00218	0.00289	0.00484
64.344	0.00226	0.00201	0.00219	0.0029	0.00487
64.4073	0.00227	0.002	0.0022	0.00292	0.0049
64.4706	0.00229	0.002	0.00222	0.00293	0.00493
64.534	0.0023	0.00199	0.00223	0.00295	0.00496
64.5974	0.00232	0.00199	0.00225	0.00296	0.00499
64.6607	0.00234	0.00198	0.00226	0.00298	0.00502
64.724	0.00236	0.00198	0.00228	0.003	0.00505
64.7874	0.00238	0.00197	0.0023	0.00301	0.00508
64.8507	0.0024	0.00197	0.00232	0.00303	0.00511
64.9141	0.00242	0.00196	0.00234	0.00305	0.00514
64.9774	0.00244	0.00196	0.00235	0.00307	0.00517
65.0408	0.00246	0.00195	0.00237	0.00309	0.0052
65.1041	0.00248	0.00195	0.0024	0.00311	0.00523
65.1675	0.0025	0.00194	0.00242	0.00313	0.00526
65.2308	0.00252	0.00194	0.00244	0.00315	0.00529
65.2942	0.00254	0.00194	0.00246	0.00318	0.00532
65.3575	0.00257	0.00193	0.00248	0.0032	0.00535
65.4209	0.00259	0.00193	0.00251	0.00322	0.00539
65.4842	0.00261	0.00193	0.00253	0.00324	0.00542
65.5476	0.00263	0.00192	0.00255	0.00327	0.00545
65.6109	0.00266	0.00192	0.00258	0.00329	0.00548
65.6743	0.00268	0.00192	0.0026	0.00331	0.00552
65.7376	0.00271	0.00192	0.00263	0.00334	0.00555
65.801	0.00273	0.00191	0.00266	0.00336	0.00558
65.8643	0.00276	0.00191	0.00269	0.00339	0.00562
65.9277	0.00278	0.00191	0.00272	0.00341	0.00565
65.991	0.00281	0.00191	0.00275	0.00343	0.00569
66.0544	0.00283	0.00191	0.00278	0.00346	0.00573
66.1177	0.00286	0.00191	0.00281	0.00348	0.00577
66.1811	0.00289	0.00191	0.00284	0.00351	0.00581
66.2444	0.00292	0.0019	0.00287	0.00353	0.00585
66.3077	0.00294	0.0019	0.0029	0.00356	0.00589
66.3711	0.00297	0.0019	0.00294	0.00359	0.00593
66.4344	0.003	0.0019	0.00297	0.00361	0.00597
66.4978	0.00303	0.0019	0.00301	0.00364	0.00601
66.5611	0.00307	0.00191	0.00304	0.00367	0.00606
66.6245	0.0031	0.00191	0.00308	0.00369	0.0061
66.6878	0.00313	0.00191	0.00311	0.00372	0.00615
66.7512	0.00317	0.00191	0.00315	0.00375	0.00619
66.8145	0.0032	0.00191	0.00319	0.00378	0.00624
66.8779	0.00324	0.00191	0.00323	0.0038	0.00628
66.9412	0.00327	0.00192	0.00326	0.00383	0.00633
67.0046	0.00331	0.00192	0.0033	0.00386	0.00638
67.0679	0.00335	0.00192	0.00334	0.00389	0.00643
67.1313	0.00339	0.00193	0.00338	0.00392	0.00647
67.1946	0.00343	0.00193	0.00342	0.00395	0.00652
67.258	0.00347	0.00194	0.00346	0.00398	0.00657
67.3213	0.00351	0.00194	0.00349	0.00402	0.00662
67.3847	0.00356	0.00195	0.00353	0.00405	0.00667
67.448	0.0036	0.00196	0.00357	0.00408	0.00672
67.5114	0.00365	0.00197	0.00362	0.00411	0.00676
67.5747	0.00369	0.00197	0.00366	0.00415	0.00681
67.6381	0.00374	0.00198	0.0037	0.00418	0.00686
67.7014	0.00379	0.00199	0.00374	0.00422	0.0069
67.7648	0.00384	0.002	0.00378	0.00425	0.00695
67.8281	0.00389	0.00201	0.00383	0.00429	0.00699
67.8915	0.00394	0.00202	0.00387	0.00433	0.00704
67.9548	0.00399	0.00204	0.00392	0.00436	0.00708
68.0182	0.00405	0.00205	0.00396	0.0044	0.00712
68.0815	0.0041	0.00206	0.00401	0.00444	0.00716
68.1448	0.00416	0.00208	0.00406	0.00448	0.00721
68.2082	0.00421	0.00209	0.0041	0.00452	0.00725
68.2715	0.00427	0.0021	0.00415	0.00456	0.00728
68.3349	0.00432	0.00212	0.0042	0.0046	0.00732
68.3982	0.00438	0.00213	0.00425	0.00464	0.00736
68.4616	0.00444	0.00215	0.0043	0.00468	0.0074
68.5249	0.00449	0.00217	0.00436	0.00472	0.00743
68.5883	0.00455	0.00218	0.00441	0.00476	0.00747
68.6516	0.00461	0.0022	0.00446	0.0048	0.0075
68.715	0.00467	0.00222	0.00452	0.00484	0.00754
68.7783	0.00473	0.00223	0.00457	0.00488	0.00757
68.8417	0.00479	0.00225	0.00463	0.00492	0.0076
68.905	0.00484	0.00227	0.00468	0.00496	0.00763
68.9684	0.0049	0.00229	0.00474	0.005	0.00767
69.0317	0.00496	0.00231	0.0048	0.00504	0.0077
69.0951	0.00502	0.00233	0.00486	0.00508	0.00773
69.1584	0.00507	0.00234	0.00492	0.00512	0.00776
69.2218	0.00513	0.00236	0.00498	0.00516	0.00779
69.2851	0.00518	0.00238	0.00504	0.0052	0.00781
69.3485	0.00524	0.0024	0.0051	0.00524	0.00784
69.4118	0.00529	0.00243	0.00517	0.00528	0.00787
69.4752	0.00534	0.00245	0.00523	0.00532	0.00789
69.5385	0.00539	0.00247	0.00529	0.00536	0.00792
69.6019	0.00544	0.00249	0.00536	0.0054	0.00794
69.6652	0.00549	0.00251	0.00542	0.00544	0.00797
69.7286	0.00554	0.00254	0.00549	0.00548	0.00799
69.7919	0.00559	0.00256	0.00556	0.00552	0.00801
69.8552	0.00563	0.00259	0.00562	0.00556	0.00803
69.9186	0.00568	0.00261	0.00569	0.0056	0.00805
69.9819	0.00572	0.00264	0.00576	0.00564	0.00807
70.0453	0.00576	0.00266	0.00583	0.00568	0.00809
70.1086	0.0058	0.00269	0.0059	0.00572	0.00811
70.172	0.00584	0.00272	0.00597	0.00576	0.00812
70.2353	0.00588	0.00275	0.00604	0.0058	0.00814
70.2987	0.00591	0.00278	0.00611	0.00585	0.00815
70.362	0.00594	0.00281	0.00619	0.00589	0.00816
70.4254	0.00597	0.00284	0.00626	0.00593	0.00817
70.4887	0.006	0.00287	0.00633	0.00597	0.00818
70.5521	0.00603	0.00291	0.00641	0.00601	0.00819
70.6154	0.00606	0.00294	0.00648	0.00605	0.00819
70.6788	0.00608	0.00298	0.00656	0.00609	0.0082
70.7421	0.0061	0.00301	0.00663	0.00613	0.0082
70.8055	0.00612	0.00305	0.00671	0.00617	0.0082
70.8688	0.00614	0.00309	0.00679	0.00621	0.0082
70.9322	0.00615	0.00312	0.00686	0.00625	0.0082
70.9955	0.00616	0.00316	0.00694	0.00629	0.0082
71.0589	0.00617	0.0032	0.00702	0.00633	0.00819
71.1222	0.00618	0.00324	0.0071	0.00637	0.00819
71.1856	0.00619	0.00329	0.00718	0.00641	0.00818
71.2489	0.00619	0.00333	0.00726	0.00644	0.00817
71.3123	0.00619	0.00337	0.00734	0.00648	0.00816
71.3756	0.00619	0.00342	0.00742	0.00652	0.00814
71.439	0.00618	0.00346	0.0075	0.00656	0.00813
71.5023	0.00617	0.00351	0.00759	0.00659	0.00811
71.5657	0.00616	0.00356	0.00767	0.00663	0.00809
71.629	0.00615	0.00361	0.00775	0.00667	0.00807
71.6923	0.00613	0.00366	0.00784	0.0067	0.00805
71.7557	0.00612	0.00371	0.00792	0.00674	0.00803
71.819	0.0061	0.00377	0.00801	0.00677	0.008
71.8824	0.00607	0.00382	0.00809	0.0068	0.00798
71.9457	0.00605	0.00388	0.00818	0.00683	0.00795
72.0091	0.00602	0.00394	0.00827	0.00687	0.00792
72.0724	0.00599	0.004	0.00836	0.0069	0.00789
72.1358	0.00596	0.00406	0.00844	0.00693	0.00785
72.1991	0.00592	0.00412	0.00853	0.00695	0.00782
72.2625	0.00589	0.00419	0.00862	0.00698	0.00778
72.3258	0.00585	0.00425	0.00871	0.00701	0.00775
72.3892	0.00581	0.00432	0.0088	0.00704	0.00771
72.4525	0.00577	0.00439	0.00889	0.00706	0.00767
72.5159	0.00572	0.00446	0.00899	0.00709	0.00763
72.5792	0.00568	0.00454	0.00908	0.00711	0.00759
72.6426	0.00563	0.00461	0.00917	0.00713	0.00755
72.7059	0.00558	0.00469	0.00926	0.00716	0.0075
72.7693	0.00553	0.00477	0.00936	0.00718	0.00746
72.8326	0.00548	0.00485	0.00945	0.0072	0.00741
72.896	0.00542	0.00493	0.00954	0.00722	0.00737
72.9593	0.00537	0.00502	0.00964	0.00724	0.00732
73.0227	0.00531	0.00511	0.00973	0.00726	0.00728
73.086	0.00525	0.00519	0.00982	0.00728	0.00723
73.1494	0.00519	0.00529	0.00992	0.00729	0.00718
73.2127	0.00513	0.00538	0.01001	0.00731	0.00713
73.2761	0.00507	0.00548	0.01011	0.00732	0.00708
73.3394	0.00501	0.00557	0.0102	0.00734	0.00703
73.4027	0.00495	0.00567	0.01029	0.00735	0.00698
73.4661	0.00489	0.00578	0.01038	0.00736	0.00693
73.5294	0.00482	0.00588	0.01048	0.00737	0.00688
73.5928	0.00476	0.00599	0.01057	0.00739	0.00683
73.6561	0.0047	0.0061	0.01066	0.0074	0.00678
73.7195	0.00463	0.00621	0.01075	0.0074	0.00673
73.7828	0.00457	0.00632	0.01084	0.00741	0.00668
73.8462	0.0045	0.00644	0.01092	0.00742	0.00663
73.9095	0.00444	0.00655	0.01101	0.00743	0.00657
73.9729	0.00438	0.00667	0.0111	0.00744	0.00652
74.0362	0.00432	0.0068	0.01118	0.00744	0.00647
74.0996	0.00426	0.00692	0.01126	0.00745	0.00642
74.1629	0.0042	0.00705	0.01135	0.00745	0.00637
74.2263	0.00414	0.00718	0.01143	0.00746	0.00632
74.2896	0.00408	0.00731	0.01151	0.00746	0.00626
74.353	0.00402	0.00744	0.01159	0.00747	0.00621
74.4163	0.00396	0.00758	0.01166	0.00747	0.00616
74.4797	0.00391	0.00771	0.01174	0.00747	0.00611
74.543	0.00385	0.00785	0.01181	0.00747	0.00606
74.6064	0.0038	0.00799	0.01188	0.00747	0.00601
74.6697	0.00375	0.00814	0.01195	0.00748	0.00596
74.7331	0.0037	0.00829	0.01202	0.00748	0.00591
74.7964	0.00365	0.00843	0.01209	0.00747	0.00585
74.8598	0.0036	0.00858	0.01215	0.00747	0.0058
74.9231	0.00356	0.00874	0.01221	0.00747	0.00575
74.9865	0.00351	0.00889	0.01227	0.00747	0.00571
75.0498	0.00347	0.00905	0.01233	0.00746	0.00566
75.1132	0.00342	0.0092	0.01238	0.00746	0.00561
75.1765	0.00338	0.00936	0.01244	0.00745	0.00556
75.2398	0.00334	0.00953	0.01249	0.00744	0.00551
75.3032	0.0033	0.00969	0.01253	0.00743	0.00546
75.3665	0.00327	0.00985	0.01258	0.00742	0.00541
75.4299	0.00323	0.01002	0.01262	0.00741	0.00537
75.4932	0.00319	0.01018	0.01267	0.0074	0.00532
75.5566	0.00316	0.01035	0.0127	0.00738	0.00527
75.6199	0.00313	0.01052	0.01274	0.00736	0.00522
75.6833	0.0031	0.01069	0.01278	0.00735	0.00518
75.7466	0.00307	0.01085	0.01281	0.00733	0.00513
75.81	0.00304	0.01102	0.01284	0.00731	0.00509
75.8733	0.00301	0.01119	0.01286	0.00729	0.00504
75.9367	0.00298	0.01136	0.01289	0.00727	0.005
76	0.00296	0.01153	0.01291	0.00725	0.00495
76.0634	0.00293	0.0117	0.01293	0.00722	0.00491
76.1267	0.00291	0.01187	0.01295	0.0072	0.00487
76.1901	0.00289	0.01204	0.01296	0.00717	0.00482
76.2534	0.00287	0.01221	0.01298	0.00715	0.00478
76.3168	0.00285	0.01238	0.01299	0.00712	0.00474
76.3801	0.00283	0.01254	0.01299	0.0071	0.0047
76.4435	0.00282	0.01271	0.013	0.00707	0.00466
76.5068	0.0028	0.01287	0.013	0.00704	0.00461
76.5702	0.00279	0.01303	0.013	0.00701	0.00457
76.6335	0.00278	0.01319	0.01299	0.00698	0.00453
76.6969	0.00276	0.01334	0.01299	0.00696	0.00449
76.7602	0.00275	0.0135	0.01298	0.00693	0.00445
76.8236	0.00275	0.01365	0.01296	0.0069	0.00442
76.8869	0.00274	0.0138	0.01295	0.00687	0.00438
76.9502	0.00273	0.01394	0.01293	0.00684	0.00434
77.0136	0.00273	0.01408	0.0129	0.00681	0.0043
77.0769	0.00272	0.01422	0.01288	0.00678	0.00427
77.1403	0.00272	0.01435	0.01285	0.00675	0.00423
77.2036	0.00272	0.01448	0.01281	0.00671	0.00419
77.267	0.00272	0.01461	0.01278	0.00668	0.00416
77.3303	0.00272	0.01473	0.01274	0.00665	0.00412
77.3937	0.00272	0.01484	0.0127	0.00662	0.00409
77.457	0.00272	0.01495	0.01265	0.00658	0.00405
77.5204	0.00272	0.01506	0.0126	0.00655	0.00402
77.5837	0.00272	0.01516	0.01255	0.00651	0.00399
77.6471	0.00272	0.01525	0.01249	0.00648	0.00396
77.7104	0.00272	0.01534	0.01243	0.00644	0.00392
77.7738	0.00272	0.01542	0.01237	0.00641	0.00389
77.8371	0.00272	0.01549	0.0123	0.00637	0.00386
77.9005	0.00272	0.01556	0.01223	0.00633	0.00383
77.9638	0.00273	0.01562	0.01216	0.0063	0.0038
78.0272	0.00273	0.01567	0.01208	0.00626	0.00377
78.0905	0.00273	0.01572	0.01201	0.00622	0.00374
78.1539	0.00273	0.01576	0.01192	0.00618	0.00371
78.2172	0.00273	0.0158	0.01184	0.00614	0.00368
78.2806	0.00272	0.01583	0.01175	0.0061	0.00365
78.3439	0.00272	0.01585	0.01166	0.00606	0.00362
78.4073	0.00272	0.01586	0.01157	0.00602	0.00359
78.4706	0.00272	0.01587	0.01147	0.00598	0.00356
78.534	0.00271	0.01586	0.01137	0.00593	0.00353
78.5973	0.00271	0.01586	0.01127	0.00589	0.00351
78.6607	0.00271	0.01584	0.01117	0.00585	0.00348
78.724	0.0027	0.01582	0.01107	0.00581	0.00345
78.7873	0.0027	0.01579	0.01096	0.00576	0.00343
78.8507	0.0027	0.01575	0.01085	0.00572	0.0034
78.914	0.00269	0.01571	0.01074	0.00568	0.00337
78.9774	0.00269	0.01565	0.01063	0.00563	0.00335
79.0407	0.00268	0.0156	0.01051	0.00559	0.00332
79.1041	0.00268	0.01553	0.01039	0.00554	0.0033
79.1674	0.00267	0.01546	0.01028	0.0055	0.00328
79.2308	0.00267	0.01538	0.01016	0.00546	0.00325
79.2941	0.00267	0.01529	0.01004	0.00541	0.00323
79.3575	0.00266	0.0152	0.00992	0.00537	0.00321
79.4208	0.00266	0.0151	0.00979	0.00532	0.00318
79.4842	0.00266	0.015	0.00967	0.00528	0.00316
79.5475	0.00265	0.01489	0.00954	0.00524	0.00314
79.6109	0.00265	0.01477	0.00942	0.00519	0.00312
79.6742	0.00264	0.01464	0.00929	0.00515	0.0031
79.7376	0.00264	0.01451	0.00916	0.00511	0.00308
79.8009	0.00264	0.01438	0.00903	0.00506	0.00306
79.8643	0.00263	0.01424	0.00891	0.00502	0.00304
79.9276	0.00263	0.01409	0.00878	0.00498	0.00302
79.991	0.00263	0.01394	0.00865	0.00494	0.003
80.0543	0.00262	0.01378	0.00852	0.0049	0.00299
80.1177	0.00262	0.01362	0.00839	0.00486	0.00297
80.181	0.00262	0.01346	0.00826	0.00482	0.00295
80.2444	0.00261	0.01328	0.00813	0.00478	0.00293
80.3077	0.00261	0.01311	0.00801	0.00474	0.00291
80.371	0.00261	0.01293	0.00788	0.00471	0.00289
80.4344	0.0026	0.01275	0.00775	0.00467	0.00288
80.4977	0.0026	0.01256	0.00762	0.00464	0.00286
80.5611	0.0026	0.01237	0.0075	0.0046	0.00284
80.6244	0.00259	0.01218	0.00738	0.00457	0.00282
80.6878	0.00259	0.01198	0.00725	0.00454	0.00281
80.7511	0.00259	0.01178	0.00713	0.00451	0.00279
80.8145	0.00259	0.01158	0.00701	0.00448	0.00277
80.8778	0.00258	0.01138	0.00689	0.00445	0.00276
80.9412	0.00258	0.01117	0.00677	0.00442	0.00274
81.0045	0.00258	0.01096	0.00666	0.00439	0.00272
81.0679	0.00258	0.01076	0.00654	0.00436	0.00271
81.1312	0.00258	0.01055	0.00643	0.00434	0.00269
81.1946	0.00258	0.01034	0.00632	0.00431	0.00267
81.2579	0.00257	0.01013	0.00621	0.00429	0.00266
81.3213	0.00257	0.00991	0.0061	0.00427	0.00264
81.3846	0.00257	0.0097	0.006	0.00424	0.00263
81.448	0.00257	0.00949	0.00589	0.00422	0.00262
81.5113	0.00257	0.00928	0.00579	0.0042	0.0026
81.5747	0.00257	0.00908	0.00569	0.00418	0.00259
81.638	0.00257	0.00887	0.00559	0.00416	0.00257
81.7014	0.00257	0.00866	0.00549	0.00414	0.00256
81.7647	0.00257	0.00846	0.0054	0.00412	0.00255
81.8281	0.00257	0.00826	0.0053	0.0041	0.00254
81.8914	0.00257	0.00806	0.00521	0.00408	0.00253
81.9548	0.00257	0.00786	0.00512	0.00406	0.00251
82.0181	0.00257	0.00766	0.00503	0.00404	0.0025
82.0815	0.00257	0.00747	0.00495	0.00403	0.00249
82.1448	0.00257	0.00728	0.00486	0.00401	0.00248
82.2082	0.00257	0.00709	0.00478	0.00399	0.00247
82.2715	0.00258	0.00691	0.00469	0.00397	0.00247
82.3348	0.00258	0.00673	0.00461	0.00396	0.00246
82.3982	0.00258	0.00655	0.00454	0.00394	0.00245
82.4615	0.00258	0.00637	0.00446	0.00393	0.00244
82.5249	0.00258	0.0062	0.00438	0.00391	0.00243
82.5882	0.00258	0.00604	0.00431	0.0039	0.00243
82.6516	0.00259	0.00587	0.00424	0.00388	0.00242
82.7149	0.00259	0.00571	0.00417	0.00387	0.00242
82.7783	0.00259	0.00556	0.0041	0.00386	0.00241
82.8416	0.00259	0.00541	0.00403	0.00384	0.00241
82.905	0.0026	0.00526	0.00397	0.00383	0.00241
82.9683	0.0026	0.00511	0.0039	0.00382	0.00241
83.0317	0.0026	0.00497	0.00384	0.00381	0.0024
83.095	0.0026	0.00484	0.00378	0.0038	0.0024
83.1584	0.0026	0.00471	0.00372	0.0038	0.0024
83.2217	0.0026	0.00458	0.00366	0.00379	0.0024
83.2851	0.00261	0.00446	0.00361	0.00378	0.0024
83.3484	0.00261	0.00434	0.00356	0.00378	0.0024
83.4118	0.00261	0.00423	0.0035	0.00377	0.0024
83.4751	0.00261	0.00412	0.00345	0.00377	0.0024
83.5385	0.00261	0.00401	0.0034	0.00377	0.00241
83.6018	0.00261	0.00391	0.00335	0.00376	0.00241
83.6652	0.00261	0.00382	0.00331	0.00376	0.00241
83.7285	0.00261	0.00372	0.00326	0.00376	0.00241
83.7919	0.00261	0.00363	0.00322	0.00376	0.00241
83.8552	0.00261	0.00355	0.00318	0.00376	0.00241
83.9185	0.00261	0.00347	0.00314	0.00376	0.00241
83.9819	0.00261	0.00339	0.0031	0.00377	0.00241
84.0452	0.00261	0.00331	0.00306	0.00377	0.00241
84.1086	0.0026	0.00324	0.00302	0.00377	0.00241
84.1719	0.0026	0.00317	0.00299	0.00377	0.00241
84.2353	0.0026	0.00311	0.00295	0.00378	0.00241
84.2986	0.0026	0.00304	0.00292	0.00378	0.00241
84.362	0.0026	0.00298	0.00289	0.00378	0.00241
84.4253	0.0026	0.00293	0.00286	0.00379	0.00241
84.4887	0.00259	0.00287	0.00284	0.00379	0.00241
84.552	0.00259	0.00282	0.00281	0.0038	0.00241
84.6154	0.00259	0.00277	0.00278	0.0038	0.0024
84.6787	0.00258	0.00272	0.00276	0.00381	0.0024
84.7421	0.00258	0.00267	0.00274	0.00381	0.0024
84.8054	0.00258	0.00263	0.00272	0.00382	0.00239
84.8688	0.00257	0.00259	0.0027	0.00382	0.00239
84.9321	0.00257	0.00255	0.00268	0.00383	0.00239
84.9955	0.00256	0.00251	0.00266	0.00383	0.00238
85.0588	0.00256	0.00247	0.00265	0.00384	0.00238
85.1222	0.00255	0.00244	0.00263	0.00384	0.00237
85.1855	0.00255	0.00241	0.00262	0.00384	0.00237
85.2489	0.00254	0.00238	0.0026	0.00385	0.00236
85.3122	0.00254	0.00235	0.00259	0.00385	0.00236
85.3756	0.00253	0.00232	0.00257	0.00385	0.00235
85.4389	0.00253	0.00229	0.00256	0.00385	0.00235
85.5023	0.00252	0.00227	0.00254	0.00385	0.00235
85.5656	0.00252	0.00224	0.00253	0.00385	0.00234
85.629	0.00251	0.00222	0.00252	0.00385	0.00234
85.6923	0.00251	0.0022	0.0025	0.00385	0.00234
85.7556	0.0025	0.00218	0.00249	0.00385	0.00233
85.819	0.0025	0.00216	0.00248	0.00385	0.00233
85.8823	0.00249	0.00215	0.00246	0.00385	0.00233
85.9457	0.00249	0.00213	0.00245	0.00384	0.00232
86.009	0.00248	0.00212	0.00244	0.00384	0.00232
86.0724	0.00248	0.0021	0.00242	0.00384	0.00232
86.1357	0.00247	0.00209	0.00241	0.00383	0.00232
86.1991	0.00247	0.00208	0.00239	0.00383	0.00232
86.2624	0.00247	0.00207	0.00238	0.00382	0.00232
86.3258	0.00246	0.00206	0.00236	0.00382	0.00231
86.3891	0.00246	0.00205	0.00235	0.00381	0.00231
86.4525	0.00245	0.00204	0.00234	0.0038	0.00231
86.5158	0.00245	0.00203	0.00232	0.0038	0.00231
86.5792	0.00244	0.00202	0.00231	0.00379	0.00231
86.6425	0.00244	0.00201	0.0023	0.00378	0.00231
86.7059	0.00244	0.00201	0.00229	0.00378	0.0023
86.7692	0.00243	0.002	0.00227	0.00377	0.0023
86.8326	0.00243	0.002	0.00226	0.00376	0.0023
86.8959	0.00242	0.00199	0.00225	0.00376	0.00229
86.9593	0.00242	0.00198	0.00224	0.00375	0.00229
87.0226	0.00241	0.00198	0.00223	0.00374	0.00229
87.086	0.00241	0.00197	0.00222	0.00374	0.00228
87.1493	0.0024	0.00197	0.00222	0.00373	0.00228
87.2127	0.0024	0.00196	0.00221	0.00373	0.00227
87.276	0.00239	0.00196	0.0022	0.00372	0.00227
87.3394	0.00239	0.00195	0.0022	0.00371	0.00226
87.4027	0.00238	0.00195	0.00219	0.00371	0.00225
87.466	0.00238	0.00194	0.00219	0.0037	0.00225
87.5294	0.00238	0.00194	0.00219	0.00369	0.00224
87.5928	0.00237	0.00193	0.00219	0.00369	0.00223
87.6561	0.00237	0.00193	0.00219	0.00368	0.00222
87.7194	0.00237	0.00192	0.00219	0.00367	0.00222
87.7828	0.00237	0.00192	0.00219	0.00366	0.00221
87.8461	0.00236	0.00191	0.00219	0.00365	0.0022
87.9095	0.00236	0.00191	0.0022	0.00365	0.00219
87.9728	0.00236	0.0019	0.0022	0.00364	0.00219
88.0362	0.00236	0.0019	0.0022	0.00363	0.00218
88.0995	0.00236	0.00189	0.00221	0.00362	0.00217
88.1629	0.00236	0.00189	0.00221	0.00361	0.00216
88.2262	0.00236	0.00189	0.00222	0.0036	0.00216
88.2896	0.00236	0.00188	0.00223	0.00359	0.00215
88.3529	0.00236	0.00188	0.00223	0.00358	0.00214
88.4163	0.00236	0.00188	0.00224	0.00357	0.00213
88.4796	0.00236	0.00188	0.00224	0.00355	0.00213
88.543	0.00236	0.00188	0.00225	0.00354	0.00212
88.6063	0.00236	0.00188	0.00225	0.00353	0.00211
88.6697	0.00236	0.00188	0.00226	0.00351	0.00211
88.733	0.00236	0.00188	0.00227	0.0035	0.0021
88.7964	0.00236	0.00188	0.00227	0.00349	0.0021
88.8597	0.00237	0.00188	0.00227	0.00347	0.00209
88.9231	0.00237	0.00188	0.00228	0.00345	0.00208
88.9864	0.00237	0.00188	0.00228	0.00344	0.00208
89.0498	0.00237	0.00189	0.00228	0.00342	0.00207
89.1131	0.00238	0.00189	0.00229	0.0034	0.00207
89.1765	0.00238	0.00189	0.00229	0.00339	0.00207
89.2398	0.00238	0.0019	0.00229	0.00337	0.00206
89.3031	0.00238	0.0019	0.00229	0.00335	0.00206
89.3665	0.00239	0.00191	0.00229	0.00333	0.00205
89.4298	0.00239	0.00191	0.00229	0.00331	0.00205
89.4932	0.00239	0.00191	0.00229	0.00329	0.00205
89.5565	0.00239	0.00192	0.00229	0.00327	0.00205
89.6199	0.0024	0.00192	0.00229	0.00325	0.00204
89.6832	0.0024	0.00193	0.00229	0.00324	0.00204
89.7466	0.0024	0.00194	0.00228	0.00322	0.00204
89.8099	0.00241	0.00194	0.00228	0.0032	0.00204
89.8733	0.00241	0.00195	0.00228	0.00318	0.00204
89.9366	0.00241	0.00195	0.00228	0.00316	0.00204
90	0.00241	0.00196	0.00228	0.00314	0.00204
90.0633	0.00242	0.00196	0.00227	0.00312	0.00204
90.1267	0.00242	0.00197	0.00227	0.00311	0.00204
90.19	0.00242	0.00198	0.00227	0.00309	0.00204
90.2534	0.00243	0.00198	0.00227	0.00307	0.00204
90.3167	0.00243	0.00199	0.00227	0.00306	0.00204
90.3801	0.00243	0.00199	0.00227	0.00304	0.00204
90.4434	0.00244	0.002	0.00227	0.00303	0.00204
90.5068	0.00244	0.002	0.00226	0.00301	0.00204
90.5701	0.00244	0.00201	0.00226	0.003	0.00204
90.6335	0.00245	0.00201	0.00226	0.00298	0.00204
90.6968	0.00245	0.00202	0.00226	0.00297	0.00204
90.7602	0.00246	0.00202	0.00226	0.00296	0.00205
90.8235	0.00246	0.00203	0.00226	0.00295	0.00205
90.8869	0.00246	0.00203	0.00226	0.00294	0.00205
90.9502	0.00247	0.00203	0.00226	0.00293	0.00205
91.0135	0.00247	0.00204	0.00226	0.00292	0.00205
91.0769	0.00247	0.00204	0.00227	0.00291	0.00205
91.1402	0.00248	0.00204	0.00227	0.0029	0.00205
91.2036	0.00248	0.00204	0.00227	0.00289	0.00205
91.2669	0.00248	0.00204	0.00227	0.00288	0.00205
91.3303	0.00249	0.00204	0.00227	0.00287	0.00205
91.3936	0.00249	0.00204	0.00228	0.00286	0.00205
91.457	0.00249	0.00204	0.00228	0.00285	0.00205
91.5203	0.00249	0.00204	0.00228	0.00285	0.00205
91.5837	0.00249	0.00204	0.00228	0.00284	0.00205
91.647	0.00249	0.00203	0.00229	0.00283	0.00206
91.7104	0.00249	0.00203	0.00229	0.00282	0.00206
91.7737	0.00249	0.00203	0.00229	0.00282	0.00206
91.8371	0.00249	0.00203	0.0023	0.00281	0.00206
91.9004	0.00249	0.00202	0.0023	0.0028	0.00206
91.9638	0.00248	0.00202	0.0023	0.00279	0.00207
92.0271	0.00248	0.00201	0.00231	0.00278	0.00207
92.0905	0.00247	0.00201	0.00231	0.00278	0.00207
92.1538	0.00247	0.00201	0.00231	0.00277	0.00208
92.2172	0.00246	0.002	0.00231	0.00276	0.00208
92.2805	0.00246	0.002	0.00232	0.00275	0.00209
92.3439	0.00245	0.00199	0.00232	0.00274	0.00209
92.4072	0.00245	0.00199	0.00232	0.00273	0.00209
92.4706	0.00244	0.00198	0.00232	0.00272	0.0021
92.5339	0.00243	0.00198	0.00232	0.00271	0.0021
92.5973	0.00243	0.00197	0.00232	0.0027	0.00211
92.6606	0.00242	0.00197	0.00232	0.00269	0.00211
92.724	0.00241	0.00196	0.00232	0.00268	0.00212
92.7873	0.0024	0.00196	0.00232	0.00267	0.00212
92.8506	0.0024	0.00195	0.00232	0.00266	0.00213
92.914	0.00239	0.00195	0.00232	0.00265	0.00213
92.9773	0.00238	0.00194	0.00232	0.00264	0.00214
93.0407	0.00238	0.00193	0.00232	0.00263	0.00214
93.104	0.00237	0.00193	0.00232	0.00262	0.00215
93.1674	0.00236	0.00192	0.00232	0.00261	0.00215
93.2307	0.00236	0.00192	0.00232	0.00259	0.00215
93.2941	0.00235	0.00192	0.00232	0.00258	0.00216
93.3574	0.00235	0.00191	0.00232	0.00257	0.00216
93.4208	0.00234	0.00191	0.00231	0.00256	0.00216
93.4841	0.00234	0.0019	0.00231	0.00255	0.00216
93.5475	0.00233	0.0019	0.00231	0.00254	0.00216
93.6108	0.00233	0.0019	0.00231	0.00253	0.00217
93.6742	0.00232	0.00189	0.00231	0.00253	0.00217
93.7375	0.00232	0.00189	0.00231	0.00252	0.00217
93.8009	0.00232	0.00189	0.00231	0.00251	0.00217
93.8642	0.00231	0.00189	0.00232	0.0025	0.00217
93.9276	0.00231	0.00189	0.00232	0.00249	0.00217
93.9909	0.00231	0.00189	0.00232	0.00248	0.00216
94.0543	0.00231	0.00189	0.00232	0.00248	0.00216
94.1176	0.0023	0.00189	0.00232	0.00247	0.00216
94.181	0.0023	0.00189	0.00232	0.00246	0.00216
94.2443	0.0023	0.00189	0.00233	0.00245	0.00216
94.3077	0.0023	0.00189	0.00233	0.00245	0.00215
94.371	0.0023	0.00189	0.00233	0.00244	0.00215
94.4344	0.00229	0.00189	0.00233	0.00243	0.00215
94.4977	0.00229	0.00189	0.00233	0.00243	0.00214
94.5611	0.00229	0.00189	0.00234	0.00242	0.00214
94.6244	0.00229	0.0019	0.00234	0.00242	0.00213
94.6877	0.00228	0.0019	0.00234	0.00241	0.00213
94.7511	0.00228	0.0019	0.00234	0.00241	0.00212
94.8144	0.00228	0.00191	0.00235	0.0024	0.00212
94.8778	0.00228	0.00191	0.00235	0.0024	0.00211
94.9411	0.00227	0.00192	0.00235	0.00239	0.00211
95.0045	0.00227	0.00192	0.00235	0.00239	0.0021
95.0678	0.00227	0.00193	0.00235	0.00238	0.0021
95.1312	0.00226	0.00194	0.00235	0.00237	0.00209
95.1945	0.00226	0.00195	0.00236	0.00237	0.00209
95.2579	0.00226	0.00196	0.00236	0.00236	0.00208
95.3212	0.00226	0.00197	0.00236	0.00236	0.00208
95.3846	0.00225	0.00199	0.00236	0.00235	0.00207
95.4479	0.00225	0.002	0.00236	0.00235	0.00207
95.5113	0.00225	0.00202	0.00236	0.00234	0.00206
95.5746	0.00225	0.00204	0.00236	0.00234	0.00206
95.638	0.00225	0.00207	0.00237	0.00233	0.00206
95.7013	0.00225	0.0021	0.00237	0.00233	0.00205
95.7647	0.00225	0.00213	0.00237	0.00232	0.00205
95.828	0.00225	0.00216	0.00237	0.00231	0.00205
95.8914	0.00225	0.00219	0.00237	0.00231	0.00205
95.9547	0.00225	0.00223	0.00237	0.0023	0.00205
96.0181	0.00225	0.00227	0.00237	0.0023	0.00205
96.0814	0.00225	0.00231	0.00238	0.00229	0.00205
96.1448	0.00226	0.00239	0.00238	0.00229	0.00206
96.2081	0.00226	0.00246	0.00239	0.00229	0.00207
96.2715	0.00227	0.00254	0.00239	0.0023	0.00208
96.3348	0.00228	0.00262	0.0024	0.0023	0.00209
96.3981	0.00228	0.0027	0.0024	0.0023	0.0021
96.4615	0.00229	0.00278	0.00241	0.0023	0.00211
96.5248	0.0023	0.00287	0.00242	0.0023	0.00212
96.5882	0.0023	0.00295	0.00242	0.0023	0.00214
96.6515	0.00231	0.00303	0.00243	0.0023	0.00215
96.7149	0.00232	0.00312	0.00244	0.0023	0.00216
96.7782	0.00233	0.0032	0.00245	0.0023	0.00218
96.8416	0.00233	0.00328	0.00245	0.0023	0.00219
96.9049	0.00234	0.00337	0.00246	0.0023	0.00221
96.9683	0.00235	0.00345	0.00247	0.0023	0.00222
97.0316	0.00235	0.00353	0.00247	0.00231	0.00223
97.095	0.00236	0.00362	0.00248	0.00231	0.00225
97.1583	0.00237	0.0037	0.00249	0.00231	0.00226
97.2217	0.00238	0.00378	0.00249	0.00231	0.00227
97.285	0.00238	0.00387	0.0025	0.00231	0.00229
97.3484	0.00239	0.00395	0.00251	0.00231	0.0023
97.4117	0.0024	0.00404	0.00251	0.00231	0.00231
97.4751	0.0024	0.00412	0.00252	0.00231	0.00233
97.5384	0.00241	0.0042	0.00253	0.00231	0.00234
97.6018	0.00242	0.00429	0.00253	0.00232	0.00235
97.6651	0.00243	0.00437	0.00254	0.00232	0.00237
97.7285	0.00243	0.00446	0.00255	0.00232	0.00238
97.7918	0.00244	0.00454	0.00256	0.00232	0.00239
97.8552	0.00245	0.00463	0.00256	0.00232	0.00241
97.9185	0.00245	0.00471	0.00257	0.00233	0.00242
97.9818	0.00246	0.0048	0.00258	0.00233	0.00243
98.0452	0.00247	0.00488	0.00258	0.00233	0.00245
98.1086	0.00247	0.00497	0.00259	0.00233	0.00246
98.1719	0.00248	0.00505	0.0026	0.00233	0.00247
98.2352	0.00249	0.00514	0.00261	0.00234	0.00249
98.2986	0.00249	0.00523	0.00261	0.00234	0.0025
98.3619	0.0025	0.00531	0.00262	0.00234	0.00251
98.4253	0.00251	0.0054	0.00263	0.00234	0.00253
98.4886	0.00252	0.00549	0.00264	0.00235	0.00254
98.552	0.00252	0.00558	0.00264	0.00235	0.00255
98.6153	0.00253	0.00566	0.00265	0.00235	0.00257
98.6787	0.00254	0.00575	0.00266	0.00236	0.00258
98.742	0.00254	0.00584	0.00267	0.00236	0.00259
98.8054	0.00255	0.00593	0.00268	0.00236	0.00261
98.8687	0.00256	0.00602	0.00269	0.00236	0.00262
98.9321	0.00256	0.00611	0.00269	0.00237	0.00264
98.9954	0.00257	0.00621	0.0027	0.00237	0.00265
99.0588	0.00258	0.0063	0.00271	0.00237	0.00266
99.1221	0.00258	0.00639	0.00272	0.00238	0.00268
99.1855	0.00259	0.00649	0.00273	0.00238	0.00269
99.2488	0.0026	0.00658	0.00274	0.00238	0.00271
99.3122	0.0026	0.00667	0.00275	0.00239	0.00272
99.3755	0.00261	0.00677	0.00276	0.00239	0.00274
99.4389	0.00262	0.00686	0.00277	0.0024	0.00275
99.5022	0.00262	0.00696	0.00278	0.0024	0.00277
99.5656	0.00263	0.00706	0.00279	0.0024	0.00279
99.6289	0.00264	0.00716	0.0028	0.00241	0.0028
99.6923	0.00264	0.00725	0.00281	0.00241	0.00282
99.7556	0.00265	0.00735	0.00282	0.00241	0.00283
99.819	0.00266	0.00745	0.00283	0.00242	0.00285
99.8823	0.00267	0.00755	0.00284	0.00242	0.00287
99.9456	0.00267	0.00765	0.00285	0.00243	0.00289
100.009	0.00268	0.00775	0.00286	0.00243	0.0029

## Sheet: Figure 2D
Stability measurements of purified proteins by CD under non-reducing conditions
Mollar ellipticity (deg*cm2/dmol) is plotted against wavelength (nm) (190-260 nm) (n = 5)
Strep-Tsa1	nm	Tsa1 25ºC	Tsa1 39.5ºC	Tsa1 44.5ºC	Tsa1 71.2ºC	Tsa1 76.2ºC	Tsa1 95ºC	Tsa1 25ºC refolding	(mollar ellipticity (deg*cm2/dmol))		His6-Tsa2-EPEA	nm	Tsa2 25ºC	Tsa2 39.5ºC	Tsa2 78.5ºC	Tsa2 83.5ºC	Tsa2 95ºC	Tsa2 25ºC refolding	(mollar ellipticity (deg*cm2/dmol))		0.88 mol/mol Strep-Tsa1-His6-Tsa2-EPEA	nm	Tsa1Tsa2 25ºC	Tsa1Tsa2 39.5ºC	Tsa1Tsa2 70.7ºC	Tsa1Tsa2 75.7ºC	Tsa1Tsa2 95ºC	Tsa1Tsa2 25ºC refolding	(mollar ellipticity (deg*cm2/dmol))
	190	-168749	-290166	-139287	13640.4	-44280.2	-116970	-26785.1				190	-93755.2	-77457.7	-107526	-171922	-89046.8	-174120				190	-183962	-189683	-31333.5	-788.742	-128078	-208875
	191	-122058	-136997	-146082	-81170.2	-70681.6	-103105	-62014.8				191	-132805	-103242	-138076	-123628	-122170	-196026				191	-168101	-179613	-83963.9	-4412.05	-192157	-179181
	192	-98771.7	-46224.7	-147026	-145100	-94370.7	-97846.5	-94296.8				192	-171315	-129368	-163008	-103174	-149496	-206724				192	-163205	-177674	-130179	-24619.1	-230942	-162816
	193	-98892.2	-17848.4	-142121	-178148	-115347	-101194	-123632				193	-209286	-155835	-182321	-110558	-171026	-206212				193	-169274	-183865	-169981	-61410.1	-244432	-159781
	194	-158094	-93996.8	-149823	-180545	-129230	-142132	-141364				194	-253718	-196034	-191353	-165025	-195540	-198101				194	-169559	-220453	-216071	-155849	-226576	-173243
	195	-193484	-200112	-131149	-166290	-147341	-190159	-161375				195	-286621	-228422	-226225	-252309	-235224	-189498				195	-206773	-244548	-231005	-227992	-226993	-220500
	196	-193209	-225451	-147688	-149414	-152224	-254340	-187422				196	-319415	-222866	-256744	-276300	-191609	-213989				196	-225704	-252576	-244744	-209813	-154997	-270896
	197	-217775	-199248	-93319.6	-194307	-126470	-273880	-264470				197	-264436	-208729	-254204	-243208	-168160	-216800				197	-203070	-237862	-268112	-199576	-166582	-257597
	198	-213158	-91296	-49764.9	-239563	-58583.6	-307181	-338862				198	-254982	-190679	-220669	-231571	-201262	-228597				198	-119205	-138816	-280691	-161131	-165630	-243982
	199	-178032	-80074.9	-68766.4	-264120	-97134.2	-291613	-305531				199	-193295	-203603	-275573	-197667	-166009	-243796				199	-159949	-157833	-251278	-182407	-190833	-274542
	200	-165690	-99721.3	-56777.6	-224847	-178799	-209278	-320842				200	-178477	-213102	-319139	-194898	-176490	-238571				200	-234971	-119183	-264967	-242406	-243163	-249399
	201	-162663	-132605	-112846	-206966	-295545	-195473	-302662				201	-163178	-199310	-369210	-269563	-240893	-240599				201	-269527	-76781.4	-251271	-346951	-308167	-331331
	202	-197853	-179627	-158896	-247481	-386126	-252705	-300479				202	-163779	-213577	-422339	-315130	-230366	-289955				202	-303041	-129149	-329830	-412490	-355358	-432969
	203	-259563	-196589	-147396	-297290	-423830	-298977	-357377				203	-120398	-165236	-433841	-298416	-275899	-288551				203	-268524	-192868	-413770	-459918	-383662	-461240
	204	-272506	-203024	-186221	-392887	-418807	-369652	-423605				204	-133388	-152471	-401732	-334691	-312920	-327586				204	-227936	-219845	-471130	-494540	-409267	-527262
	205	-309599	-276355	-238108	-454779	-432020	-360080	-477146				205	-129448	-158763	-442282	-300836	-263025	-432427				205	-258600	-292523	-478278	-547493	-473922	-568615
	206	-367420	-352151	-324640	-538607	-485275	-402140	-539805				206	-207030	-215419	-488357	-358775	-314178	-528500				206	-350960	-387733	-562187	-590166	-553386	-653017
	207	-471294	-413303	-451980	-613504	-547495	-447257	-606704				207	-320720	-282709	-515704	-470184	-403039	-585531				207	-433026	-466895	-616985	-670366	-636898	-760392
	208	-592816	-531465	-550192	-714099	-639736	-525555	-691240				208	-447970	-457986	-596985	-561069	-510331	-659572				208	-565389	-614585	-735337	-740284	-675764	-859478
	209	-693188	-657565	-632948	-761707	-694523	-619130	-799324				209	-547704	-545011	-682857	-642702	-614661	-735406				209	-671557	-702299	-793887	-820160	-724378	-920451
	210	-742299	-695138	-706636	-767002	-713591	-665290	-860603				210	-632762	-605059	-744526	-721623	-721641	-774419				210	-752774	-757115	-827917	-869416	-792987	-940392
	211	-791388	-750833	-740039	-752265	-735920	-705155	-895530				211	-731774	-640250	-802942	-740869	-747525	-852936				211	-802502	-783419	-848943	-908980	-844735	-958692
	212	-815841	-762974	-794735	-767803	-754999	-765322	-907258				212	-776759	-676213	-861500	-823729	-782399	-899053				212	-831711	-833711	-861054	-895821	-894401	-999910
	213	-830323	-770930	-805442	-754293	-743563	-807017	-913221				213	-790809	-696817	-853360	-852362	-789200	-914077				213	-808446	-830566	-853655	-890610	-913221	-961983
	214	-851451	-830311	-861242	-779140	-791342	-852035	-910740				214	-792576	-793296	-861807	-895252	-847460	-939746				214	-830922	-864808	-883199	-894689	-916048	-981726
	215	-867890	-872714	-889815	-798002	-804487	-878311	-888234				215	-800493	-840643	-862118	-930460	-870076	-982530				215	-864542	-858430	-873178	-874208	-944397	-985432
	216	-881801	-870842	-897579	-778622	-811111	-835201	-823829				216	-811834	-855596	-835609	-950079	-929348	-977164				216	-888043	-883243	-878302	-865755	-967312	-964256
	217	-895594	-889396	-890645	-779009	-804796	-828554	-797772				217	-860290	-863074	-834857	-947917	-975528	-971401				217	-924302	-900857	-853091	-871515	-955563	-963708
	218	-913503	-890754	-914242	-787557	-790032	-855394	-831012				218	-879527	-899998	-871805	-995122	-1.00741e+06	-979903				218	-929762	-934056	-846238	-874079	-979406	-933013
	219	-920238	-907674	-900857	-757454	-749124	-860971	-835844				219	-902706	-917017	-846908	-982623	-1.0167e+06	-941669				219	-927443	-922677	-808909	-866840	-923942	-866503
	220	-939198	-925168	-922504	-751682	-733854	-866652	-829247				220	-933491	-943651	-829181	-976836	-1.01516e+06	-896398				220	-915700	-927857	-783441	-832816	-902964	-818256
	221	-966423	-942791	-929167	-745897	-723766	-853447	-788962				221	-992454	-967233	-800118	-935701	-975699	-866360				221	-931830	-912436	-759249	-795054	-880442	-771298
	222	-974004	-942042	-910778	-724494	-709582	-818891	-736794				222	-1.03763e+06	-982858	-763994	-913930	-947211	-833800				222	-940016	-927859	-735603	-775163	-862901	-729316
	223	-988403	-944627	-910454	-715771	-702354	-797352	-684284				223	-1.06956e+06	-1.01163e+06	-749988	-886641	-936781	-807468				223	-960172	-943566	-711130	-780847	-852052	-716966
	224	-1.00003e+06	-955650	-937191	-701649	-701815	-805310	-666702				224	-1.10563e+06	-1.05441e+06	-758659	-895760	-911796	-790718				224	-973635	-971044	-725118	-775482	-851413	-710232
	225	-1.00108e+06	-966778	-960906	-672771	-684573	-779801	-636014				225	-1.11877e+06	-1.07287e+06	-753917	-882063	-893881	-758837				225	-981702	-971827	-706391	-741437	-827815	-692381
	226	-990268	-954479	-972543	-641052	-673604	-757860	-629107				226	-1.12902e+06	-1.08556e+06	-731953	-870858	-871505	-712287				226	-963677	-963199	-686357	-691195	-803099	-661994
	227	-976959	-945003	-963662	-616205	-648865	-732102	-607469				227	-1.1411e+06	-1.0783e+06	-703391	-828184	-843197	-674739				227	-945690	-915984	-667161	-675886	-766446	-637762
	228	-941807	-921434	-929037	-582385	-607810	-709347	-573765				228	-1.11623e+06	-1.04067e+06	-671575	-791158	-808016	-648393				228	-908062	-879097	-638671	-653123	-734404	-586578
	229	-896818	-892046	-874744	-551920	-571551	-672459	-524066				229	-1.0626e+06	-1.00984e+06	-634879	-733443	-765805	-613484				229	-867271	-839834	-589900	-639790	-698381	-524357
	230	-852550	-839121	-831519	-526373	-553887	-643034	-460110				230	-1.01382e+06	-957898	-598599	-686661	-729697	-569893				230	-816394	-797304	-562638	-591907	-658347	-475007
	231	-791793	-776244	-780524	-500236	-530198	-617351	-419023				231	-917536	-888890	-579975	-648617	-695580	-529326				231	-767766	-748413	-527260	-547729	-630460	-430217
	232	-714732	-686837	-726109	-480158	-497408	-582224	-391224				232	-833177	-816911	-543992	-614742	-666267	-463074				232	-699900	-678384	-476251	-491929	-579942	-378460
	233	-638294	-604592	-651471	-462481	-462940	-543856	-367660				233	-740665	-747152	-515734	-571167	-642250	-425979				233	-628118	-603700	-434143	-469847	-530539	-348720
	234	-544150	-528387	-583217	-420066	-420224	-506063	-329423				234	-646684	-658230	-485773	-527375	-601005	-383805				234	-552377	-534526	-407139	-433494	-477507	-308585
	235	-460922	-467447	-496661	-375252	-386602	-440042	-299298				235	-560170	-570485	-442512	-477382	-560703	-346610				235	-466317	-460716	-372160	-396330	-431531	-268489
	236	-398927	-406653	-426465	-347316	-366713	-402106	-262349				236	-485249	-507099	-387802	-444207	-523909	-315874				236	-388357	-403360	-358546	-339704	-410029	-248938
	237	-352878	-366050	-367402	-300861	-340065	-374856	-239621				237	-413103	-434716	-354627	-406884	-480679	-292307				237	-348139	-357100	-337041	-318113	-375242	-232613
	238	-299519	-319351	-325350	-267515	-291768	-343743	-205258				238	-350257	-363125	-309402	-360772	-434796	-257489				238	-284951	-293764	-290232	-275317	-339928	-202182
	239	-255767	-289757	-268418	-232878	-241358	-323290	-188458				239	-291844	-318465	-275649	-320929	-384330	-234009				239	-240338	-251959	-252217	-250758	-312346	-180202
	240	-205528	-241295	-237319	-195005	-215854	-288483	-162149				240	-235961	-268549	-257188	-285678	-337932	-192276				240	-190440	-211720	-214805	-230831	-284745	-147161
	241	-179719	-190113	-212593	-174861	-197405	-253971	-143001				241	-196537	-227597	-237425	-271769	-306639	-168448				241	-161612	-179092	-187980	-217165	-257299	-122889
	242	-160583	-152230	-181241	-165435	-186773	-237049	-120110				242	-171152	-202297	-215703	-252672	-277045	-148739				242	-136141	-164316	-166803	-183610	-235654	-109671
	243	-131675	-123245	-141746	-139385	-167542	-196921	-90313.3				243	-150022	-165087	-198751	-218624	-246428	-133985				243	-112335	-134145	-138370	-160876	-199293	-88905.4
	244	-106297	-97123.3	-98768.1	-132821	-146626	-158981	-70049.2				244	-127980	-128787	-162365	-187108	-220616	-126398				244	-71236.6	-101696	-112647	-135090	-177259	-75732.5
	245	-69824	-76156.5	-71486.7	-112328	-110769	-124040	-54392				245	-102385	-96939.1	-123465	-155836	-181575	-105118				245	-48706.7	-68544.3	-91047.3	-106640	-139537	-55974.5
	246	-37161.2	-43523.6	-56696.2	-87850.3	-92362.6	-93083.8	-45362.5				246	-68754.1	-65479.7	-92827.2	-123377	-142626	-77364.5				246	-29072.6	-41502.3	-63986.5	-83580.4	-101640	-36607.2
	247	-31553.7	-25054.9	-59204.4	-68288.7	-68893.6	-81884.4	-36381.9				247	-49935	-53763	-78840.5	-114709	-121106	-66352.9				247	-46371.7	-36392.9	-74078.8	-70381.5	-83396	-43028.4
	248	-33798.8	-16431.9	-45471.9	-41527.7	-51211	-74425.3	-23450.2				248	-37812.8	-26677.2	-61458	-98569	-97537.6	-52088.1				248	-46644.1	-30147	-59185	-46630.2	-56534	-28658.2
	249	-22921	-10149.5	-20278.1	-21957.9	-42429	-57491.4	-15412.7				249	-33702.3	-13554	-55388.3	-75126.3	-81127.7	-34294.5				249	-41205.8	-17064.2	-42398.1	-32793	-43629.8	-10502.4
	250	-25879	1889.42	2470.34	-26250.9	-35790.7	-44336.4	-14589.5				250	-23369.2	-13665.3	-46860.2	-59014.5	-69393.6	-33661.2				250	-28738.9	-15228.5	-34389.7	-19145.5	-48414.3	3822.78
	251	-8465.74	10138.6	32.6553	-22116.9	-28965.7	-31069.5	-3555.42				251	-18123.2	-18535.9	-48723.4	-39143.8	-58196.2	-30196.2				251	-20212.5	-9434.77	-22394.8	-17591.9	-30462.2	6416.4
	252	11737.6	8261.79	2165.56	-18810.7	-28378.5	-24708.8	17226.5				252	-64.1423	-8063.77	-42307.9	-16971.9	-38010	-21413.6				252	-12344.1	1277.63	-3876.63	-4451.49	-19109	11100.1
	253	10493.2	-114.007	-2641.64	-8617.56	-26680	-22289	22694.9				253	-89.5571	-7031.45	-48005.3	-27214.6	-37342.9	-21196				253	-14764.7	-40.3886	-10132.8	-956.536	-25347.8	-10705.7
	254	6159.82	-4284.15	-3349.75	-12766.5	-31398	-21386.9	13479.8				254	3935.67	-9313.94	-36672.1	-41841.5	-40894.4	-23428.9				254	-12062	-7526.41	-10889.4	-3963.47	-26138.8	-8542.18
	255	19205.3	6801.47	7295.31	-16026.9	-33121.9	-20278.4	12948.1				255	4450.63	-5168.9	-23644.3	-48452.9	-37354.7	-20643.5				255	-16004.6	-8434.48	-6956.93	-9895.2	-14844.1	-717.57
	256	12981.9	23702.6	6891.41	-26325.3	-29243.2	-9767.37	7712.95				256	3699.68	-5240.91	-15337.3	-48754.8	-38057.6	-26987				256	-11758.5	-11035.5	-8723.93	-978.077	-11801.5	170.305
	257	8700.06	24735	783.154	-27513.5	-21031.7	-1689.48	4594.09				257	-12510.2	-7000.58	-20075.3	-41874.3	-44608	-37800.2				257	-16634	-18806.9	-10612.1	-14840.8	-7710.85	-8481.6
	258	12038.9	26095	6763.08	-17993.6	-9248.32	804.352	8610.69				258	-12729.2	-2970.51	-18169.2	-28544.5	-39981.8	-31387.5				258	-11535	-14784.2	-7858.94	-10528.6	-5454.48	-7197.24
	259	18955.5	22458.3	18010.3	-324.261	7152.08	519.047	17545.6				259	-7570.6	5374.03	-15219.3	-8485.54	-30217.9	-15928.5				259	-2051.07	-4951.64	-1769.02	857.584	-4857.4	-2495.34
	260	29450.5	13824.6	34524.1	25493.5	28168.3	-2546.54	31399.5				260	2966.88	18034.3	-11227.2	18302.9	-15316.6	8577.52				260	11819	10691.5	7657.67	19317.2	-5918.95	5624.11

## Sheet: Figure 2E
The mass of single biomolecules in solution in non-reducing conditiosn was measured by mass photometry
Relative abundance (%) of low molecular weight (LMW) species and decameric oligomers are shown (n = 3)
Strep-Tsa1		LMW (%)	LMW (%)	LMW (%)	decamer (%)	decamer (%)	decamer (%)		His6-Tsa2-EPEA		LMW (%)	LMW (%)	LMW (%)	decamer (%)	decamer (%)	decamer (%)		0.88 mol/mol Strep-Tsa1-His6-Tsa2-EPEA		LMW (%)	LMW (%)	LMW (%)	decamer (%)	decamer (%)	decamer (%)
	20ºC	51	35	15	48	65	85			20ºC	3	0	0	97	98	100			20ºC	25	10	15	70	81	79
	30ºC	55	29	57	45	68	42			30ºC	4	0	0	92	95	93			30ºC	10	17	6	86	69	86
	40ºC	88		61	11		38			40ºC	0	0	0	98	97	97			40ºC	10	23	22	85	76	77
	45ºC	92	94	92	8	5	8			45ºC	4	0	0	94	98	95			45ºC	50	20	35	49	80	64
