# Supplementary material for: Hetero-oligomerization drives structural plasticity of eukaryotic peroxiredoxins
Source: Nat Chem Biol. 2026 Mar 10;22(4):580–92. doi: 10.1038/s41589-026-02157-6 (PMC13038412; doi:10.1038/s41589-026-02157-6)
Supplement: Supplementary file 6 — Statistical source data. [file 41589_2026_2157_MOESM6_ESM.xlsx]

## Sheet:  figure3.A
RoGFP2_Tsa1											RoGFP_Tsa2
	MEAN											MEAN
Time	0	30	60	90	120						Time	0	30	60	90	120
control	22148	21496.7	20043	19646	20287.7						control	4674	5896.67	6121.33	5741	5905.33
induced	23361.3	17868.7	20830.3	25053.3	26376.7						induced	5220	7288	16627.3	22481.7	21755.3
	SD											SD
Time	0	30	60	90	120						Time	0	30	60	90	120
control	2148.7	1324.8	1291.8	1570.97	1292.22						control	415.666	605.315	300.316	1070.27	234.746
induced	1440.08	1548.37	1359.7	1903.14	588.178						induced	371.527	510.472	2726.19	1113.46	1201.33
