# Supplementary material for: Hetero-oligomerization drives structural plasticity of eukaryotic peroxiredoxins
Source: Nat Chem Biol. 2026 Mar 10;22(4):580–92. doi: 10.1038/s41589-026-02157-6 (PMC13038412; doi:10.1038/s41589-026-02157-6)
Supplement: Supplementary file 7 — Statistical source data. [file 41589_2026_2157_MOESM7_ESM.xlsx]

## Sheet: Figure 4B
Source Data Figure 4B
[His6-Tsa1]		0.5	0.5	0.5	0.5	0.5	5	5	5	5	5		[His6-Tsa2]		0.5	0.5	0.5	0.5	0.5	5	5	5	5	5
[H2O2] (µM)		1	2	3	4	5	10	50	125	250	500		[H2O2] (µM)		1	2	3	4	5	10	50	125	250	500
	Time (s)	Fluorescence (AU)					Fluorescence (AU)							Time (s)	Fluorescence (AU)					Fluorescence (AU)
	0.0025	10.5217	10.0647	9.25908	9.25908	8.53625	8.63596	6.67066	6.67006	6.67006	6.67006			0.0025	11.0801	11.0801	10.0801	9.25908	8.53625	13.0534	10.0405	7.73961	7.27562	7.15862
	0.005	10.0597	9.40558	8.72307	8.56911	7.84628	7.36296	6.72447	6.7543	6.77682	6.76682			0.005	10.9785	10.8972	9.94697	8.56911	7.84628	12.0599	8.95201	7.30661	7.1161	7.07096
	0.0075	9.71323	8.97944	8.39259	8.3266	7.60377	7.08108	6.81243	6.85433	6.87917	6.88338			0.0075	10.8946	10.7329	9.82908	8.3266	7.60377	11.3644	8.75026	7.27751	7.11228	7.09409
	0.01	9.43521	8.68945	8.23329	8.28179	7.55896	7.07199	6.87672	6.93741	6.9751	6.98249			0.01	10.7986	10.5913	9.6928	8.28179	7.55896	10.8872	8.70634	7.29023	7.11773	7.10863
	0.0125	9.22955	8.50439	8.17608	8.31045	7.58762	7.11067	6.94025	7.00982	7.04721	7.07024			0.0125	10.7116	10.4409	9.58773	8.31045	7.58762	10.529	8.71694	7.29408	7.13827	7.15082
	0.015	9.05626	8.39929	8.14893	8.29549	7.57266	7.17626	7.02288	7.07308	7.11474	7.15661			0.015	10.6393	10.3009	9.48893	8.29549	7.57266	10.2725	8.71966	7.30451	7.14723	7.16258
	0.0175	8.93469	8.32897	8.13109	8.33369	7.61086	7.22545	7.06667	7.13376	7.17431	7.21669			0.0175	10.5719	10.1822	9.37195	8.33369	7.61086	10.0734	8.72163	7.30716	7.15754	7.18704
	0.02	8.82832	8.29054	8.119	8.37491	7.65208	7.27469	7.11368	7.1611	7.22023	7.29261			0.02	10.4983	10.0797	9.27706	8.37491	7.65208	9.90987	8.72977	7.31092	7.16418	7.20802
	0.0225	8.75122	8.26389	8.12476	8.37029	7.64746	7.31078	7.14938	7.20829	7.2556	7.32191			0.0225	10.4257	9.98797	9.22756	8.37029	7.64746	9.76806	8.70822	7.3029	7.16874	7.22896
	0.025	8.65387	8.23046	8.12223	8.38845	7.66562	7.34435	7.18052	7.23245	7.28505	7.35156			0.025	10.3618	9.88677	9.17329	8.38845	7.66562	9.65872	8.70425	7.30725	7.18752	7.21563
	0.0275	8.61243	8.22965	8.11721	8.38765	7.66482	7.35421	7.18661	7.2519	7.30767	7.38242			0.0275	10.2927	9.79253	9.14084	8.38765	7.66482	9.56201	8.71198	7.29495	7.17582	7.22306
	0.03	8.55324	8.21835	8.124	8.3986	7.67577	7.37024	7.22135	7.26605	7.33424	7.41224			0.03	10.2316	9.7285	9.05027	8.3986	7.67577	9.48354	8.69543	7.30418	7.17701	7.22254
	0.0325	8.52499	8.2246	8.13206	8.40412	7.68129	7.39297	7.21951	7.30023	7.35213	7.42746			0.0325	10.1892	9.64849	9.0299	8.40412	7.68129	9.41634	8.69421	7.30611	7.194	7.2411
	0.035	8.48343	8.23279	8.12894	8.41503	7.6922	7.40769	7.2357	7.31427	7.35502	7.44785			0.035	10.1281	9.59465	8.99714	8.41503	7.6922	9.3555	8.68563	7.3083	7.20677	7.24124
	0.0375	8.45342	8.23232	8.14678	8.42931	7.70648	7.42656	7.24718	7.335	7.36361	7.45287			0.0375	10.0863	9.54247	8.94546	8.42931	7.70648	9.30848	8.68559	7.31376	7.24185	7.25744
	0.04	8.44474	8.21232	8.1534	8.45263	7.7298	7.4415	7.26251	7.35921	7.38014	7.47543			0.04	10.0512	9.50896	8.89793	8.45263	7.7298	9.26068	8.68447	7.31327	7.26886	7.28167
	0.0425	8.41671	8.2492	8.16015	8.41686	7.69403	7.46394	7.26302	7.36658	7.37074	7.49135			0.0425	9.9945	9.45755	8.88208	8.41686	7.69403	9.20125	8.68933	7.32355	7.289	7.27876
	0.045	8.39452	8.21974	8.1357	8.40653	7.6837	7.45604	7.25381	7.36989	7.37994	7.49237			0.045	9.9481	9.41825	8.87622	8.40653	7.6837	9.16007	8.69243	7.33319	7.30603	7.29817
	0.0475	8.39154	8.22425	8.15629	8.42351	7.70068	7.4613	7.24844	7.3704	7.37703	7.50528			0.0475	9.90297	9.36171	8.82654	8.42351	7.70068	9.11481	8.6782	7.33878	7.32326	7.28875
	0.05	8.38139	8.2439	8.15217	8.39999	7.67716	7.46318	7.25073	7.37865	7.40619	7.51381			0.05	9.86695	9.32235	8.80896	8.39999	7.67716	9.07418	8.67581	7.3446	7.33235	7.27444
	0.0525	8.36034	8.24632	8.14863	8.4122	7.68937	7.44336	7.24751	7.37371	7.42287	7.51804			0.0525	9.84364	9.29596	8.78657	8.4122	7.68937	9.02742	8.67783	7.33418	7.34815	7.28528
	0.055	8.3768	8.23111	8.1425	8.40293	7.6801	7.44631	7.2452	7.37611	7.43048	7.51577			0.055	9.79316	9.2565	8.77755	8.40293	7.6801	8.99255	8.67875	7.35259	7.34701	7.29138
	0.0575	8.3681	8.23257	8.15356	8.40418	7.68135	7.4454	7.24465	7.37576	7.43246	7.50824			0.0575	9.76474	9.23594	8.76374	8.40418	7.68135	8.96816	8.6759	7.36633	7.3593	7.29468
	0.06	8.35507	8.23377	8.14116	8.40821	7.68538	7.43465	7.2464	7.38061	7.42788	7.51707			0.06	9.70834	9.2033	8.77803	8.40821	7.68538	8.94644	8.6714	7.36458	7.36215	7.30115
	0.0625	8.34984	8.21726	8.14717	8.4051	7.68227	7.43942	7.23612	7.37835	7.42787	7.50284			0.0625	9.67682	9.15586	8.76687	8.4051	7.68227	8.91902	8.66278	7.36396	7.36114	7.2992
	0.065	8.33481	8.229	8.12968	8.3976	7.67477	7.43517	7.24325	7.37271	7.42763	7.51074			0.065	9.63634	9.14536	8.75322	8.3976	7.67477	8.89611	8.65947	7.35624	7.36206	7.30477
	0.0675	8.34052	8.21797	8.13547	8.39425	7.67142	7.42092	7.22001	7.36422	7.41498	7.50512			0.0675	9.60098	9.09273	8.75572	8.39425	7.67142	8.8831	8.65785	7.35017	7.36803	7.29251
	0.07	8.31542	8.2235	8.13913	8.40304	7.68021	7.40544	7.23787	7.36778	7.41023	7.49735			0.07	9.58681	9.0755	8.74036	8.40304	7.68021	8.86736	8.64495	7.35784	7.3664	7.29951
	0.0725	8.32769	8.2238	8.12903	8.39104	7.66821	7.40936	7.22151	7.35442	7.41817	7.49305			0.0725	9.54723	9.04569	8.72954	8.39104	7.66821	8.8543	8.64815	7.34926	7.36252	7.29175
	0.075	8.31558	8.23194	8.12497	8.39848	7.67565	7.4076	7.22131	7.35531	7.40715	7.49075			0.075	9.51823	9.03045	8.73876	8.39848	7.67565	8.83729	8.62987	7.3474	7.36841	7.29499
	0.0775	8.31681	8.2268	8.12573	8.38175	7.65892	7.40461	7.22831	7.34903	7.40484	7.49073			0.0775	9.48631	8.99983	8.71138	8.38175	7.65892	8.82091	8.63807	7.34868	7.36284	7.29863
	0.08	8.31288	8.20027	8.12934	8.39609	7.67326	7.38528	7.22591	7.34385	7.41052	7.48016			0.08	9.46877	8.97337	8.69573	8.39609	7.67326	8.81397	8.62907	7.34383	7.36554	7.29611
	0.0825	8.33021	8.20477	8.12764	8.39314	7.67031	7.39101	7.20468	7.34203	7.39368	7.47854			0.0825	9.43979	8.96652	8.67324	8.39314	7.67031	8.80803	8.6338	7.33837	7.36344	7.30707
	0.085	8.30269	8.19909	8.12429	8.38829	7.66546	7.38109	7.21665	7.34116	7.39337	7.46664			0.085	9.40953	8.94471	8.6955	8.38829	7.66546	8.7899	8.63554	7.34595	7.36124	7.29633
	0.0875	8.31071	8.20712	8.12341	8.3749	7.65207	7.38227	7.2072	7.33551	7.39917	7.47411			0.0875	9.38858	8.93028	8.68849	8.3749	7.65207	8.77927	8.63375	7.3368	7.35983	7.29832
	0.09	8.29168	8.19753	8.11639	8.38719	7.66436	7.36889	7.19634	7.32842	7.38054	7.47126			0.09	9.36505	8.89925	8.66117	8.38719	7.66436	8.7701	8.62486	7.33495	7.36192	7.28302
	0.0925	8.29435	8.18445	8.11333	8.37795	7.65512	7.36336	7.19166	7.32988	7.37898	7.46503			0.0925	9.34428	8.89654	8.68178	8.37795	7.65512	8.75917	8.62426	7.32929	7.3572	7.29791
	0.095	8.29833	8.19307	8.11401	8.36993	7.6471	7.36231	7.19261	7.32544	7.37339	7.45254			0.095	9.3085	8.87069	8.69494	8.36993	7.6471	8.7528	8.61746	7.33405	7.35755	7.29128
	0.0975	8.29777	8.21136	8.1156	8.36677	7.64394	7.352	7.18919	7.32382	7.36908	7.46367			0.0975	9.28727	8.86985	8.68936	8.36677	7.64394	8.73883	8.63438	7.32964	7.35566	7.28897
	0.1	8.29463	8.20108	8.09584	8.37567	7.65284	7.34473	7.18666	7.31061	7.36344	7.43865			0.1	9.2581	8.83472	8.67417	8.37567	7.65284	8.74027	8.62708	7.32233	7.35642	7.27707
	0.1025	8.29232	8.1848	8.10386	8.37511	7.65228	7.34819	7.17716	7.30946	7.36403	7.44376			0.1025	9.25356	8.83014	8.66219	8.37511	7.65228	8.735	8.61838	7.32822	7.35831	7.29569
	0.105	8.28954	8.19941	8.10651	8.36	7.63717	7.34357	7.18523	7.32024	7.35479	7.45259			0.105	9.23741	8.81336	8.67054	8.36	7.63717	8.72377	8.61666	7.31719	7.3544	7.28265
	0.1075	8.26774	8.19033	8.09879	8.36822	7.64539	7.33571	7.17479	7.30256	7.35203	7.44479			0.1075	9.2232	8.7993	8.66875	8.36822	7.64539	8.71416	8.61759	7.3375	7.35285	7.28489
	0.11	8.26296	8.18961	8.11456	8.38288	7.66005	7.32668	7.15751	7.30448	7.35116	7.4321			0.11	9.19238	8.79132	8.65641	8.38288	7.66005	8.70948	8.61423	7.32625	7.35204	7.27684
	0.1125	8.26967	8.18566	8.09501	8.37303	7.6502	7.32246	7.1695	7.29872	7.35464	7.42686			0.1125	9.16558	8.78108	8.65647	8.37303	7.6502	8.69621	8.61569	7.31487	7.34823	7.27709
	0.115	8.26026	8.18266	8.11049	8.36593	7.6431	7.32411	7.16956	7.29079	7.34469	7.42671			0.115	9.15215	8.77131	8.66546	8.36593	7.6431	8.69868	8.61101	7.31681	7.34553	7.2769
	0.1175	8.27094	8.17532	8.08091	8.36953	7.6467	7.31823	7.15151	7.28915	7.34148	7.42584			0.1175	9.13518	8.76364	8.66598	8.36953	7.6467	8.69112	8.61488	7.31203	7.35005	7.27761
	0.12	8.27838	8.18682	8.09334	8.3716	7.64877	7.31676	7.16276	7.28466	7.33584	7.41675			0.12	9.12608	8.75774	8.65929	8.3716	7.64877	8.68367	8.60988	7.31021	7.34431	7.27283
	0.1225	8.28448	8.18537	8.1032	8.38336	7.66053	7.31617	7.15602	7.28175	7.33411	7.41445			0.1225	9.10366	8.74892	8.66135	8.38336	7.66053	8.67835	8.60565	7.31889	7.34459	7.26859
	0.125	8.28816	8.18362	8.09816	8.36112	7.63829	7.30335	7.15718	7.28254	7.32929	7.40438			0.125	9.08226	8.73631	8.65022	8.36112	7.63829	8.67391	8.60815	7.30276	7.34236	7.27501
	0.1275	8.27329	8.16574	8.09057	8.37462	7.65179	7.30759	7.141	7.28102	7.32723	7.41018			0.1275	9.07934	8.72076	8.631	8.37462	7.65179	8.67103	8.60562	7.31228	7.34273	7.26552
	0.13	8.26949	8.1699	8.09875	8.36104	7.63821	7.29886	7.1466	7.26611	7.31867	7.40692			0.13	9.06223	8.71608	8.64198	8.36104	7.63821	8.6683	8.59942	7.31276	7.34106	7.2662
	0.1325	8.26312	8.17419	8.09165	8.35967	7.63684	7.30725	7.12416	7.27814	7.31942	7.39735			0.1325	9.03092	8.72017	8.62015	8.35967	7.63684	8.65639	8.60013	7.30395	7.34254	7.26898
	0.135	8.2596	8.17597	8.08884	8.3534	7.63057	7.29397	7.12726	7.27663	7.31846	7.39591			0.135	9.02678	8.71087	8.63473	8.3534	7.63057	8.65486	8.60683	7.30312	7.33466	7.26301
	0.1375	8.27494	8.1597	8.09139	8.35039	7.62756	7.29102	7.1294	7.269	7.32228	7.39177			0.1375	9.00376	8.7061	8.62454	8.35039	7.62756	8.65098	8.58969	7.30323	7.34019	7.25913
	0.14	8.25778	8.1517	8.08109	8.36271	7.63988	7.28822	7.14013	7.25861	7.3139	7.39492			0.14	9.00146	8.67306	8.63068	8.36271	7.63988	8.65371	8.60125	7.30362	7.3357	7.26373
	0.1425	8.25858	8.16914	8.10354	8.36668	7.64385	7.28586	7.1244	7.25795	7.30799	7.39128			0.1425	8.98241	8.6877	8.64552	8.36668	7.64385	8.64334	8.60165	7.30164	7.34213	7.26268
	0.145	8.25799	8.16228	8.07752	8.36101	7.63818	7.27541	7.11934	7.25879	7.30634	7.38274			0.145	8.97236	8.67771	8.62812	8.36101	7.63818	8.63888	8.58694	7.30493	7.33557	7.26245
	0.1475	8.25569	8.16088	8.08619	8.35942	7.63659	7.2782	7.11625	7.2576	7.30428	7.37538			0.1475	8.9723	8.68216	8.64407	8.35942	7.63659	8.6313	8.59878	7.29455	7.33943	7.264
	0.15	8.25739	8.1479	8.09068	8.36245	7.63962	7.27304	7.12177	7.25962	7.29678	7.37163			0.15	8.9425	8.6687	8.63791	8.36245	7.63962	8.63104	8.59212	7.29896	7.33791	7.26337
	0.1525	8.26	8.16897	8.07807	8.36147	7.63864	7.26803	7.11959	7.25547	7.30231	7.38944			0.1525	8.93978	8.67055	8.62805	8.36147	7.63864	8.62518	8.58832	7.29303	7.32698	7.24907
	0.155	8.22748	8.15782	8.08774	8.34898	7.62615	7.27023	7.11796	7.24668	7.29686	7.36775			0.155	8.92658	8.66297	8.63129	8.34898	7.62615	8.62243	8.59387	7.29525	7.33257	7.26005
	0.1575	8.24918	8.15471	8.09509	8.34417	7.62134	7.26076	7.11129	7.24213	7.29045	7.37125			0.1575	8.92147	8.65849	8.63943	8.34417	7.62134	8.62035	8.59547	7.30123	7.33116	7.25366
	0.16	8.24505	8.17619	8.08514	8.34976	7.62693	7.25515	7.10791	7.24807	7.29593	7.36682			0.16	8.89474	8.65236	8.62835	8.34976	7.62693	8.62478	8.59075	7.29698	7.32822	7.24915
	0.1625	8.24348	8.14828	8.07775	8.36079	7.63796	7.26024	7.11991	7.24025	7.2853	7.37117			0.1625	8.8787	8.66316	8.61713	8.36079	7.63796	8.61381	8.5938	7.29376	7.32699	7.25322
	0.165	8.2443	8.13245	8.08225	8.35321	7.63038	7.25246	7.11546	7.24016	7.28417	7.3599			0.165	8.86945	8.63225	8.63917	8.35321	7.63038	8.60986	8.58724	7.29116	7.32939	7.25417
	0.1675	8.23942	8.15021	8.08874	8.3645	7.64167	7.25447	7.09875	7.23246	7.28241	7.36597			0.1675	8.87435	8.64055	8.61891	8.3645	7.64167	8.60889	8.58405	7.29565	7.32118	7.25478
	0.17	8.24476	8.15175	8.07966	8.35213	7.6293	7.25718	7.10174	7.23572	7.28416	7.36594			0.17	8.8605	8.63829	8.61543	8.35213	7.6293	8.59958	8.5916	7.29114	7.32061	7.24548
	0.1725	8.22705	8.14026	8.06828	8.34611	7.62328	7.244	7.09209	7.23022	7.27944	7.35862			0.1725	8.8316	8.63422	8.61953	8.34611	7.62328	8.59662	8.58528	7.28501	7.32164	7.25274
	0.175	8.23558	8.14683	8.0814	8.36221	7.63938	7.245	7.09877	7.21653	7.27446	7.36368			0.175	8.84202	8.61789	8.63705	8.36221	7.63938	8.59871	8.58385	7.27939	7.3205	7.24259
	0.1775	8.22988	8.14259	8.07138	8.33946	7.61663	7.24654	7.08409	7.22729	7.27965	7.34888			0.1775	8.8209	8.61529	8.6147	8.33946	7.61663	8.59861	8.5915	7.28939	7.31963	7.25801
	0.18	8.23702	8.15156	8.07965	8.34617	7.62334	7.24049	7.09301	7.22269	7.27562	7.34335			0.18	8.81774	8.62105	8.62475	8.34617	7.62334	8.58673	8.58528	7.27707	7.32163	7.24652
	0.1825	8.24059	8.14371	8.06871	8.35435	7.63152	7.24783	7.09374	7.22419	7.26421	7.34739			0.1825	8.81062	8.61893	8.62316	8.35435	7.63152	8.58384	8.58227	7.28468	7.31308	7.24976
	0.185	8.23145	8.13918	8.0834	8.34065	7.61782	7.23624	7.09235	7.22299	7.26767	7.35227			0.185	8.80388	8.6169	8.61792	8.34065	7.61782	8.58498	8.57931	7.28595	7.3178	7.24383
	0.1875	8.22974	8.14763	8.08839	8.36249	7.63966	7.23579	7.09321	7.21938	7.26789	7.35688			0.1875	8.80149	8.61895	8.6394	8.36249	7.63966	8.58266	8.58823	7.2812	7.31352	7.24913
	0.19	8.22523	8.13725	8.06636	8.35804	7.63521	7.2337	7.09206	7.21107	7.25657	7.33493			0.19	8.78014	8.61532	8.58922	8.35804	7.63521	8.58123	8.58306	7.27657	7.31356	7.23705
	0.1925	8.22808	8.14269	8.08036	8.35264	7.62981	7.22962	7.07293	7.21393	7.25557	7.33997			0.1925	8.77348	8.61641	8.62434	8.35264	7.62981	8.57896	8.58137	7.27647	7.31225	7.24719
	0.195	8.22553	8.11874	8.0633	8.3407	7.61787	7.22226	7.07954	7.21369	7.25878	7.33205			0.195	8.75459	8.60106	8.6154	8.3407	7.61787	8.57176	8.57496	7.28726	7.30904	7.24286
	0.1975	8.22644	8.13866	8.06805	8.35439	7.63156	7.22795	7.07409	7.21281	7.26262	7.33684			0.1975	8.75177	8.59661	8.62213	8.35439	7.63156	8.5744	8.56733	7.27873	7.30935	7.23772
	0.2	8.22765	8.14654	8.06535	8.33963	7.6168	7.23065	7.06738	7.20636	7.25977	7.34068			0.2	8.75475	8.59793	8.61641	8.33963	7.6168	8.56694	8.58376	7.27975	7.3109	7.2356
	0.2025	8.21834	8.12833	8.07163	8.34025	7.61742	7.22848	7.0877	7.20262	7.25426	7.32886			0.2025	8.73404	8.5916	8.59992	8.34025	7.61742	8.56647	8.56493	7.28149	7.3102	7.23452
	0.205	8.214	8.13228	8.07503	8.34184	7.61901	7.21998	7.06971	7.20767	7.24873	7.32482			0.205	8.73464	8.60519	8.60192	8.34184	7.61901	8.56445	8.57822	7.26955	7.30977	7.23225
	0.2075	8.22388	8.14041	8.078	8.34795	7.62512	7.21852	7.08161	7.20609	7.2531	7.32957			0.2075	8.72291	8.58563	8.61496	8.34795	7.62512	8.55749	8.58481	7.27553	7.31181	7.23495
	0.21	8.21502	8.13187	8.06853	8.33863	7.6158	7.21879	7.06784	7.19588	7.24864	7.3422			0.21	8.71379	8.58817	8.606	8.33863	7.6158	8.55483	8.57433	7.27259	7.30561	7.23785
	0.2125	8.20617	8.12577	8.07128	8.35006	7.62723	7.21668	7.06782	7.19782	7.23881	7.33294			0.2125	8.7026	8.58798	8.5994	8.35006	7.62723	8.55887	8.56937	7.27241	7.30149	7.2286
	0.215	8.21484	8.12012	8.06865	8.32911	7.60628	7.21824	7.06489	7.20276	7.24793	7.32297			0.215	8.70463	8.585	8.61099	8.32911	7.60628	8.5588	8.57065	7.26324	7.29982	7.22536
	0.2175	8.21926	8.13021	8.07411	8.33544	7.61261	7.21458	7.06522	7.18864	7.23628	7.31808			0.2175	8.69667	8.57869	8.60833	8.33544	7.61261	8.5479	8.57837	7.27475	7.30359	7.23178
	0.22	8.20588	8.10841	8.06329	8.34469	7.62186	7.21757	7.06603	7.2039	7.24461	7.31914			0.22	8.69173	8.58049	8.62218	8.34469	7.62186	8.55165	8.56973	7.27341	7.30082	7.23332
	0.2225	8.23258	8.125	8.06793	8.33922	7.61639	7.20743	7.0708	7.1936	7.23717	7.30903			0.2225	8.68723	8.57562	8.61002	8.33922	7.61639	8.54294	8.57034	7.25722	7.30592	7.23443
	0.225	8.21766	8.13876	8.06858	8.33719	7.61436	7.20662	7.06096	7.18935	7.23973	7.31814			0.225	8.67379	8.57896	8.60085	8.33719	7.61436	8.5422	8.57043	7.26265	7.30622	7.22487
	0.2275	8.21499	8.11771	8.06046	8.33917	7.61634	7.20581	7.07028	7.19182	7.23213	7.31377			0.2275	8.66548	8.58139	8.61146	8.33917	7.61634	8.53988	8.56312	7.26747	7.30061	7.22331
	0.23	8.20272	8.12319	8.06008	8.32861	7.60578	7.20611	7.06856	7.1879	7.23841	7.30378			0.23	8.66115	8.56983	8.59214	8.32861	7.60578	8.53953	8.57096	7.27779	7.30001	7.23494
	0.2325	8.20434	8.11484	8.06195	8.33078	7.60795	7.20833	7.05997	7.19053	7.23009	7.3217			0.2325	8.65351	8.565	8.59613	8.33078	7.60795	8.54085	8.57138	7.26177	7.28924	7.21865
	0.235	8.20268	8.11932	8.06863	8.33502	7.61219	7.19535	7.06088	7.18479	7.23492	7.31809			0.235	8.65831	8.56538	8.6154	8.33502	7.61219	8.53014	8.56352	7.25987	7.29368	7.23298
	0.2375	8.2182	8.11624	8.06115	8.32343	7.6006	7.2113	7.05495	7.18762	7.22941	7.31046			0.2375	8.63994	8.57293	8.6073	8.32343	7.6006	8.53142	8.56424	7.2709	7.29633	7.21737
	0.24	8.21767	8.13013	8.06759	8.32932	7.60649	7.20176	7.04384	7.18539	7.23174	7.30598			0.24	8.62656	8.5737	8.60553	8.32932	7.60649	8.53607	8.56605	7.25507	7.29597	7.21195
	0.2425	8.20968	8.12561	8.05408	8.33734	7.61451	7.20444	7.04977	7.18277	7.23282	7.30936			0.2425	8.63321	8.56496	8.58641	8.33734	7.61451	8.52534	8.56334	7.2662	7.29528	7.22331
	0.245	8.21772	8.12018	8.06387	8.33246	7.60963	7.20012	7.04595	7.18159	7.22555	7.30747			0.245	8.62383	8.54896	8.58705	8.33246	7.60963	8.52661	8.56331	7.26083	7.29424	7.22462
	0.2475	8.21165	8.11163	8.0699	8.32585	7.60302	7.2007	7.03959	7.17389	7.22829	7.31342			0.2475	8.61104	8.56441	8.60701	8.32585	7.60302	8.51855	8.55767	7.25558	7.28887	7.22865
	0.25	8.19177	8.12215	8.04952	8.32375	7.60092	7.1911	7.05293	7.17599	7.22448	7.31014			0.25	8.6164	8.55164	8.60077	8.32375	7.60092	8.5255	8.55888	7.25582	7.2946	7.22157
	0.2525	8.18358	8.12566	8.05391	8.32633	7.6035	7.19611	7.04603	7.18367	7.2213	7.29661			0.2525	8.59063	8.56554	8.59437	8.32633	7.6035	8.51374	8.56921	7.26608	7.27935	7.22534
	0.255	8.20733	8.11159	8.04708	8.32461	7.60178	7.19325	7.04479	7.17752	7.22044	7.30096			0.255	8.59354	8.55904	8.60014	8.32461	7.60178	8.51932	8.55898	7.26329	7.28603	7.22063
	0.2575	8.20958	8.10719	8.06364	8.32226	7.59943	7.19066	7.04799	7.18339	7.21898	7.30441			0.2575	8.59753	8.55177	8.61552	8.32226	7.59943	8.51596	8.56505	7.25443	7.29032	7.21655
	0.26	8.20074	8.12918	8.05669	8.32184	7.59901	7.19168	7.04241	7.17461	7.21718	7.31077			0.26	8.58573	8.55063	8.59916	8.32184	7.59901	8.51238	8.56541	7.26676	7.28507	7.20941
	0.2625	8.20744	8.10676	8.04777	8.32423	7.6014	7.18606	7.03847	7.17403	7.21602	7.29548			0.2625	8.59026	8.5513	8.58067	8.32423	7.6014	8.51309	8.56621	7.25163	7.28698	7.21179
	0.265	8.213	8.11408	8.06288	8.33945	7.61662	7.18884	7.0449	7.17505	7.2146	7.30066			0.265	8.58795	8.54795	8.59686	8.33945	7.61662	8.5047	8.56114	7.25714	7.28443	7.22143
	0.2675	8.20363	8.11932	8.04453	8.31891	7.59608	7.19213	7.03915	7.16927	7.22115	7.30116			0.2675	8.57756	8.54683	8.56868	8.31891	7.59608	8.50604	8.5679	7.25115	7.28571	7.21171
	0.27	8.1948	8.11909	8.05095	8.32786	7.60503	7.18621	7.03017	7.16503	7.21038	7.29851			0.27	8.57088	8.54603	8.57817	8.32786	7.60503	8.49859	8.56378	7.24823	7.28475	7.20893
	0.2725	8.19949	8.12064	8.04677	8.32496	7.60213	7.18644	7.0482	7.16881	7.21185	7.31471			0.2725	8.57204	8.5485	8.57315	8.32496	7.60213	8.50099	8.5597	7.24452	7.28071	7.21236
	0.275	8.18833	8.12865	8.04789	8.32962	7.60679	7.18308	7.04169	7.16923	7.21321	7.28807			0.275	8.56401	8.53502	8.59731	8.32962	7.60679	8.49477	8.54229	7.25299	7.28247	7.21698
	0.2775	8.20671	8.12099	8.05627	8.34126	7.61843	7.18057	7.02703	7.17429	7.21463	7.29938			0.2775	8.55995	8.54002	8.58905	8.34126	7.61843	8.49456	8.56455	7.24808	7.28261	7.21152
	0.28	8.20265	8.1136	8.05352	8.32824	7.60541	7.19505	7.04172	7.16902	7.21334	7.28882			0.28	8.54946	8.54513	8.58676	8.32824	7.60541	8.5007	8.5611	7.2524	7.28417	7.21787
	0.2825	8.2163	8.1012	8.05702	8.33057	7.60774	7.17999	7.04072	7.166	7.20339	7.30443			0.2825	8.55487	8.52804	8.59557	8.33057	7.60774	8.49882	8.56348	7.24312	7.2829	7.21255
	0.285	8.1954	8.10911	8.06834	8.31498	7.59215	7.18173	7.02914	7.16864	7.20908	7.28876			0.285	8.55209	8.53879	8.58881	8.31498	7.59215	8.48524	8.5586	7.24615	7.27965	7.21454
	0.2875	8.19806	8.10661	8.06207	8.32573	7.6029	7.18301	7.03258	7.16583	7.21167	7.29098			0.2875	8.54417	8.52883	8.57694	8.32573	7.6029	8.49211	8.56336	7.25335	7.28129	7.20559
	0.29	8.18428	8.10788	8.06039	8.33335	7.61052	7.17876	7.03711	7.15871	7.20684	7.29224			0.29	8.54242	8.55114	8.57359	8.33335	7.61052	8.48302	8.56055	7.23918	7.28582	7.20562
	0.2925	8.19612	8.12982	8.05546	8.33178	7.60895	7.18554	7.04403	7.16992	7.21377	7.28661			0.2925	8.5284	8.52985	8.59021	8.33178	7.60895	8.48636	8.55499	7.23742	7.27416	7.20697
	0.295	8.20307	8.11723	8.04555	8.33054	7.60771	7.17782	7.02916	7.15952	7.21347	7.28744			0.295	8.54317	8.52931	8.57062	8.33054	7.60771	8.48403	8.55977	7.24031	7.28269	7.20381
	0.2975	8.18671	8.10491	8.05121	8.33201	7.60918	7.1836	7.04219	7.16137	7.20994	7.28089			0.2975	8.52458	8.53282	8.60958	8.33201	7.60918	8.48167	8.55751	7.24822	7.27682	7.20596
	0.3	8.20116	8.12206	8.05774	8.32503	7.6022	7.17266	7.02848	7.16144	7.20542	7.29286			0.3	8.5254	8.53139	8.58413	8.32503	7.6022	8.4779	8.55217	7.24857	7.27467	7.19885
	0.3025	8.196	8.10004	8.05332	8.314	7.59117	7.17455	7.02887	7.15191	7.20039	7.2736			0.3025	8.50775	8.52716	8.5665	8.314	7.59117	8.48076	8.55341	7.23668	7.27457	7.21737
	0.305	8.18144	8.10302	8.03983	8.32367	7.60084	7.17563	7.03208	7.15644	7.20665	7.29773			0.305	8.50734	8.53205	8.58625	8.32367	7.60084	8.47365	8.55821	7.23901	7.2791	7.19748
	0.3075	8.19156	8.10153	8.04432	8.3307	7.60787	7.17793	7.04366	7.15521	7.20243	7.2832			0.3075	8.51433	8.53224	8.57756	8.3307	7.60787	8.47619	8.55347	7.23942	7.27232	7.20316
	0.31	8.19714	8.10753	8.04646	8.32484	7.60201	7.1742	7.0394	7.16124	7.19723	7.28114			0.31	8.50465	8.52618	8.58068	8.32484	7.60201	8.47383	8.5582	7.24635	7.27133	7.19429
	0.3125	8.2013	8.10946	8.04644	8.32335	7.60052	7.17695	7.042	7.15292	7.1987	7.28386			0.3125	8.48928	8.52444	8.59459	8.32335	7.60052	8.46823	8.55809	7.23463	7.26733	7.19642
	0.315	8.19467	8.09882	8.03926	8.324	7.60117	7.16669	7.03036	7.15838	7.20226	7.28381			0.315	8.50305	8.5209	8.58422	8.324	7.60117	8.46984	8.55013	7.23803	7.26993	7.20241
	0.3175	8.18474	8.09307	8.05335	8.31548	7.59265	7.16509	7.02751	7.15656	7.19833	7.2821			0.3175	8.49289	8.51708	8.58437	8.31548	7.59265	8.46771	8.55669	7.23402	7.26948	7.19834
	0.32	8.19079	8.09966	8.04398	8.31854	7.59571	7.16819	7.02677	7.15768	7.20163	7.28423			0.32	8.49111	8.51711	8.57732	8.31854	7.59571	8.46755	8.5614	7.22821	7.27108	7.20531
	0.3225	8.18646	8.10625	8.04836	8.31267	7.58984	7.16951	7.02233	7.15123	7.19358	7.26438			0.3225	8.48701	8.51668	8.58569	8.31267	7.58984	8.46556	8.54846	7.24604	7.27005	7.19887
	0.325	8.18216	8.08174	8.04509	8.32338	7.60055	7.1699	7.02624	7.14979	7.19398	7.26809			0.325	8.4884	8.51637	8.58948	8.32338	7.60055	8.4695	8.54773	7.2303	7.27307	7.18799
	0.3275	8.17118	8.09253	8.05172	8.32727	7.60444	7.16479	7.02434	7.14766	7.19665	7.28342			0.3275	8.48584	8.5245	8.58913	8.32727	7.60444	8.46091	8.54956	7.23148	7.26666	7.19116
	0.33	8.18865	8.09408	8.04595	8.31203	7.5892	7.15544	7.01972	7.14893	7.19405	7.28915			0.33	8.48178	8.51573	8.57903	8.31203	7.5892	8.46124	8.55383	7.23083	7.26354	7.19095
	0.3325	8.19065	8.11233	8.05078	8.30416	7.58133	7.17123	7.0231	7.14814	7.19911	7.27291			0.3325	8.48001	8.52337	8.56719	8.30416	7.58133	8.45332	8.55099	7.24161	7.2667	7.18757
	0.335	8.18201	8.09003	8.04439	8.2995	7.57667	7.16088	7.02371	7.14817	7.19055	7.27562			0.335	8.48293	8.50999	8.57423	8.2995	7.57667	8.46014	8.54855	7.23177	7.26597	7.20732
	0.3375	8.18488	8.10139	8.03366	8.3242	7.60137	7.1578	7.01825	7.15013	7.19806	7.27873			0.3375	8.47028	8.51406	8.57814	8.3242	7.60137	8.45136	8.54775	7.23265	7.26473	7.19242
	0.34	8.18198	8.10426	8.03926	8.31629	7.59346	7.16506	7.02582	7.14832	7.18751	7.26456			0.34	8.47342	8.52945	8.5601	8.31629	7.59346	8.45593	8.5426	7.23325	7.26432	7.19885
	0.3425	8.18209	8.08958	8.03311	8.30907	7.58624	7.15478	7.0225	7.15327	7.19202	7.27314			0.3425	8.46848	8.51988	8.57249	8.30907	7.58624	8.45287	8.55045	7.22659	7.26569	7.19549
	0.345	8.18775	8.09961	8.0351	8.32332	7.60049	7.15818	7.03103	7.14531	7.18447	7.26973			0.345	8.44981	8.51948	8.58126	8.32332	7.60049	8.45714	8.54653	7.22992	7.26054	7.19527
	0.3475	8.19054	8.09341	8.0545	8.31024	7.58741	7.15718	7.02386	7.14755	7.18887	7.27775			0.3475	8.45512	8.50476	8.57333	8.31024	7.58741	8.44677	8.55259	7.23314	7.27187	7.17968
	0.35	8.17549	8.08945	8.033	8.30546	7.58263	7.15787	7.01519	7.14363	7.18672	7.269			0.35	8.46298	8.50747	8.56853	8.30546	7.58263	8.44779	8.54348	7.22689	7.26052	7.18719
	0.3525	8.18551	8.10463	8.0402	8.31437	7.59154	7.161	7.01228	7.14689	7.19715	7.26336			0.3525	8.45723	8.52089	8.56852	8.31437	7.59154	8.45019	8.5513	7.22565	7.25825	7.19037
	0.355	8.19626	8.10713	8.04209	8.32004	7.59721	7.16158	7.02511	7.14955	7.18514	7.27412			0.355	8.4466	8.51647	8.57035	8.32004	7.59721	8.44621	8.54028	7.22519	7.26446	7.18593
	0.3575	8.17919	8.10991	8.05361	8.31923	7.5964	7.15361	7.00335	7.14412	7.18835	7.25976			0.3575	8.45418	8.51105	8.56423	8.31923	7.5964	8.44329	8.55471	7.22077	7.25918	7.19631
	0.36	8.17097	8.11213	8.0483	8.31063	7.5878	7.15829	7.00734	7.13998	7.18421	7.27126			0.36	8.43972	8.51235	8.55406	8.31063	7.5878	8.44296	8.53374	7.22924	7.26355	7.18065
	0.3625	8.18674	8.09736	8.04787	8.31437	7.59154	7.16393	7.01336	7.14853	7.18288	7.25412			0.3625	8.44587	8.4869	8.5559	8.31437	7.59154	8.43698	8.54812	7.22571	7.25789	7.19133
	0.365	8.17587	8.09784	8.04125	8.31862	7.59579	7.15437	7.02054	7.13619	7.17943	7.2668			0.365	8.44495	8.51725	8.59205	8.31862	7.59579	8.44066	8.55307	7.22348	7.25686	7.18369
	0.3675	8.18326	8.08739	8.03633	8.31411	7.59128	7.16203	7.00127	7.14093	7.17796	7.25739			0.3675	8.44427	8.51027	8.58899	8.31411	7.59128	8.43842	8.54779	7.22683	7.25551	7.19261
	0.37	8.18326	8.09025	8.03806	8.31959	7.59676	7.15979	7.00651	7.14417	7.18208	7.2684			0.37	8.43114	8.51293	8.55708	8.31959	7.59676	8.43098	8.53237	7.22483	7.25562	7.18214
	0.3725	8.17855	8.1146	8.03329	8.32154	7.59871	7.15973	7.03006	7.14138	7.17907	7.2609			0.3725	8.43325	8.49502	8.56025	8.32154	7.59871	8.43008	8.54451	7.22892	7.25308	7.1907
	0.375	8.16047	8.10829	8.03999	8.31625	7.59342	7.15448	7.01427	7.13841	7.18771	7.2574			0.375	8.43942	8.50173	8.57427	8.31625	7.59342	8.43627	8.55001	7.22075	7.25548	7.18742
	0.3775	8.1776	8.09274	8.04161	8.31187	7.58904	7.15677	7.00815	7.13479	7.18419	7.26297			0.3775	8.43095	8.50104	8.5657	8.31187	7.58904	8.43086	8.54593	7.21905	7.25732	7.17859
	0.38	8.18065	8.0842	8.04387	8.30747	7.58464	7.15831	7.01245	7.13841	7.17537	7.26053			0.38	8.42044	8.50901	8.57694	8.30747	7.58464	8.42552	8.53982	7.21672	7.25325	7.19365
	0.3825	8.16833	8.07893	8.04951	8.30776	7.58493	7.15283	7.01859	7.14207	7.1782	7.2586			0.3825	8.4275	8.50145	8.5725	8.30776	7.58493	8.42916	8.53971	7.23326	7.2514	7.1891
	0.385	8.17411	8.09296	8.02794	8.32059	7.59776	7.15711	7.01123	7.14258	7.18446	7.25657			0.385	8.42561	8.49382	8.56338	8.32059	7.59776	8.42396	8.54188	7.21694	7.25577	7.18407
	0.3875	8.18944	8.09097	8.03978	8.31523	7.5924	7.14638	6.99645	7.1381	7.18353	7.25431			0.3875	8.40445	8.48976	8.56732	8.31523	7.5924	8.42242	8.53946	7.23247	7.24963	7.17845
	0.39	8.16344	8.09194	8.03076	8.30685	7.58402	7.14663	7.00428	7.13813	7.17335	7.26476			0.39	8.41569	8.49336	8.55274	8.30685	7.58402	8.42235	8.53728	7.21296	7.2491	7.17514
	0.3925	8.16825	8.09167	8.0394	8.30168	7.57885	7.15667	7.01789	7.13404	7.18421	7.26078			0.3925	8.40893	8.49814	8.56056	8.30168	7.57885	8.42127	8.54873	7.21946	7.25571	7.18436
	0.395	8.17613	8.08913	8.04519	8.31563	7.5928	7.14997	7.00733	7.13941	7.18095	7.25903			0.395	8.4144	8.49641	8.56049	8.31563	7.5928	8.4173	8.54705	7.21568	7.25032	7.18481
	0.3975	8.18279	8.09237	8.03943	8.31631	7.59348	7.15322	7.01632	7.13674	7.1798	7.26309			0.3975	8.40918	8.50066	8.55047	8.31631	7.59348	8.4142	8.54767	7.22106	7.25166	7.1791
	0.4	8.18582	8.09337	8.03707	8.30202	7.57919	7.15338	7.00033	7.1343	7.18153	7.25881			0.4	8.39295	8.48954	8.57086	8.30202	7.57919	8.41915	8.53763	7.21816	7.2568	7.18322
	0.4025	8.16204	8.08407	8.05	8.31754	7.59471	7.15417	7.00635	7.13677	7.18156	7.25898			0.4025	8.40415	8.48612	8.57145	8.31754	7.59471	8.41485	8.55119	7.21738	7.24653	7.17785
	0.405	8.19628	8.09384	8.02549	8.31194	7.58911	7.15044	6.99329	7.13916	7.17871	7.25512			0.405	8.39889	8.51287	8.57169	8.31194	7.58911	8.4158	8.54242	7.21302	7.25264	7.17219
	0.4075	8.17822	8.06972	8.03623	8.30457	7.58174	7.14902	7.02043	7.13771	7.17757	7.2641			0.4075	8.40273	8.50431	8.56224	8.30457	7.58174	8.41562	8.54177	7.21712	7.25026	7.16984
	0.41	8.16006	8.09058	8.03266	8.30924	7.58641	7.14902	7.0104	7.13084	7.17717	7.26282			0.41	8.39095	8.50624	8.56894	8.30924	7.58641	8.41393	8.54087	7.21991	7.24667	7.17456
	0.4125	8.18052	8.09409	8.03345	8.31678	7.59395	7.14697	7.00038	7.13079	7.16926	7.25394			0.4125	8.39286	8.48386	8.55818	8.31678	7.59395	8.41284	8.54027	7.21451	7.24754	7.17435
	0.415	8.17511	8.09092	8.04243	8.31171	7.58888	7.15431	6.99886	7.13358	7.17292	7.25338			0.415	8.39394	8.49018	8.54804	8.31171	7.58888	8.41363	8.54806	7.20561	7.24297	7.1779
	0.4175	8.15613	8.10502	8.02445	8.31609	7.59326	7.15064	7.0054	7.13296	7.16846	7.23988			0.4175	8.38682	8.49592	8.55823	8.31609	7.59326	8.40791	8.5422	7.22131	7.24507	7.17769
	0.42	8.17323	8.07675	8.0366	8.30635	7.58352	7.14703	7.00965	7.13478	7.17106	7.2404			0.42	8.40298	8.4887	8.56212	8.30635	7.58352	8.40989	8.52987	7.21714	7.24861	7.18103
	0.4225	8.1752	8.09494	8.03827	8.29748	7.57465	7.15517	7.00273	7.12842	7.16933	7.24314			0.4225	8.38833	8.47714	8.54325	8.29748	7.57465	8.40609	8.53949	7.21971	7.24596	7.17965
	0.425	8.17774	8.08656	8.04746	8.31717	7.59434	7.15076	6.99239	7.13049	7.17432	7.24743			0.425	8.39354	8.49696	8.55368	8.31717	7.59434	8.41305	8.52989	7.20617	7.24235	7.18352
	0.4275	8.17076	8.09452	8.02366	8.30166	7.57883	7.14756	6.99606	7.12415	7.16891	7.24616			0.4275	8.39259	8.48112	8.59049	8.30166	7.57883	8.40594	8.54026	7.21442	7.25013	7.18128
	0.43	8.1734	8.08779	8.03271	8.32044	7.59761	7.14317	7.00734	7.13504	7.17258	7.24837			0.43	8.37648	8.49425	8.56688	8.32044	7.59761	8.40223	8.54212	7.20945	7.24072	7.17171
	0.4325	8.17439	8.08438	8.03304	8.30642	7.58359	7.14841	7.00386	7.13134	7.17066	7.26692			0.4325	8.38725	8.4918	8.55753	8.30642	7.58359	8.40207	8.53842	7.21126	7.24814	7.17724
	0.435	8.18411	8.08531	8.05085	8.30055	7.57772	7.14693	7.00201	7.13041	7.17531	7.26063			0.435	8.37738	8.48199	8.55817	8.30055	7.57772	8.40325	8.52788	7.21189	7.24567	7.17436
	0.4375	8.16881	8.08329	8.03123	8.29888	7.57605	7.14646	7.00441	7.12675	7.17321	7.25745			0.4375	8.3719	8.48102	8.56238	8.29888	7.57605	8.40153	8.53358	7.21276	7.24016	7.16749
	0.44	8.15592	8.09569	8.02533	8.30717	7.58434	7.14135	7.0004	7.13134	7.17246	7.25164			0.44	8.3781	8.4781	8.56246	8.30717	7.58434	8.39888	8.54215	7.20508	7.24102	7.17477
	0.4425	8.16852	8.0779	8.02705	8.30348	7.58065	7.14767	7.00643	7.12911	7.1718	7.24482			0.4425	8.36932	8.4811	8.54619	8.30348	7.58065	8.39925	8.52408	7.21046	7.24231	7.1753
	0.445	8.17207	8.08731	8.04333	8.30837	7.58554	7.14878	7.00207	7.12648	7.17768	7.24534			0.445	8.36593	8.48065	8.56361	8.30837	7.58554	8.39556	8.539	7.21284	7.24666	7.18017
	0.4475	8.16992	8.08003	8.04033	8.30553	7.5827	7.1454	7.00463	7.1293	7.16723	7.24588			0.4475	8.36732	8.49184	8.56976	8.30553	7.5827	8.39305	8.53284	7.19565	7.23636	7.17252
	0.45	8.16232	8.08226	8.03745	8.30928	7.58645	7.14493	6.99708	7.12256	7.16724	7.25153			0.45	8.37199	8.48059	8.5569	8.30928	7.58645	8.39144	8.5349	7.19925	7.23564	7.17541
	0.4525	8.16492	8.08826	8.03285	8.31393	7.5911	7.14435	6.99502	7.1247	7.16859	7.25734			0.4525	8.35944	8.49078	8.5674	8.31393	7.5911	8.3851	8.53592	7.21349	7.24267	7.1701
	0.455	8.17574	8.08188	8.03483	8.30229	7.57946	7.1389	6.99832	7.12171	7.16256	7.24156			0.455	8.3673	8.48277	8.57918	8.30229	7.57946	8.39441	8.53487	7.20555	7.23831	7.17798
	0.4575	8.16837	8.08543	8.03145	8.3078	7.58497	7.1345	6.99149	7.12049	7.16614	7.2384			0.4575	8.36252	8.48363	8.54512	8.3078	7.58497	8.38968	8.52905	7.21183	7.23772	7.17287
	0.46	8.16988	8.08083	8.03549	8.30812	7.58529	7.13837	7.00243	7.1332	7.16751	7.25032			0.46	8.3804	8.47588	8.55112	8.30812	7.58529	8.38756	8.52705	7.20245	7.23524	7.16439
	0.4625	8.17084	8.08373	8.03782	8.30595	7.58312	7.1386	6.991	7.12717	7.16863	7.23875			0.4625	8.36718	8.48026	8.56904	8.30595	7.58312	8.38395	8.53531	7.21068	7.23229	7.175
	0.465	8.17962	8.09518	8.03268	8.29862	7.57579	7.1421	7.00672	7.13039	7.16729	7.2427			0.465	8.35345	8.47593	8.5591	8.29862	7.57579	8.38744	8.53168	7.20462	7.23343	7.17057
	0.4675	8.17157	8.07345	8.03514	8.29917	7.57634	7.1419	6.99526	7.12938	7.16082	7.2373			0.4675	8.3749	8.48687	8.5601	8.29917	7.57634	8.38287	8.53455	7.20429	7.24006	7.18043
	0.47	8.16609	8.07002	8.03472	8.3039	7.58107	7.13871	7.00391	7.12623	7.16566	7.23879			0.47	8.36067	8.4831	8.55108	8.3039	7.58107	8.38925	8.53114	7.21293	7.23562	7.17379
	0.4725	8.17944	8.07242	8.0219	8.30055	7.57772	7.13754	6.99808	7.12422	7.16627	7.24248			0.4725	8.35645	8.48237	8.56588	8.30055	7.57772	8.38519	8.52634	7.199	7.23433	7.1689
	0.475	8.1739	8.0825	8.04463	8.29213	7.5693	7.14208	6.9968	7.12925	7.1652	7.24028			0.475	8.35752	8.48168	8.55954	8.29213	7.5693	8.38546	8.53198	7.20329	7.23741	7.16463
	0.4775	8.15861	8.08318	8.0243	8.29801	7.57518	7.14027	6.99776	7.1249	7.15893	7.23823			0.4775	8.34516	8.48606	8.56449	8.29801	7.57518	8.38124	8.53532	7.20838	7.23146	7.16697
	0.48	8.15726	8.07733	8.02094	8.30098	7.57815	7.14932	7.00127	7.11923	7.16763	7.22459			0.48	8.35159	8.48728	8.55548	8.30098	7.57815	8.3806	8.53399	7.21157	7.23948	7.16055
	0.4825	8.16646	8.08871	8.03095	8.30359	7.58076	7.14084	7.00366	7.12487	7.16789	7.23749			0.4825	8.3544	8.48095	8.55304	8.30359	7.58076	8.38337	8.53127	7.20093	7.23706	7.16806
	0.485	8.16482	8.07999	8.04872	8.30448	7.58165	7.134	6.9898	7.1263	7.16401	7.23068			0.485	8.36263	8.47409	8.5428	8.30448	7.58165	8.37464	8.52968	7.20516	7.23625	7.16792
	0.4875	8.1687	8.09131	8.02144	8.32345	7.60062	7.13798	6.98646	7.12215	7.16387	7.25177			0.4875	8.33961	8.4751	8.55909	8.32345	7.60062	8.37734	8.52941	7.19605	7.23844	7.16787
	0.49	8.16541	8.07976	8.02058	8.3024	7.57957	7.14026	6.99765	7.12756	7.16028	7.24076			0.49	8.33857	8.47627	8.55293	8.3024	7.57957	8.37654	8.52518	7.2068	7.23703	7.15862
	0.4925	8.16887	8.08972	8.02454	8.30465	7.58182	7.13412	6.98659	7.12057	7.17174	7.24306			0.4925	8.34968	8.46934	8.55061	8.30465	7.58182	8.37617	8.53926	7.20796	7.23292	7.16343
	0.495	8.1767	8.08479	8.0244	8.29559	7.57276	7.14647	6.99979	7.12281	7.16179	7.24266			0.495	8.35223	8.46615	8.54872	8.29559	7.57276	8.37731	8.53227	7.20273	7.23189	7.16663
	0.4975	8.17007	8.08819	8.02061	8.31767	7.59484	7.13567	6.9956	7.12582	7.162	7.24839			0.4975	8.34602	8.47456	8.56552	8.31767	7.59484	8.37352	8.52645	7.20257	7.2343	7.15718
	0.5	8.17008	8.08789	8.03162	8.29456	7.57173	7.13773	6.99955	7.1166	7.15318	7.23379			0.5	8.34158	8.47618	8.5576	8.29456	7.57173	8.37586	8.52507	7.20294	7.23018	7.15774
	0.5025	8.16329	8.08889	8.01649	8.30611	7.58328	7.1397	6.99294	7.11566	7.16458	7.23103			0.5025	8.35069	8.47511	8.5524	8.30611	7.58328	8.36963	8.52919	7.20928	7.23094	7.16701
	0.505	8.17304	8.06948	8.04228	8.30979	7.58696	7.1365	6.99233	7.12341	7.16415	7.25104			0.505	8.33067	8.4744	8.55985	8.30979	7.58696	8.36961	8.52321	7.20201	7.22924	7.15787
	0.5075	8.15261	8.07913	8.01821	8.30854	7.58571	7.13656	6.98754	7.11735	7.16556	7.23358			0.5075	8.3375	8.46273	8.55402	8.30854	7.58571	8.36113	8.53162	7.2072	7.22873	7.15823
	0.51	8.16169	8.07165	8.03087	8.29525	7.57242	7.13832	6.99977	7.11612	7.1663	7.23593			0.51	8.33667	8.47525	8.55027	8.29525	7.57242	8.36445	8.53297	7.20563	7.22678	7.15441
	0.5125	8.15215	8.09833	8.03948	8.31057	7.58774	7.13853	6.99502	7.12299	7.15894	7.23015			0.5125	8.33051	8.46073	8.53453	8.31057	7.58774	8.36924	8.52899	7.20006	7.22375	7.16324
	0.515	8.17549	8.07522	8.02859	8.30356	7.58073	7.13418	6.9895	7.11371	7.16458	7.22907			0.515	8.33578	8.46527	8.55395	8.30356	7.58073	8.36696	8.52975	7.19724	7.22663	7.1685
	0.5175	8.17145	8.06711	8.03554	8.2925	7.56967	7.13768	6.99388	7.11559	7.15687	7.23947			0.5175	8.33423	8.47318	8.569	8.2925	7.56967	8.36942	8.53545	7.19181	7.22762	7.14843
	0.52	8.16346	8.07812	8.02503	8.30095	7.57812	7.13259	7.00444	7.12247	7.15555	7.22722			0.52	8.32467	8.47531	8.54443	8.30095	7.57812	8.36543	8.52538	7.20129	7.22708	7.15765
	0.5225	8.14919	8.08427	8.02917	8.28931	7.56648	7.13845	6.98993	7.12165	7.16162	7.24219			0.5225	8.34085	8.48352	8.55084	8.28931	7.56648	8.36037	8.51966	7.20632	7.22938	7.14795
	0.525	8.16897	8.08088	8.02785	8.30803	7.5852	7.13242	6.99773	7.1206	7.1538	7.24187			0.525	8.34267	8.46909	8.56064	8.30803	7.5852	8.36039	8.5305	7.20117	7.23384	7.16269
	0.5275	8.15843	8.08645	8.03668	8.3017	7.57887	7.13268	6.99583	7.11834	7.1636	7.23542			0.5275	8.32324	8.46936	8.53528	8.3017	7.57887	8.36327	8.51825	7.1974	7.2314	7.15827
	0.53	8.15215	8.06124	8.04515	8.30241	7.57958	7.13362	6.9994	7.11452	7.16119	7.23468			0.53	8.3248	8.46337	8.54092	8.30241	7.57958	8.36113	8.53784	7.19227	7.22617	7.15907
	0.5325	8.1565	8.09334	8.04446	8.30072	7.57789	7.13725	6.98322	7.11234	7.14983	7.22674			0.5325	8.3292	8.47067	8.55119	8.30072	7.57789	8.36155	8.52053	7.19692	7.22902	7.15808
	0.535	8.15617	8.0848	8.02531	8.29116	7.56833	7.13601	6.99348	7.11901	7.16194	7.22619			0.535	8.32888	8.46485	8.55723	8.29116	7.56833	8.36204	8.52755	7.20291	7.22927	7.17077
	0.5375	8.17155	8.09308	8.02242	8.29915	7.57632	7.13776	6.99674	7.11303	7.15627	7.24102			0.5375	8.32631	8.46418	8.56283	8.29915	7.57632	8.36217	8.52796	7.20159	7.2308	7.16216
	0.54	8.16747	8.07977	8.0417	8.29732	7.57449	7.12908	6.97866	7.11514	7.15134	7.22763			0.54	8.32443	8.46272	8.54893	8.29732	7.57449	8.35701	8.52263	7.19451	7.22853	7.16124
	0.5425	8.15311	8.0725	8.03076	8.30686	7.58403	7.13206	6.99351	7.12116	7.14969	7.21314			0.5425	8.31523	8.46067	8.57308	8.30686	7.58403	8.35862	8.52884	7.1966	7.23149	7.16829
	0.545	8.16826	8.07862	8.03613	8.2949	7.57207	7.13214	7.00381	7.11692	7.15592	7.23773			0.545	8.31977	8.4692	8.53599	8.2949	7.57207	8.35483	8.52709	7.2014	7.23216	7.15451
	0.5475	8.16053	8.08629	8.01686	8.30137	7.57854	7.13177	6.99552	7.11105	7.16222	7.23234			0.5475	8.32232	8.45784	8.55239	8.30137	7.57854	8.35359	8.52475	7.20067	7.22771	7.15841
	0.55	8.16317	8.07946	8.01528	8.30654	7.58371	7.13054	6.97201	7.10466	7.15235	7.24873			0.55	8.31841	8.46539	8.55412	8.30654	7.58371	8.35752	8.51811	7.20078	7.22142	7.16704
	0.5525	8.15265	8.07998	8.03253	8.31253	7.5897	7.13141	6.99336	7.10728	7.15332	7.24045			0.5525	8.31115	8.45206	8.56354	8.31253	7.5897	8.3495	8.52086	7.20083	7.22775	7.16033
	0.555	8.16247	8.06353	8.01307	8.30716	7.58433	7.13039	6.99596	7.11375	7.15785	7.23902			0.555	8.32451	8.46038	8.55023	8.30716	7.58433	8.35186	8.53018	7.1922	7.22592	7.1595
	0.5575	8.17243	8.08434	8.0175	8.29662	7.57379	7.13186	6.99456	7.11142	7.15129	7.24527			0.5575	8.31389	8.44949	8.53494	8.29662	7.57379	8.35629	8.52529	7.19717	7.22972	7.17005
	0.56	8.16309	8.0848	8.01855	8.30332	7.58049	7.13181	6.98313	7.11897	7.15971	7.22271			0.56	8.32073	8.4575	8.54913	8.30332	7.58049	8.35403	8.51934	7.18889	7.22572	7.16061
	0.5625	8.15633	8.07881	8.02322	8.30669	7.58386	7.1411	6.98817	7.11108	7.15898	7.22341			0.5625	8.32052	8.46368	8.56614	8.30669	7.58386	8.34988	8.51997	7.19207	7.22135	7.15855
	0.565	8.15485	8.07175	8.02804	8.2976	7.57477	7.13322	6.99185	7.11617	7.15869	7.24658			0.565	8.31561	8.45635	8.54529	8.2976	7.57477	8.35099	8.5253	7.19413	7.22654	7.16023
	0.5675	8.15397	8.08788	8.02213	8.29422	7.57139	7.13272	6.97773	7.10775	7.15642	7.23277			0.5675	8.3108	8.46049	8.52738	8.29422	7.57139	8.34587	8.52001	7.19367	7.22307	7.15888
	0.57	8.17426	8.08136	8.02914	8.30155	7.57872	7.13084	6.99654	7.1139	7.15609	7.23447			0.57	8.31332	8.45696	8.55267	8.30155	7.57872	8.34546	8.52993	7.19532	7.22472	7.15332
	0.5725	8.15228	8.07376	8.02636	8.29733	7.5745	7.12344	6.98182	7.11496	7.15458	7.22436			0.5725	8.30707	8.4711	8.54464	8.29733	7.5745	8.3485	8.52664	7.19854	7.22821	7.15615
	0.575	8.1667	8.07158	8.02587	8.30251	7.57968	7.12694	6.99111	7.10788	7.15537	7.22825			0.575	8.30039	8.46042	8.54564	8.30251	7.57968	8.34312	8.52187	7.19812	7.22378	7.14625
	0.5775	8.16091	8.08335	8.02764	8.30007	7.57724	7.12758	6.98439	7.1164	7.15848	7.22818			0.5775	8.31174	8.46081	8.53055	8.30007	7.57724	8.35248	8.52498	7.19972	7.22302	7.14484
	0.58	8.15755	8.09016	8.02717	8.28863	7.5658	7.13308	6.98645	7.11751	7.15848	7.22926			0.58	8.2956	8.45434	8.53171	8.28863	7.5658	8.33917	8.52585	7.19861	7.2231	7.16142
	0.5825	8.15791	8.07108	8.02996	8.30305	7.58022	7.13225	6.97224	7.10885	7.15638	7.2299			0.5825	8.31743	8.44512	8.55154	8.30305	7.58022	8.34505	8.5067	7.18857	7.22006	7.15157
	0.585	8.17358	8.07652	8.02063	8.30885	7.58602	7.12891	6.98224	7.10781	7.1605	7.22881			0.585	8.30629	8.45378	8.51914	8.30885	7.58602	8.33963	8.51839	7.18567	7.22593	7.15487
	0.5875	8.15586	8.07224	8.04421	8.29814	7.57531	7.13299	6.98855	7.12061	7.1566	7.22122			0.5875	8.30091	8.45246	8.55152	8.29814	7.57531	8.34386	8.52152	7.19448	7.22035	7.15646
	0.59	8.15677	8.08098	8.03081	8.30916	7.58633	7.12653	6.98388	7.11389	7.15674	7.2305			0.59	8.31181	8.45249	8.54049	8.30916	7.58633	8.34391	8.52504	7.18292	7.21911	7.15213
	0.5925	8.15687	8.0817	8.02526	8.31577	7.59294	7.12839	6.99086	7.11421	7.15839	7.22574			0.5925	8.29938	8.45004	8.52524	8.31577	7.59294	8.34303	8.5169	7.20088	7.22089	7.15526
	0.595	8.16239	8.06466	8.01814	8.30367	7.58084	7.12893	6.98105	7.11047	7.14955	7.22552			0.595	8.2987	8.46473	8.53747	8.30367	7.58084	8.33549	8.52201	7.1945	7.21972	7.15291
	0.5975	8.16746	8.07641	8.03514	8.3033	7.58047	7.12275	6.98175	7.10456	7.14435	7.22148			0.5975	8.30879	8.45377	8.54973	8.3033	7.58047	8.33681	8.52224	7.1943	7.22382	7.15571
	0.6	8.16043	8.08056	8.01518	8.29486	7.57203	7.12914	6.99412	7.11274	7.14989	7.21997			0.6	8.30148	8.45038	8.54843	8.29486	7.57203	8.33623	8.52021	7.19225	7.22537	7.16436
	0.6025	8.16097	8.07686	8.03583	8.2939	7.57107	7.12603	6.98547	7.1108	7.14553	7.23505			0.6025	8.32417	8.45306	8.55145	8.2939	7.57107	8.33734	8.51148	7.1915	7.21979	7.16133
	0.605	8.16909	8.06611	8.02054	8.31098	7.58815	7.12568	6.96998	7.11634	7.15	7.222			0.605	8.30041	8.4407	8.55724	8.31098	7.58815	8.33456	8.53311	7.19197	7.22207	7.1518
	0.6075	8.1607	8.06457	8.02318	8.28814	7.56531	7.13251	6.9906	7.11799	7.15114	7.20967			0.6075	8.29025	8.45051	8.54194	8.28814	7.56531	8.33412	8.5238	7.18398	7.21577	7.15093
	0.61	8.16047	8.07071	8.02505	8.30074	7.57791	7.12755	6.98789	7.11129	7.14913	7.22783			0.61	8.29639	8.45718	8.54523	8.30074	7.57791	8.33444	8.53057	7.18666	7.21578	7.15476
	0.6125	8.16718	8.07546	8.0181	8.29256	7.56973	7.12333	6.98965	7.10815	7.15536	7.22984			0.6125	8.29854	8.44485	8.53741	8.29256	7.56973	8.33317	8.51987	7.19082	7.21785	7.1539
	0.615	8.14976	8.08856	8.04014	8.30868	7.58585	7.11604	6.97894	7.10693	7.14572	7.22972			0.615	8.30335	8.45813	8.54191	8.30868	7.58585	8.33923	8.52096	7.1777	7.21976	7.15415
	0.6175	8.14934	8.08656	8.02805	8.29379	7.57096	7.12477	6.99711	7.11131	7.1475	7.23592			0.6175	8.30285	8.44911	8.52834	8.29379	7.57096	8.33681	8.51386	7.18632	7.22394	7.15492
	0.62	8.15611	8.08379	8.02394	8.29616	7.57333	7.13276	6.9923	7.10971	7.15522	7.23307			0.62	8.29141	8.45003	8.53127	8.29616	7.57333	8.33482	8.51003	7.19355	7.22062	7.15735
	0.6225	8.15113	8.06542	8.03139	8.28838	7.56555	7.12727	6.97864	7.10858	7.15304	7.21697			0.6225	8.29327	8.4518	8.53984	8.28838	7.56555	8.3326	8.51806	7.18043	7.22414	7.15328
	0.625	8.15231	8.07378	8.02132	8.30255	7.57972	7.1174	6.97805	7.1038	7.15142	7.23526			0.625	8.28873	8.46062	8.54112	8.30255	7.57972	8.3286	8.51858	7.18548	7.21784	7.15622
	0.6275	8.15534	8.07735	8.02179	8.29418	7.57135	7.12433	6.97652	7.10384	7.14775	7.22693			0.6275	8.29187	8.4491	8.52185	8.29418	7.57135	8.33022	8.52078	7.1833	7.22144	7.15287
	0.63	8.15843	8.072	8.0256	8.29901	7.57618	7.12608	6.98852	7.1116	7.14643	7.23743			0.63	8.30428	8.45875	8.53115	8.29901	7.57618	8.32621	8.52061	7.18478	7.22086	7.15565
	0.6325	8.16123	8.07233	8.03128	8.29707	7.57424	7.13481	6.99092	7.10414	7.14648	7.2241			0.6325	8.29735	8.4549	8.56094	8.29707	7.57424	8.32836	8.52114	7.18146	7.2163	7.15223
	0.635	8.1542	8.08947	8.00833	8.30428	7.58145	7.12274	6.99312	7.10609	7.14613	7.24203			0.635	8.29569	8.43345	8.53745	8.30428	7.58145	8.3247	8.51645	7.19213	7.21455	7.14765
	0.6375	8.14156	8.08184	8.03344	8.28399	7.56116	7.12728	6.98034	7.11266	7.15288	7.23908			0.6375	8.28825	8.44933	8.52241	8.28399	7.56116	8.33047	8.51023	7.18691	7.22117	7.15302
	0.64	8.15774	8.07588	8.03291	8.2921	7.56927	7.12666	6.96568	7.10874	7.14952	7.2196			0.64	8.29205	8.45846	8.54712	8.2921	7.56927	8.32641	8.50755	7.18455	7.22201	7.15797
	0.6425	8.15309	8.07414	8.01525	8.29723	7.5744	7.12377	6.9864	7.10294	7.14248	7.22164			0.6425	8.28745	8.44481	8.542	8.29723	7.5744	8.32271	8.5112	7.1862	7.2186	7.14877
	0.645	8.15938	8.0733	8.02223	8.29435	7.57152	7.11959	6.97681	7.10462	7.1485	7.22205			0.645	8.2918	8.439	8.54365	8.29435	7.57152	8.3238	8.5144	7.18244	7.21917	7.14898
	0.6475	8.14657	8.07443	8.02422	8.30458	7.58175	7.12477	6.96853	7.10347	7.15054	7.23231			0.6475	8.28946	8.43367	8.54664	8.30458	7.58175	8.33125	8.51878	7.18292	7.21742	7.14472
	0.65	8.15183	8.07005	8.03184	8.29199	7.56916	7.12348	6.97193	7.10447	7.14708	7.22807			0.65	8.30754	8.44132	8.56369	8.29199	7.56916	8.32375	8.51757	7.17811	7.21825	7.1447
	0.6525	8.15615	8.07439	8.03228	8.28912	7.56629	7.12513	6.98977	7.10952	7.14603	7.22818			0.6525	8.29407	8.45236	8.52168	8.28912	7.56629	8.32566	8.5217	7.1845	7.2126	7.15398
	0.655	8.15778	8.08444	8.01957	8.30037	7.57754	7.12477	6.96972	7.1078	7.13845	7.22874			0.655	8.28026	8.44435	8.53767	8.30037	7.57754	8.32156	8.5173	7.19685	7.21979	7.13638
	0.6575	8.1567	8.06806	8.01229	8.30289	7.58006	7.12575	6.99398	7.11508	7.14278	7.23468			0.6575	8.29175	8.45536	8.52771	8.30289	7.58006	8.31904	8.51914	7.19637	7.21514	7.14761
	0.66	8.14731	8.08032	8.01419	8.29213	7.5693	7.12311	6.9834	7.10767	7.14706	7.22122			0.66	8.28368	8.44356	8.53533	8.29213	7.5693	8.32384	8.50589	7.18337	7.21686	7.14942
	0.6625	8.1445	8.08603	8.02672	8.29819	7.57536	7.12234	6.98391	7.1036	7.14574	7.21987			0.6625	8.28295	8.45316	8.53136	8.29819	7.57536	8.32397	8.51314	7.19538	7.2136	7.14825
	0.665	8.13877	8.07313	8.0257	8.29914	7.57631	7.11598	6.97944	7.10552	7.15108	7.22117			0.665	8.2876	8.43771	8.52449	8.29914	7.57631	8.31795	8.51405	7.19316	7.21673	7.15265
	0.6675	8.15023	8.06594	8.04322	8.29966	7.57683	7.12126	6.99187	7.10668	7.14696	7.22268			0.6675	8.29099	8.44722	8.53827	8.29966	7.57683	8.32261	8.52391	7.1736	7.20979	7.15046
	0.67	8.14946	8.07022	8.01502	8.28911	7.56628	7.12266	6.99799	7.10773	7.14703	7.21726			0.67	8.28283	8.44818	8.54487	8.28911	7.56628	8.3139	8.5214	7.18488	7.20723	7.15457
	0.6725	8.15133	8.0788	8.02993	8.30332	7.58049	7.11712	6.97856	7.10985	7.14908	7.22745			0.6725	8.28126	8.44547	8.54255	8.30332	7.58049	8.3164	8.51494	7.18052	7.21197	7.1466
	0.675	8.15831	8.06746	8.02074	8.28904	7.56621	7.12939	6.98774	7.10376	7.14847	7.23013			0.675	8.29087	8.4472	8.52711	8.28904	7.56621	8.31365	8.51976	7.19104	7.21094	7.15078
	0.6775	8.13503	8.07998	8.02432	8.28567	7.56284	7.12269	6.98556	7.09943	7.14931	7.21629			0.6775	8.27879	8.43358	8.52983	8.28567	7.56284	8.31664	8.52786	7.19298	7.21537	7.15204
	0.68	8.15573	8.08088	8.00551	8.31249	7.58966	7.1209	6.98215	7.10464	7.14326	7.2183			0.68	8.27731	8.44427	8.53579	8.31249	7.58966	8.31799	8.51126	7.18914	7.22014	7.14502
	0.6825	8.16053	8.07599	8.02332	8.28933	7.5665	7.12616	6.9818	7.10479	7.14195	7.22677			0.6825	8.27578	8.43678	8.51051	8.28933	7.5665	8.31707	8.5169	7.17699	7.21503	7.13914
	0.685	8.14305	8.06108	8.03129	8.29451	7.57168	7.12869	6.96068	7.11066	7.1448	7.22118			0.685	8.28309	8.45354	8.52604	8.29451	7.57168	8.32143	8.52589	7.18196	7.21525	7.14444
	0.6875	8.14821	8.05812	8.02333	8.30776	7.58493	7.12375	6.97661	7.10632	7.14945	7.21841			0.6875	8.29431	8.43453	8.53305	8.30776	7.58493	8.31703	8.51605	7.18474	7.21245	7.14956
	0.69	8.14584	8.08445	8.02739	8.31269	7.58986	7.11991	6.98704	7.10059	7.14096	7.20802			0.69	8.27975	8.4342	8.52469	8.31269	7.58986	8.31108	8.51413	7.18358	7.20935	7.1418
	0.6925	8.16195	8.08938	8.02484	8.29278	7.56995	7.12522	6.97672	7.11347	7.14573	7.21886			0.6925	8.27815	8.44187	8.52696	8.29278	7.56995	8.31467	8.52308	7.18419	7.21071	7.14439
	0.695	8.16852	8.08894	8.00842	8.29557	7.57274	7.11783	6.99104	7.10421	7.14613	7.21547			0.695	8.28753	8.43973	8.56719	8.29557	7.57274	8.31678	8.5238	7.17819	7.21054	7.15124
	0.6975	8.14884	8.07203	8.02832	8.29381	7.57098	7.12152	6.97286	7.11099	7.14359	7.22122			0.6975	8.26778	8.43673	8.54304	8.29381	7.57098	8.32174	8.52951	7.17631	7.21601	7.15485
	0.7	8.14904	8.09648	8.02957	8.30872	7.58589	7.12135	6.98314	7.10345	7.15208	7.21666			0.7	8.27846	8.4449	8.56557	8.30872	7.58589	8.30722	8.52473	7.18202	7.20848	7.14268
	0.7025	8.17562	8.07664	8.02836	8.28343	7.5606	7.12617	6.98045	7.10096	7.14499	7.22318			0.7025	8.27647	8.44351	8.53751	8.28343	7.5606	8.312	8.51661	7.1783	7.2111	7.15436
	0.705	8.14321	8.07817	8.02659	8.30337	7.58054	7.12361	6.9757	7.11146	7.14234	7.21366			0.705	8.28397	8.42526	8.53195	8.30337	7.58054	8.31502	8.51998	7.18408	7.21574	7.14261
	0.7075	8.14036	8.06752	8.01595	8.29527	7.57244	7.12295	6.99382	7.10338	7.1393	7.21314			0.7075	8.27512	8.43905	8.51409	8.29527	7.57244	8.31118	8.51356	7.18764	7.21594	7.15931
	0.71	8.15852	8.05416	8.03189	8.29908	7.57625	7.12385	6.96799	7.10868	7.14047	7.21143			0.71	8.28263	8.43816	8.54754	8.29908	7.57625	8.31056	8.52077	7.17924	7.21205	7.14163
	0.7125	8.16256	8.06594	8.0246	8.30163	7.5788	7.12416	6.98986	7.09884	7.14396	7.21884			0.7125	8.27012	8.43564	8.54468	8.30163	7.5788	8.31164	8.52062	7.19357	7.21484	7.14608
	0.715	8.15336	8.0768	8.0276	8.30655	7.58372	7.11938	6.9837	7.10435	7.1453	7.2176			0.715	8.2705	8.4379	8.53098	8.30655	7.58372	8.30854	8.51308	7.17725	7.21078	7.14304
	0.7175	8.14193	8.08178	8.01808	8.28895	7.56612	7.12195	6.97427	7.09393	7.1398	7.22221			0.7175	8.26444	8.44048	8.53305	8.28895	7.56612	8.30687	8.50481	7.17887	7.21591	7.14044
	0.72	8.15384	8.08262	8.01654	8.2964	7.57357	7.11873	6.97947	7.10752	7.14688	7.22115			0.72	8.27864	8.43833	8.54922	8.2964	7.57357	8.30542	8.51952	7.17009	7.20933	7.15162
	0.7225	8.14599	8.06529	8.02838	8.29111	7.56828	7.12586	6.97973	7.10336	7.14294	7.20338			0.7225	8.26666	8.43347	8.5341	8.29111	7.56828	8.3083	8.50651	7.18146	7.21129	7.14847
	0.725	8.16031	8.081	8.01938	8.28853	7.5657	7.12161	6.98815	7.0982	7.14462	7.21244			0.725	8.27683	8.44908	8.53319	8.28853	7.5657	8.30411	8.52202	7.1876	7.21695	7.14733
	0.7275	8.15063	8.06192	8.01642	8.2952	7.57237	7.11989	6.98674	7.10727	7.14429	7.2206			0.7275	8.26893	8.43401	8.56088	8.2952	7.57237	8.30222	8.51081	7.18095	7.21272	7.14575
	0.73	8.13548	8.06992	8.00855	8.31268	7.58985	7.11985	6.98915	7.10401	7.14284	7.21826			0.73	8.2763	8.44223	8.55756	8.31268	7.58985	8.30843	8.51642	7.17851	7.20974	7.13925
	0.7325	8.15497	8.0793	8.02982	8.29271	7.56988	7.11899	6.98213	7.1079	7.14132	7.21607			0.7325	8.28028	8.44059	8.52788	8.29271	7.56988	8.307	8.51497	7.18575	7.21673	7.13787
	0.735	8.15758	8.07411	8.02217	8.3006	7.57777	7.12037	6.98519	7.0993	7.14272	7.22397			0.735	8.27851	8.44358	8.5373	8.3006	7.57777	8.30896	8.51968	7.17853	7.21373	7.14464
	0.7375	8.13505	8.0704	8.02103	8.30069	7.57786	7.12593	6.98574	7.10113	7.14148	7.21414			0.7375	8.27289	8.44516	8.53996	8.30069	7.57786	8.29712	8.50386	7.17637	7.2095	7.1387
	0.74	8.14823	8.07654	8.01338	8.29901	7.57618	7.12377	6.98278	7.10228	7.14317	7.22852			0.74	8.27656	8.43104	8.52731	8.29901	7.57618	8.30351	8.51213	7.16724	7.20846	7.14549
	0.7425	8.15716	8.06729	8.02528	8.29504	7.57221	7.12301	6.97667	7.10644	7.13739	7.21199			0.7425	8.26814	8.43361	8.5246	8.29504	7.57221	8.29519	8.51585	7.18566	7.20407	7.14386
	0.745	8.15393	8.07549	8.01473	8.30377	7.58094	7.11915	6.96986	7.10653	7.13733	7.21003			0.745	8.27465	8.43601	8.52549	8.30377	7.58094	8.3033	8.52612	7.1866	7.21356	7.14677
	0.7475	8.13515	8.08568	8.02295	8.29274	7.56991	7.11504	6.98466	7.1049	7.14355	7.20739			0.7475	8.27743	8.44068	8.53265	8.29274	7.56991	8.30215	8.51462	7.18654	7.20682	7.14286
	0.75	8.15277	8.06708	8.01798	8.28973	7.5669	7.11839	6.97299	7.10524	7.14305	7.21579			0.75	8.2714	8.42195	8.55396	8.28973	7.5669	8.30174	8.51553	7.18338	7.20675	7.14953
	0.7525	8.1598	8.07576	8.0105	8.28497	7.56214	7.11837	6.97512	7.1039	7.14471	7.21409			0.7525	8.27183	8.42566	8.53891	8.28497	7.56214	8.30274	8.50609	7.18365	7.21373	7.14654
	0.755	8.14053	8.07709	8.01412	8.29034	7.56751	7.12007	6.97553	7.10394	7.14317	7.22204			0.755	8.26874	8.42949	8.53646	8.29034	7.56751	8.30072	8.52265	7.18003	7.20843	7.14929
	0.7575	8.14493	8.0584	8.02425	8.2991	7.57627	7.12159	6.97821	7.09976	7.14356	7.21426			0.7575	8.26969	8.42607	8.52712	8.2991	7.57627	8.29735	8.52026	7.18104	7.20902	7.13935
	0.76	8.14777	8.08546	8.03554	8.29712	7.57429	7.11996	6.97668	7.10375	7.13957	7.21225			0.76	8.26611	8.44007	8.54159	8.29712	7.57429	8.29555	8.51376	7.19133	7.20733	7.13952
	0.7625	8.15698	8.0775	8.01818	8.29553	7.5727	7.12041	6.96808	7.10345	7.14328	7.20967			0.7625	8.27043	8.4137	8.54687	8.29553	7.5727	8.29987	8.51753	7.18559	7.21297	7.1379
	0.765	8.14769	8.0696	8.02451	8.29432	7.57149	7.11832	6.98141	7.10452	7.14752	7.20124			0.765	8.25963	8.43215	8.52068	8.29432	7.57149	8.29538	8.51291	7.18086	7.20652	7.14449
	0.7675	8.14122	8.07531	8.01716	8.29041	7.56758	7.12171	6.9885	7.10171	7.14103	7.22301			0.7675	8.27565	8.43233	8.544	8.29041	7.56758	8.29941	8.5251	7.18739	7.21003	7.13808
	0.77	8.15374	8.07815	8.01529	8.27996	7.55713	7.118	6.9865	7.10365	7.14535	7.22027			0.77	8.27153	8.42477	8.53291	8.27996	7.55713	8.29818	8.50667	7.18558	7.20723	7.14715
	0.7725	8.17109	8.08078	8.02893	8.28926	7.56643	7.11137	6.98026	7.10521	7.14285	7.19838			0.7725	8.26265	8.44819	8.51458	8.28926	7.56643	8.30055	8.51947	7.18472	7.21002	7.14037
	0.775	8.14732	8.06352	8.01431	8.29801	7.57518	7.12538	6.98007	7.10769	7.14459	7.21306			0.775	8.25479	8.42871	8.51621	8.29801	7.57518	8.30414	8.51514	7.18297	7.20611	7.14523
	0.7775	8.15319	8.06051	8.02863	8.31178	7.58895	7.11728	6.98731	7.1077	7.13946	7.21544			0.7775	8.26271	8.43098	8.51918	8.31178	7.58895	8.29425	8.50908	7.18232	7.20466	7.14563
	0.78	8.14599	8.07079	8.02109	8.29312	7.57029	7.12099	6.97312	7.10395	7.1378	7.20103			0.78	8.2627	8.42	8.52235	8.29312	7.57029	8.29927	8.50682	7.17118	7.21036	7.14443
	0.7825	8.15763	8.07017	8.02354	8.29695	7.57412	7.11685	6.9834	7.1045	7.14263	7.20806			0.7825	8.26153	8.43828	8.54644	8.29695	7.57412	8.29909	8.51989	7.17277	7.20351	7.14401
	0.785	8.13708	8.07731	8.0198	8.30413	7.5813	7.12432	6.98024	7.1015	7.14308	7.21427			0.785	8.27556	8.42789	8.51027	8.30413	7.5813	8.29497	8.5229	7.18088	7.20473	7.14649
	0.7875	8.13445	8.06783	8.01348	8.30143	7.5786	7.12368	6.99479	7.09811	7.14157	7.20568			0.7875	8.26833	8.43214	8.5214	8.30143	7.5786	8.29969	8.51652	7.17089	7.21271	7.13606
	0.79	8.14333	8.07512	8.01543	8.29756	7.57473	7.11521	6.98663	7.10191	7.13742	7.20869			0.79	8.25417	8.43039	8.54218	8.29756	7.57473	8.29975	8.51964	7.18447	7.20572	7.1382
	0.7925	8.1361	8.06159	8.02369	8.28243	7.5596	7.11315	6.97079	7.09906	7.14118	7.20973			0.7925	8.25934	8.4299	8.53825	8.28243	7.5596	8.29573	8.52528	7.17961	7.20668	7.13734
	0.795	8.14611	8.05746	8.01351	8.28388	7.56105	7.11467	6.97008	7.10095	7.14041	7.21504			0.795	8.25139	8.43017	8.55993	8.28388	7.56105	8.29306	8.51201	7.18462	7.20668	7.13008
	0.7975	8.15577	8.06906	8.01968	8.29839	7.57556	7.11276	6.97938	7.10615	7.13962	7.20529			0.7975	8.26143	8.43295	8.54514	8.29839	7.57556	8.29285	8.512	7.16979	7.21194	7.14689
	0.8	8.14648	8.07512	8.01776	8.3005	7.57767	7.11754	6.98281	7.10384	7.13297	7.20345			0.8	8.25905	8.43726	8.52787	8.3005	7.57767	8.29592	8.5183	7.17661	7.21061	7.14344
	0.8025	8.17065	8.0638	8.01678	8.30087	7.57804	7.12895	6.97851	7.09844	7.14076	7.21676			0.8025	8.25084	8.4374	8.5373	8.30087	7.57804	8.2955	8.51133	7.18351	7.20236	7.1336
	0.805	8.14383	8.06636	8.0187	8.29181	7.56898	7.11612	6.97301	7.10053	7.13989	7.22637			0.805	8.26952	8.42258	8.54949	8.29181	7.56898	8.29188	8.51309	7.1804	7.20875	7.14011
	0.8075	8.16101	8.07295	8.02468	8.29695	7.57412	7.122	6.98354	7.10121	7.1362	7.21053			0.8075	8.25631	8.42882	8.53004	8.29695	7.57412	8.28936	8.51512	7.17312	7.20347	7.1418
	0.81	8.13799	8.05854	8.02201	8.30277	7.57994	7.1178	6.97958	7.10201	7.14287	7.22146			0.81	8.26467	8.42554	8.54279	8.30277	7.57994	8.28673	8.50639	7.17201	7.20661	7.1465
	0.8125	8.15059	8.06875	8.01907	8.29896	7.57613	7.12028	6.97416	7.10064	7.14235	7.21356			0.8125	8.26759	8.42991	8.51248	8.29896	7.57613	8.292	8.5214	7.17862	7.20561	7.14572
	0.815	8.16218	8.07066	8.03072	8.30115	7.57832	7.11763	6.96542	7.10279	7.14558	7.21753			0.815	8.26855	8.41834	8.54098	8.30115	7.57832	8.28864	8.51279	7.17453	7.20417	7.13813
	0.8175	8.15882	8.07845	8.01378	8.2952	7.57237	7.12303	6.97983	7.10438	7.13972	7.19892			0.8175	8.25874	8.4286	8.55923	8.2952	7.57237	8.2851	8.51663	7.19223	7.20799	7.14815
	0.82	8.16497	8.06773	8.01194	8.29331	7.57048	7.11935	6.97315	7.10145	7.1367	7.2019			0.82	8.25633	8.43715	8.54746	8.29331	7.57048	8.28719	8.51351	7.18012	7.20551	7.13711
	0.8225	8.15122	8.05847	8.03942	8.29002	7.56719	7.12357	6.98939	7.1065	7.13928	7.21625			0.8225	8.24486	8.42	8.54605	8.29002	7.56719	8.28977	8.51865	7.1809	7.2029	7.14166
	0.825	8.14744	8.06113	8.01489	8.29199	7.56916	7.12628	6.98603	7.09675	7.14332	7.20935			0.825	8.26256	8.42054	8.52295	8.29199	7.56916	8.29286	8.53077	7.18485	7.21049	7.13691
	0.8275	8.14541	8.06914	8.0318	8.29389	7.57106	7.1223	6.98479	7.10983	7.14104	7.21562			0.8275	8.26417	8.42049	8.54616	8.29389	7.57106	8.28724	8.51895	7.18223	7.20615	7.14647
	0.83	8.13685	8.05653	8.02141	8.28583	7.563	7.12491	6.98465	7.10201	7.13708	7.21803			0.83	8.25371	8.42088	8.52738	8.28583	7.563	8.28962	8.50909	7.17469	7.208	7.14984
	0.8325	8.14857	8.06879	8.02371	8.29304	7.57021	7.11596	6.97431	7.10236	7.13906	7.2103			0.8325	8.26339	8.42085	8.5359	8.29304	7.57021	8.28866	8.5163	7.17882	7.20507	7.13852
	0.835	8.15476	8.06338	8.02285	8.27999	7.55716	7.11969	6.98445	7.10055	7.13753	7.20504			0.835	8.25739	8.43924	8.54678	8.27999	7.55716	8.29052	8.51199	7.17377	7.20823	7.13947
	0.8375	8.14191	8.0842	8.03476	8.28934	7.56651	7.11679	6.98047	7.10197	7.1347	7.21423			0.8375	8.24264	8.42183	8.5307	8.28934	7.56651	8.28303	8.51191	7.17873	7.20279	7.1437
	0.84	8.13868	8.06306	8.03541	8.29996	7.57713	7.11535	6.96705	7.10267	7.1377	7.2179			0.84	8.25879	8.42518	8.52168	8.29996	7.57713	8.28862	8.51093	7.18365	7.20743	7.1392
	0.8425	8.14208	8.07487	8.01551	8.30167	7.57884	7.11678	6.97508	7.09866	7.13803	7.20801			0.8425	8.23766	8.4298	8.53391	8.30167	7.57884	8.28763	8.50793	7.1822	7.20727	7.1362
	0.845	8.15073	8.0654	8.00219	8.29051	7.56768	7.12712	6.9818	7.11353	7.14135	7.21502			0.845	8.26749	8.42638	8.52714	8.29051	7.56768	8.28525	8.51393	7.18762	7.20756	7.14088
	0.8475	8.15107	8.07294	8.02156	8.29394	7.57111	7.12003	6.9697	7.10484	7.14028	7.21118			0.8475	8.26066	8.42218	8.51717	8.29394	7.57111	8.28044	8.51359	7.172	7.20715	7.14016
	0.85	8.16848	8.06993	8.02229	8.30141	7.57858	7.12424	6.98545	7.09796	7.12822	7.20701			0.85	8.26602	8.41815	8.54471	8.30141	7.57858	8.28926	8.51607	7.17257	7.20339	7.13683
	0.8525	8.14409	8.07586	8.01726	8.30357	7.58074	7.11741	6.97996	7.09963	7.13493	7.19781			0.8525	8.24408	8.42654	8.54986	8.30357	7.58074	8.28899	8.51469	7.17625	7.20522	7.13488
	0.855	8.145	8.08925	8.02753	8.28581	7.56298	7.12284	6.98016	7.10545	7.13392	7.2118			0.855	8.24816	8.43129	8.52775	8.28581	7.56298	8.28537	8.51823	7.18479	7.20727	7.15396
	0.8575	8.12963	8.06552	8.00729	8.29258	7.56975	7.11154	6.97388	7.10423	7.13441	7.21677			0.8575	8.25557	8.43834	8.55069	8.29258	7.56975	8.28321	8.5194	7.18015	7.2099	7.14717
	0.86	8.13421	8.0854	8.01305	8.29873	7.5759	7.12597	6.968	7.0946	7.13911	7.21221			0.86	8.25106	8.41706	8.53076	8.29873	7.5759	8.28068	8.5238	7.18153	7.20109	7.14186
	0.8625	8.13738	8.0578	8.01826	8.3024	7.57957	7.11335	6.97946	7.10223	7.14048	7.21369			0.8625	8.25405	8.42373	8.53882	8.3024	7.57957	8.28104	8.51403	7.17117	7.20197	7.12658
	0.865	8.13332	8.08392	8.01221	8.29461	7.57178	7.12032	6.98202	7.10185	7.14434	7.20513			0.865	8.24683	8.43284	8.5398	8.29461	7.57178	8.28479	8.50798	7.17124	7.20588	7.13949
	0.8675	8.14889	8.07567	8.02845	8.29021	7.56738	7.12142	6.97657	7.09663	7.13822	7.21682			0.8675	8.26766	8.42912	8.52984	8.29021	7.56738	8.27483	8.51097	7.18443	7.20515	7.13674
	0.87	8.14828	8.0698	8.02341	8.29794	7.57511	7.11712	6.9721	7.0997	7.13203	7.2009			0.87	8.2492	8.42174	8.5182	8.29794	7.57511	8.28332	8.52067	7.18038	7.20676	7.13468
	0.8725	8.14962	8.0784	8.01426	8.29624	7.57341	7.11836	6.98509	7.09639	7.14106	7.21885			0.8725	8.25338	8.42695	8.54957	8.29624	7.57341	8.28075	8.51039	7.17422	7.1982	7.1424
	0.875	8.1346	8.07524	8.01497	8.29749	7.57466	7.11548	6.97444	7.10131	7.13948	7.20644			0.875	8.25614	8.43311	8.53155	8.29749	7.57466	8.28199	8.51657	7.17881	7.20401	7.13813
	0.8775	8.13674	8.08076	8.02701	8.29562	7.57279	7.12103	6.97955	7.09636	7.13752	7.20554			0.8775	8.25586	8.42663	8.5292	8.29562	7.57279	8.27565	8.51093	7.17966	7.20536	7.14622
	0.88	8.14068	8.06805	8.01235	8.28963	7.5668	7.12535	6.97176	7.1061	7.12699	7.2093			0.88	8.24642	8.43431	8.5322	8.28963	7.5668	8.2817	8.51393	7.17843	7.20491	7.14206
	0.8825	8.14917	8.06899	8.01966	8.29035	7.56752	7.11628	6.97853	7.09909	7.13722	7.2018			0.8825	8.24932	8.42106	8.54194	8.29035	7.56752	8.27752	8.52632	7.17041	7.20367	7.13986
	0.885	8.15097	8.06506	8.01276	8.2967	7.57387	7.11898	6.97895	7.09737	7.14446	7.20335			0.885	8.25776	8.40923	8.51508	8.2967	7.57387	8.28187	8.51585	7.18558	7.19937	7.13612
	0.8875	8.13342	8.07022	8.02183	8.28887	7.56604	7.12402	6.98414	7.10687	7.13017	7.22115			0.8875	8.24931	8.41015	8.54249	8.28887	7.56604	8.27975	8.51381	7.18532	7.19959	7.13697
	0.89	8.14986	8.06733	8.01482	8.29208	7.56925	7.11423	6.9673	7.09757	7.14033	7.2188			0.89	8.24761	8.42274	8.55512	8.29208	7.56925	8.27906	8.51896	7.18274	7.20309	7.14078
	0.8925	8.15689	8.07473	8.02596	8.31126	7.58843	7.1133	6.98138	7.09774	7.13054	7.20324			0.8925	8.23943	8.42929	8.52349	8.31126	7.58843	8.27703	8.5237	7.1779	7.20968	7.13828
	0.895	8.13351	8.06509	8.02345	8.30455	7.58172	7.11677	6.97727	7.09865	7.13688	7.22891			0.895	8.239	8.4178	8.5333	8.30455	7.58172	8.27922	8.50803	7.175	7.20615	7.14219
	0.8975	8.12815	8.06608	8.0211	8.29087	7.56804	7.11395	6.979	7.10432	7.13807	7.2081			0.8975	8.24844	8.41735	8.54303	8.29087	7.56804	8.27586	8.52131	7.18028	7.19787	7.14211
	0.9	8.14359	8.06213	8.00605	8.29388	7.57105	7.12275	6.98545	7.1015	7.13878	7.21603			0.9	8.24564	8.41329	8.51837	8.29388	7.57105	8.2758	8.51049	7.17658	7.20232	7.14321
	0.9025	8.15012	8.06334	8.02324	8.28904	7.56621	7.11541	6.96133	7.09932	7.13195	7.21023			0.9025	8.23284	8.41739	8.51085	8.28904	7.56621	8.27956	8.51021	7.18631	7.20015	7.13736
	0.905	8.13357	8.05601	8.01153	8.29137	7.56854	7.1134	6.96633	7.10618	7.13947	7.20456			0.905	8.24322	8.42458	8.51098	8.29137	7.56854	8.27418	8.51797	7.17786	7.19791	7.13746
	0.9075	8.15238	8.07171	8.02356	8.28122	7.55839	7.11335	6.9801	7.10147	7.13603	7.20759			0.9075	8.24652	8.41651	8.53906	8.28122	7.55839	8.27844	8.51438	7.17265	7.1984	7.13744
	0.91	8.14928	8.06568	8.01066	8.28943	7.5666	7.12864	6.9714	7.10072	7.14338	7.20926			0.91	8.24457	8.4119	8.53229	8.28943	7.5666	8.28188	8.51274	7.17983	7.20199	7.13412
	0.9125	8.13262	8.07154	8.013	8.28933	7.5665	7.10985	6.98084	7.09594	7.13713	7.21762			0.9125	8.24683	8.4257	8.54424	8.28933	7.5665	8.27673	8.51338	7.17889	7.20109	7.13818
	0.915	8.13426	8.06652	8.01943	8.30233	7.5795	7.11428	6.97434	7.10701	7.14107	7.20802			0.915	8.24911	8.41228	8.53152	8.30233	7.5795	8.27042	8.5146	7.187	7.2035	7.13906
	0.9175	8.13691	8.06445	8.00841	8.29655	7.57372	7.11479	6.97064	7.09993	7.13613	7.20668			0.9175	8.24441	8.42163	8.52946	8.29655	7.57372	8.27289	8.50969	7.17077	7.20451	7.14273
	0.92	8.1419	8.08407	8.01422	8.30068	7.57785	7.11986	6.96531	7.10115	7.13444	7.21031			0.92	8.24024	8.43319	8.55606	8.30068	7.57785	8.27013	8.5116	7.18435	7.19501	7.13334
	0.9225	8.1423	8.06698	8.02285	8.30345	7.58062	7.12236	6.96997	7.09926	7.13211	7.20717			0.9225	8.24689	8.42013	8.50589	8.30345	7.58062	8.27141	8.51549	7.18446	7.19549	7.14003
	0.925	8.15615	8.07933	8.0285	8.30051	7.57768	7.11336	6.97657	7.09766	7.1418	7.20606			0.925	8.25144	8.41877	8.52046	8.30051	7.57768	8.2715	8.52963	7.18137	7.20155	7.13829
	0.9275	8.1419	8.05155	8.02807	8.30846	7.58563	7.12263	6.98634	7.09992	7.135	7.1972			0.9275	8.25171	8.43063	8.53959	8.30846	7.58563	8.27281	8.51643	7.17004	7.19863	7.14314
	0.93	8.141	8.0633	8.01917	8.28209	7.55926	7.11281	6.98074	7.09799	7.13114	7.19957			0.93	8.25331	8.42328	8.5124	8.28209	7.55926	8.27566	8.50885	7.17336	7.2008	7.14211
	0.9325	8.14638	8.06572	8.03007	8.29932	7.57649	7.11722	6.98158	7.10214	7.13221	7.19821			0.9325	8.24665	8.42002	8.53332	8.29932	7.57649	8.26233	8.50779	7.17824	7.20518	7.13207
	0.935	8.13014	8.08629	8.02438	8.28966	7.56683	7.11629	6.98077	7.09714	7.13489	7.20247			0.935	8.25033	8.42292	8.542	8.28966	7.56683	8.27408	8.51053	7.18216	7.20142	7.13545
	0.9375	8.13968	8.07333	8.01993	8.30125	7.57842	7.12731	6.97661	7.09828	7.1349	7.20427			0.9375	8.25336	8.42223	8.52736	8.30125	7.57842	8.26846	8.50509	7.18328	7.20065	7.13276
	0.94	8.13548	8.07158	8.02563	8.2909	7.56807	7.11065	6.97742	7.09707	7.13413	7.2061			0.94	8.25569	8.43148	8.53899	8.2909	7.56807	8.26759	8.50787	7.17674	7.20209	7.13538
	0.9425	8.14579	8.05565	8.01264	8.28828	7.56545	7.12041	6.98118	7.10733	7.13116	7.21166			0.9425	8.23859	8.4235	8.52985	8.28828	7.56545	8.27286	8.50235	7.17641	7.20332	7.13948
	0.945	8.15157	8.08174	8.01484	8.2833	7.56047	7.1207	6.97902	7.10533	7.1412	7.21721			0.945	8.24511	8.40994	8.52969	8.2833	7.56047	8.27059	8.50621	7.18652	7.20196	7.13624
	0.9475	8.14882	8.067	8.01883	8.29899	7.57616	7.11048	6.98708	7.11052	7.13706	7.2013			0.9475	8.24838	8.42639	8.54799	8.29899	7.57616	8.2712	8.51399	7.17302	7.20107	7.13727
	0.95	8.13808	8.0699	8.01337	8.30176	7.57893	7.11678	6.97475	7.0986	7.13083	7.20949			0.95	8.24758	8.42044	8.53018	8.30176	7.57893	8.26926	8.5042	7.17004	7.20141	7.14392
	0.9525	8.14188	8.06864	8.01736	8.29102	7.56819	7.12316	6.97301	7.09607	7.1412	7.21056			0.9525	8.24984	8.41737	8.52397	8.29102	7.56819	8.27273	8.50906	7.17449	7.19957	7.1235
	0.955	8.12811	8.06222	8.01089	8.29642	7.57359	7.1143	6.97011	7.10574	7.13117	7.20611			0.955	8.24393	8.41894	8.52323	8.29642	7.57359	8.26868	8.49968	7.16875	7.19388	7.13704
	0.9575	8.15798	8.06937	8.03344	8.29539	7.57256	7.12255	6.98085	7.09992	7.13489	7.20225			0.9575	8.24808	8.42162	8.52672	8.29539	7.57256	8.26962	8.51422	7.16958	7.2047	7.13356
	0.96	8.14159	8.07162	8.0244	8.29488	7.57205	7.11461	6.96944	7.10204	7.14421	7.20675			0.96	8.2407	8.40673	8.56597	8.29488	7.57205	8.26923	8.51181	7.17536	7.19813	7.14114
	0.9625	8.12639	8.06721	8.00808	8.28947	7.56664	7.11246	6.97441	7.09607	7.13518	7.20269			0.9625	8.2481	8.42692	8.53574	8.28947	7.56664	8.26623	8.50718	7.17272	7.19803	7.13876
	0.965	8.14047	8.07408	8.0252	8.28617	7.56334	7.12067	6.97307	7.09415	7.13596	7.2105			0.965	8.24275	8.40408	8.52891	8.28617	7.56334	8.26685	8.51069	7.17564	7.20589	7.12919
	0.9675	8.15084	8.06902	8.02438	8.30387	7.58104	7.11325	6.96787	7.09119	7.13299	7.19265			0.9675	8.24419	8.41785	8.53947	8.30387	7.58104	8.26151	8.50559	7.17573	7.20066	7.13472
	0.97	8.14652	8.0707	8.02402	8.29797	7.57514	7.11941	6.98424	7.10277	7.13858	7.20899			0.97	8.24725	8.41822	8.50845	8.29797	7.57514	8.26528	8.51263	7.16955	7.20431	7.14336
	0.9725	8.13066	8.05667	8.01706	8.29869	7.57586	7.11707	6.97886	7.09734	7.13834	7.20516			0.9725	8.24551	8.41507	8.52933	8.29869	7.57586	8.26497	8.5197	7.18049	7.19974	7.13424
	0.975	8.14082	8.06782	8.01697	8.30319	7.58036	7.11075	6.98495	7.09178	7.1392	7.20548			0.975	8.24985	8.41047	8.52731	8.30319	7.58036	8.26728	8.50894	7.17295	7.20041	7.13598
	0.9775	8.14054	8.06814	8.02647	8.2972	7.57437	7.11438	6.98631	7.10396	7.13272	7.19611			0.9775	8.24235	8.41796	8.50018	8.2972	7.57437	8.26948	8.511	7.16908	7.20604	7.13459
	0.98	8.12914	8.06343	8.00927	8.29033	7.5675	7.11074	6.96733	7.0937	7.12875	7.21607			0.98	8.24549	8.41388	8.52252	8.29033	7.5675	8.26894	8.50784	7.16811	7.19703	7.14136
	0.9825	8.13162	8.06109	8.02054	8.29005	7.56722	7.12572	6.98234	7.10432	7.13585	7.19212			0.9825	8.24269	8.42012	8.51784	8.29005	7.56722	8.26597	8.51026	7.17371	7.19801	7.13447
	0.985	8.14488	8.0573	8.02122	8.29097	7.56814	7.12291	6.98015	7.09742	7.13184	7.20859			0.985	8.23389	8.42117	8.54192	8.29097	7.56814	8.26612	8.51315	7.17004	7.20226	7.13871
	0.9875	8.1364	8.07781	8.01699	8.28576	7.56293	7.11811	6.97315	7.09943	7.13494	7.20024			0.9875	8.23854	8.40975	8.52438	8.28576	7.56293	8.268	8.51041	7.16922	7.19441	7.1337
	0.99	8.13862	8.07984	8.01887	8.28723	7.5644	7.11221	6.9705	7.09723	7.13875	7.20179			0.99	8.24061	8.41819	8.52682	8.28723	7.5644	8.26003	8.50477	7.15683	7.20338	7.13512
	0.9925	8.14502	8.06724	8.01687	8.29428	7.57145	7.11912	6.9812	7.09815	7.13431	7.20919			0.9925	8.24144	8.41908	8.52573	8.29428	7.57145	8.26355	8.49835	7.17391	7.20241	7.14382
	0.995	8.14224	8.06234	8.01807	8.2943	7.57147	7.11457	6.97253	7.09382	7.14242	7.19755			0.995	8.22545	8.40718	8.51738	8.2943	7.57147	8.26864	8.5137	7.1658	7.20242	7.13984
	0.9975	8.13137	8.0756	8.0169	8.2813	7.55847	7.11821	6.9656	7.09921	7.14193	7.19527			0.9975	8.24279	8.41226	8.52968	8.2813	7.55847	8.2611	8.50516	7.17471	7.20327	7.13536
	1	8.13218	8.07456	8.01301	8.29778	7.57495	7.11686	6.96967	7.10114	7.13212	7.18395			1	8.24421	8.40861	8.52281	8.29778	7.57495	8.26692	8.50509	7.17824	7.19981	7.13633
	1.0025	8.13621	8.06652	8.02192	8.28944	7.56661	7.12303	6.96838	7.1024	7.1385	7.20503			1.0025	8.24048	8.41958	8.51689	8.28944	7.56661	8.26717	8.509	7.17968	7.19814	7.13375
	1.005	8.12092	8.06387	8.02615	8.28494	7.56211	7.12006	6.97871	7.09952	7.13812	7.19893			1.005	8.24726	8.41035	8.54254	8.28494	7.56211	8.26086	8.51045	7.18051	7.19797	7.13433
	1.0075	8.14659	8.0622	8.01766	8.28471	7.56188	7.11929	6.97456	7.09682	7.13456	7.19585			1.0075	8.24236	8.42072	8.5143	8.28471	7.56188	8.26405	8.50055	7.17108	7.19762	7.14128
	1.01	8.13183	8.0669	8.02831	8.29517	7.57234	7.11954	6.98639	7.10137	7.12663	7.20478			1.01	8.24839	8.41909	8.54407	8.29517	7.57234	8.26406	8.51923	7.18025	7.19844	7.14084
	1.0125	8.15278	8.07959	8.02653	8.2855	7.56267	7.11877	6.97131	7.0939	7.13526	7.19929			1.0125	8.24553	8.41665	8.53409	8.2855	7.56267	8.26068	8.50759	7.17157	7.19892	7.14108
	1.015	8.13748	8.06602	8.01799	8.29696	7.57413	7.118	6.97654	7.09709	7.13174	7.2076			1.015	8.23765	8.41777	8.54561	8.29696	7.57413	8.26743	8.5093	7.18392	7.19993	7.12428
	1.0175	8.14536	8.05362	8.02719	8.29357	7.57074	7.11557	6.97859	7.09935	7.13132	7.19789			1.0175	8.24671	8.42214	8.52277	8.29357	7.57074	8.26044	8.51673	7.16877	7.20051	7.14203
	1.02	8.14507	8.05824	8.02514	8.29611	7.57328	7.1132	6.96557	7.09961	7.13769	7.19171			1.02	8.23934	8.4213	8.52618	8.29611	7.57328	8.26101	8.5068	7.17835	7.20278	7.13553
	1.0225	8.12542	8.06965	8.02006	8.27813	7.5553	7.11136	6.97445	7.10019	7.14385	7.20592			1.0225	8.23473	8.41213	8.51132	8.27813	7.5553	8.26218	8.51192	7.16852	7.20164	7.13801
	1.025	8.1282	8.06005	8.00725	8.29622	7.57339	7.11584	6.96882	7.10279	7.14182	7.20092			1.025	8.23713	8.4235	8.53036	8.29622	7.57339	8.26356	8.50738	7.17295	7.19426	7.13229
	1.0275	8.14604	8.07722	8.00528	8.29811	7.57528	7.11085	6.97407	7.09941	7.13752	7.21703			1.0275	8.24145	8.40565	8.53937	8.29811	7.57528	8.26148	8.49901	7.1611	7.19783	7.13477
	1.03	8.13416	8.07336	7.99494	8.29962	7.57679	7.11237	6.97503	7.09366	7.12806	7.19188			1.03	8.2325	8.42309	8.52492	8.29962	7.57679	8.25764	8.51169	7.16556	7.19783	7.13706
	1.0325	8.13422	8.0666	8.01807	8.29758	7.57475	7.11168	6.97661	7.09723	7.13644	7.19694			1.0325	8.23204	8.41319	8.52836	8.29758	7.57475	8.26009	8.51209	7.17306	7.19865	7.13244
	1.035	8.14523	8.05975	8.01946	8.28913	7.5663	7.12133	6.97301	7.09021	7.13003	7.20506			1.035	8.24031	8.42014	8.51118	8.28913	7.5663	8.26056	8.51191	7.18025	7.19747	7.13857
	1.0375	8.13969	8.05694	8.02473	8.29271	7.56988	7.11736	6.97428	7.09792	7.13077	7.18944			1.0375	8.23619	8.42253	8.53682	8.29271	7.56988	8.25581	8.51538	7.17704	7.19971	7.14825
	1.04	8.13587	8.06874	8.03837	8.29908	7.57625	7.11462	6.97147	7.08751	7.12642	7.21014			1.04	8.24024	8.41112	8.53063	8.29908	7.57625	8.26121	8.50035	7.17084	7.19814	7.12988
	1.0425	8.12941	8.06043	8.0086	8.28918	7.56635	7.11505	6.9751	7.0948	7.12793	7.20784			1.0425	8.23352	8.413	8.51348	8.28918	7.56635	8.25897	8.51237	7.17311	7.19456	7.13114
	1.045	8.14187	8.07033	8.02003	8.2926	7.56977	7.11885	6.98403	7.09327	7.14049	7.2065			1.045	8.23726	8.41386	8.54809	8.2926	7.56977	8.26444	8.49881	7.17095	7.19226	7.1425
	1.0475	8.15536	8.08432	8.01701	8.29196	7.56913	7.11276	6.97263	7.10375	7.12627	7.20496			1.0475	8.24086	8.40778	8.52532	8.29196	7.56913	8.25809	8.50295	7.17036	7.20083	7.12777
	1.05	8.14364	8.06664	8.01316	8.29527	7.57244	7.11597	6.97454	7.09816	7.13843	7.20022			1.05	8.2363	8.40073	8.53703	8.29527	7.57244	8.26002	8.51594	7.17523	7.19711	7.13192
	1.0525	8.14979	8.07136	8.02399	8.28331	7.56048	7.11372	6.9731	7.09373	7.13792	7.22451			1.0525	8.23273	8.41317	8.53692	8.28331	7.56048	8.25892	8.50206	7.17663	7.19963	7.14655
	1.055	8.14799	8.08188	8.01171	8.30278	7.57995	7.12222	6.97503	7.09687	7.13149	7.21141			1.055	8.24792	8.40371	8.51801	8.30278	7.57995	8.25766	8.51724	7.16935	7.19944	7.12831
	1.0575	8.14343	8.06339	8.01742	8.2804	7.55757	7.11552	6.97914	7.09326	7.13297	7.20605			1.0575	8.23603	8.41368	8.52453	8.2804	7.55757	8.25424	8.51184	7.18156	7.20156	7.13218
	1.06	8.13841	8.06408	8.01583	8.2993	7.57647	7.11739	6.97296	7.10003	7.12894	7.19466			1.06	8.23903	8.41374	8.5247	8.2993	7.57647	8.25654	8.51702	7.1785	7.19845	7.12391
	1.0625	8.142	8.07068	8.01968	8.29368	7.57085	7.11474	6.97568	7.09683	7.12971	7.21192			1.0625	8.23533	8.42169	8.53027	8.29368	7.57085	8.25545	8.50076	7.17051	7.2002	7.13691
	1.065	8.14186	8.07071	8.01339	8.29516	7.57233	7.11992	6.97065	7.09295	7.13023	7.2125			1.065	8.22882	8.41198	8.52411	8.29516	7.57233	8.26179	8.51583	7.17785	7.19499	7.12234
	1.0675	8.14335	8.07372	8.02806	8.28964	7.56681	7.11689	6.97452	7.09105	7.13456	7.21167			1.0675	8.23341	8.40942	8.52722	8.28964	7.56681	8.25927	8.51053	7.17664	7.20211	7.13885
	1.07	8.11891	8.05461	8.0185	8.29854	7.57571	7.11799	6.97601	7.09542	7.13396	7.20238			1.07	8.23491	8.41047	8.53369	8.29854	7.57571	8.26016	8.50688	7.17048	7.19545	7.13796
	1.0725	8.12969	8.06771	8.01524	8.28724	7.56441	7.11689	6.95787	7.09885	7.12675	7.2118			1.0725	8.23707	8.42049	8.51664	8.28724	7.56441	8.26207	8.50654	7.16815	7.19987	7.1318
	1.075	8.14168	8.07592	8.01504	8.29529	7.57246	7.11466	6.96753	7.09445	7.13597	7.20778			1.075	8.23649	8.4001	8.5095	8.29529	7.57246	8.25119	8.50819	7.17309	7.19337	7.13047
	1.0775	8.14541	8.06855	8.01649	8.29728	7.57445	7.11249	6.97549	7.0928	7.13351	7.1977			1.0775	8.23504	8.41748	8.56048	8.29728	7.57445	8.25619	8.516	7.16433	7.1951	7.13306
	1.08	8.13739	8.0478	8.02084	8.29261	7.56978	7.11993	6.98115	7.09456	7.13727	7.19293			1.08	8.23389	8.41208	8.51896	8.29261	7.56978	8.25123	8.51186	7.17376	7.20623	7.14595
	1.0825	8.13552	8.0622	8.01721	8.29	7.56717	7.11207	6.9815	7.09755	7.12785	7.19012			1.0825	8.2365	8.41795	8.52435	8.29	7.56717	8.25074	8.51181	7.16961	7.199	7.12958
	1.085	8.13029	8.06794	8.04114	8.28453	7.5617	7.11364	6.98486	7.09209	7.13707	7.19402			1.085	8.22434	8.40585	8.5262	8.28453	7.5617	8.25802	8.51119	7.17916	7.20332	7.14064
	1.0875	8.13663	8.06267	8.00415	8.29752	7.57469	7.11803	6.96692	7.09844	7.13497	7.19922			1.0875	8.23767	8.39481	8.52316	8.29752	7.57469	8.25597	8.51031	7.17578	7.19178	7.13014
	1.09	8.13231	8.06864	8.02274	8.28756	7.56473	7.12054	6.96554	7.09693	7.13385	7.21035			1.09	8.23763	8.41965	8.54402	8.28756	7.56473	8.25063	8.50958	7.16542	7.19607	7.13159
	1.0925	8.1419	8.07481	8.01164	8.29072	7.56789	7.12415	6.97131	7.08783	7.13641	7.19982			1.0925	8.23596	8.41565	8.53028	8.29072	7.56789	8.26219	8.51897	7.17038	7.19349	7.13553
	1.095	8.12721	8.06883	8.00468	8.27584	7.55301	7.11469	6.97824	7.09571	7.13566	7.2042			1.095	8.2266	8.41454	8.51805	8.27584	7.55301	8.25433	8.50553	7.17081	7.201	7.14379
	1.0975	8.14718	8.06397	8.0063	8.2976	7.57477	7.11606	6.9854	7.09374	7.13246	7.19404			1.0975	8.23726	8.40857	8.54445	8.2976	7.57477	8.25609	8.51321	7.18067	7.20269	7.13174
	1.1	8.1333	8.06709	8.03648	8.29633	7.5735	7.11018	6.98901	7.09506	7.13158	7.2016			1.1	8.23339	8.40726	8.52886	8.29633	7.5735	8.25137	8.51445	7.17026	7.19475	7.1456
	1.1025	8.12558	8.06232	8.01444	8.27911	7.55628	7.11982	6.98009	7.10167	7.12954	7.20253			1.1025	8.22343	8.40416	8.52507	8.27911	7.55628	8.2515	8.51361	7.17283	7.19462	7.14097
	1.105	8.13665	8.07323	8.01232	8.29431	7.57148	7.11324	6.96468	7.09406	7.12974	7.20958			1.105	8.2269	8.4083	8.5204	8.29431	7.57148	8.24852	8.51233	7.17736	7.19617	7.13406
	1.1075	8.13333	8.06523	8.01789	8.28461	7.56178	7.11634	6.98781	7.09634	7.13855	7.19289			1.1075	8.22584	8.41404	8.52958	8.28461	7.56178	8.2537	8.50835	7.17795	7.19496	7.13018
	1.11	8.12487	8.06661	8.03024	8.29622	7.57339	7.11277	6.96261	7.0981	7.12807	7.20265			1.11	8.24331	8.41135	8.54026	8.29622	7.57339	8.25228	8.50543	7.1717	7.19475	7.12463
	1.1125	8.13854	8.05893	8.02056	8.29462	7.57179	7.11201	6.98357	7.09698	7.13011	7.20181			1.1125	8.22783	8.41149	8.5305	8.29462	7.57179	8.25319	8.50786	7.181	7.19778	7.14534
	1.115	8.1393	8.06685	8.01631	8.2879	7.56507	7.11064	6.95874	7.09769	7.13684	7.1938			1.115	8.22438	8.41325	8.53779	8.2879	7.56507	8.25157	8.5165	7.16554	7.19506	7.13708
	1.1175	8.1199	8.07548	8.02095	8.29358	7.57075	7.11443	6.96432	7.09475	7.13037	7.19307			1.1175	8.23398	8.42515	8.52186	8.29358	7.57075	8.25464	8.51193	7.17705	7.1947	7.13044
	1.12	8.14521	8.06636	8.02819	8.28525	7.56242	7.11697	6.98186	7.09614	7.13816	7.20004			1.12	8.22456	8.40676	8.51171	8.28525	7.56242	8.25307	8.51691	7.1732	7.19352	7.14064
	1.1225	8.14465	8.04936	8.01288	8.29282	7.56999	7.10911	6.97331	7.09221	7.13141	7.19199			1.1225	8.22334	8.40678	8.52884	8.29282	7.56999	8.24925	8.50659	7.177	7.19054	7.12707
	1.125	8.13595	8.08595	8.02441	8.29702	7.57419	7.11378	6.96751	7.09767	7.12869	7.20294			1.125	8.23704	8.41703	8.53575	8.29702	7.57419	8.24876	8.51237	7.16856	7.19837	7.13757
	1.1275	8.14251	8.07971	8.01278	8.30758	7.58475	7.12308	6.96829	7.0891	7.12523	7.18805			1.1275	8.22871	8.41242	8.54615	8.30758	7.58475	8.24938	8.51514	7.17452	7.1967	7.13344
	1.13	8.1303	8.07215	8.01044	8.29266	7.56983	7.12146	6.97349	7.09377	7.13207	7.20813			1.13	8.22327	8.41185	8.52306	8.29266	7.56983	8.25007	8.50738	7.16894	7.20019	7.1415
	1.1325	8.14376	8.07187	8.02369	8.29298	7.57015	7.123	6.98758	7.09929	7.12814	7.19559			1.1325	8.23825	8.40876	8.54985	8.29298	7.57015	8.24711	8.50461	7.17394	7.19043	7.14107
	1.135	8.15089	8.08471	8.00462	8.28766	7.56483	7.12027	6.98004	7.10066	7.13309	7.20642			1.135	8.2317	8.42022	8.51888	8.28766	7.56483	8.25064	8.52116	7.17735	7.19822	7.13182
	1.1375	8.13703	8.05355	8.02466	8.29088	7.56805	7.11955	6.96925	7.09585	7.13826	7.19894			1.1375	8.23885	8.41083	8.50797	8.29088	7.56805	8.24928	8.51751	7.17085	7.20011	7.13211
	1.14	8.13146	8.06459	8.01496	8.29418	7.57135	7.1181	6.98011	7.09257	7.13467	7.20495			1.14	8.23063	8.39993	8.52411	8.29418	7.57135	8.25269	8.5086	7.17713	7.19563	7.14043
	1.1425	8.14533	8.06559	8.01849	8.29825	7.57542	7.11481	6.97849	7.09474	7.13302	7.19816			1.1425	8.23077	8.41755	8.51686	8.29825	7.57542	8.24212	8.51194	7.17373	7.19668	7.13418
	1.145	8.1406	8.07729	8.01728	8.29439	7.57156	7.12076	6.97826	7.09865	7.12865	7.19945			1.145	8.23343	8.41091	8.53863	8.29439	7.57156	8.24949	8.50616	7.17355	7.20194	7.13644
	1.1475	8.15092	8.06504	8.02394	8.29391	7.57108	7.11837	6.97194	7.10024	7.13455	7.19902			1.1475	8.2295	8.41021	8.5369	8.29391	7.57108	8.25084	8.51073	7.16718	7.19471	7.13203
	1.15	8.13543	8.06369	8.01995	8.29145	7.56862	7.11823	6.9771	7.09738	7.13153	7.189			1.15	8.22304	8.40359	8.5243	8.29145	7.56862	8.25234	8.50985	7.17891	7.19135	7.13145
	1.1525	8.13075	8.06003	8.02296	8.29366	7.57083	7.11394	6.98089	7.09909	7.12875	7.19775			1.1525	8.22779	8.40345	8.533	8.29366	7.57083	8.24868	8.51867	7.17253	7.19746	7.12714
	1.155	8.12383	8.06434	8.01368	8.28947	7.56664	7.11854	6.97574	7.09523	7.1337	7.20858			1.155	8.22756	8.40995	8.53015	8.28947	7.56664	8.2488	8.50648	7.1713	7.18991	7.13298
	1.1575	8.1502	8.07316	8.00657	8.30947	7.58664	7.11826	6.9715	7.1041	7.13369	7.19925			1.1575	8.2334	8.408	8.52673	8.30947	7.58664	8.2496	8.51696	7.17548	7.19309	7.13278
	1.16	8.12906	8.06954	8.01778	8.28361	7.56078	7.11729	6.96716	7.09582	7.13329	7.19546			1.16	8.22911	8.40488	8.5229	8.28361	7.56078	8.24587	8.50916	7.17011	7.19208	7.13509
	1.1625	8.1378	8.06592	8.02392	8.29897	7.57614	7.11191	6.9763	7.09207	7.13947	7.20665			1.1625	8.23152	8.40428	8.54638	8.29897	7.57614	8.24787	8.50032	7.17302	7.19702	7.12096
	1.165	8.15644	8.06525	8.0147	8.30454	7.58171	7.12026	6.97548	7.09102	7.13603	7.19586			1.165	8.23648	8.40145	8.5214	8.30454	7.58171	8.24803	8.51618	7.17027	7.1947	7.13912
	1.1675	8.13207	8.07069	8.00977	8.29357	7.57074	7.10912	6.9757	7.09286	7.1321	7.21037			1.1675	8.223	8.41126	8.5317	8.29357	7.57074	8.24732	8.51496	7.17389	7.19466	7.12669
	1.17	8.1372	8.06236	8.01498	8.29196	7.56913	7.11784	6.97855	7.09667	7.13116	7.20144			1.17	8.22059	8.39867	8.52975	8.29196	7.56913	8.24673	8.51635	7.17045	7.19162	7.13237
	1.1725	8.13304	8.06778	8.00619	8.2997	7.57687	7.11418	6.97018	7.09157	7.13333	7.19082			1.1725	8.21315	8.40217	8.51978	8.2997	7.57687	8.25197	8.50896	7.16924	7.19744	7.12995
	1.175	8.14127	8.06919	8.01095	8.29422	7.57139	7.11286	6.96426	7.09897	7.13072	7.2057			1.175	8.2384	8.40391	8.52205	8.29422	7.57139	8.24472	8.50339	7.16781	7.19163	7.13774
	1.1775	8.14236	8.0741	8.01169	8.28603	7.5632	7.10698	6.96619	7.09773	7.12811	7.18662			1.1775	8.22324	8.40208	8.53836	8.28603	7.5632	8.25083	8.51571	7.17112	7.194	7.13371
	1.18	8.13555	8.08183	8.00748	8.29395	7.57112	7.10675	6.9786	7.09169	7.12981	7.20476			1.18	8.22061	8.39829	8.52601	8.29395	7.57112	8.24917	8.51324	7.16859	7.19367	7.12625
	1.1825	8.1406	8.08149	8.00914	8.30654	7.58371	7.11316	6.98253	7.09674	7.13149	7.20139			1.1825	8.21811	8.39999	8.52556	8.30654	7.58371	8.25039	8.51389	7.17286	7.19406	7.12969
	1.185	8.13541	8.07574	8.01274	8.3053	7.58247	7.1196	6.97871	7.09605	7.13211	7.19736			1.185	8.21742	8.40862	8.53587	8.3053	7.58247	8.25008	8.51429	7.16822	7.19523	7.1375
	1.1875	8.15722	8.05926	8.01852	8.29938	7.57655	7.11533	6.96872	7.09328	7.12752	7.19422			1.1875	8.23188	8.41454	8.52027	8.29938	7.57655	8.24043	8.50789	7.17458	7.19406	7.12438
	1.19	8.14153	8.0604	8.02091	8.27552	7.55269	7.11374	6.97688	7.10161	7.12555	7.20541			1.19	8.23192	8.41316	8.51625	8.27552	7.55269	8.24992	8.5127	7.18171	7.19461	7.13792
	1.1925	8.13513	8.06437	8.02437	8.29164	7.56881	7.11919	6.97523	7.09438	7.1312	7.20866			1.1925	8.21581	8.40568	8.53284	8.29164	7.56881	8.24682	8.51294	7.18371	7.19244	7.1352
	1.195	8.13737	8.05988	8.00027	8.29246	7.56963	7.11382	6.97218	7.09702	7.13064	7.19262			1.195	8.22923	8.41438	8.52423	8.29246	7.56963	8.24424	8.51486	7.18379	7.19305	7.13072
	1.1975	8.13515	8.07415	8.01893	8.29641	7.57358	7.11634	6.96722	7.09498	7.1311	7.20008			1.1975	8.22483	8.41474	8.5316	8.29641	7.57358	8.24827	8.51253	7.18083	7.19511	7.13899
	1.2	8.14216	8.04957	8.01474	8.29284	7.57001	7.11519	6.97214	7.0952	7.13758	7.19044			1.2	8.22354	8.41063	8.55173	8.29284	7.57001	8.24079	8.50911	7.17794	7.19421	7.13055
	1.2025	8.13562	8.07069	8.01731	8.28845	7.56562	7.11415	6.97931	7.08919	7.13672	7.19761			1.2025	8.2336	8.40898	8.51791	8.28845	7.56562	8.24518	8.51368	7.17502	7.18889	7.14035
	1.205	8.13341	8.0547	8.01508	8.29465	7.57182	7.11869	6.97027	7.0962	7.13075	7.20926			1.205	8.22288	8.40873	8.50021	8.29465	7.57182	8.2473	8.51598	7.17283	7.20098	7.13564
	1.2075	8.12462	8.0555	8.02426	8.28287	7.56004	7.11333	6.97157	7.10142	7.13096	7.18741			1.2075	8.22645	8.40045	8.51754	8.28287	7.56004	8.24436	8.50484	7.17118	7.19179	7.13215
	1.21	8.1496	8.07537	8.01059	8.30324	7.58041	7.10587	6.98073	7.09098	7.12689	7.20807			1.21	8.23939	8.40612	8.52571	8.30324	7.58041	8.24123	8.51766	7.1751	7.19283	7.13163
	1.2125	8.13145	8.0586	8.02079	8.28149	7.55866	7.11389	6.977	7.09401	7.12839	7.20789			1.2125	8.23228	8.40623	8.51659	8.28149	7.55866	8.2421	8.50857	7.17195	7.19976	7.12759
	1.215	8.12973	8.07394	8.00539	8.27347	7.55064	7.12077	6.97626	7.09473	7.12745	7.19565			1.215	8.22752	8.40969	8.51454	8.27347	7.55064	8.2407	8.51325	7.17364	7.19618	7.1393
	1.2175	8.13744	8.0578	8.01323	8.28643	7.5636	7.11527	6.97564	7.08847	7.13292	7.19958			1.2175	8.21644	8.40134	8.52804	8.28643	7.5636	8.24029	8.51575	7.16851	7.20337	7.12873
	1.22	8.13574	8.05444	8.01414	8.28356	7.56073	7.11159	6.98404	7.09557	7.12529	7.20339			1.22	8.231	8.40277	8.5163	8.28356	7.56073	8.2403	8.51355	7.17306	7.19449	7.14626
	1.2225	8.14207	8.07583	8.00904	8.28726	7.56443	7.11442	6.98079	7.0935	7.13525	7.20188			1.2225	8.2296	8.41042	8.51775	8.28726	7.56443	8.24111	8.51872	7.17605	7.18771	7.13845
	1.225	8.14096	8.06934	7.99019	8.2868	7.56397	7.11941	6.97157	7.09649	7.11915	7.20409			1.225	8.23561	8.41176	8.53585	8.2868	7.56397	8.24035	8.51402	7.17015	7.19654	7.13031
	1.2275	8.1411	8.07801	8.00746	8.28678	7.56395	7.10811	6.97482	7.09815	7.13449	7.19771			1.2275	8.23953	8.41307	8.52519	8.28678	7.56395	8.24168	8.50872	7.1634	7.19308	7.14052
	1.23	8.13641	8.06678	8.01897	8.29256	7.56973	7.11551	6.97497	7.08866	7.13421	7.20266			1.23	8.24027	8.42	8.51488	8.29256	7.56973	8.24288	8.5093	7.17038	7.19088	7.13753
	1.2325	8.12091	8.04924	8.01483	8.28897	7.56614	7.11328	6.97749	7.09594	7.12715	7.19768			1.2325	8.2335	8.39969	8.51806	8.28897	7.56614	8.24206	8.5051	7.16928	7.19281	7.12735
	1.235	8.12708	8.07066	8.01686	8.2937	7.57087	7.1092	6.97311	7.09872	7.12836	7.20277			1.235	8.21538	8.40662	8.53801	8.2937	7.57087	8.24165	8.52551	7.17349	7.19166	7.128
	1.2375	8.11635	8.04325	8.01555	8.29064	7.56781	7.12041	6.9698	7.09334	7.13202	7.20715			1.2375	8.2339	8.40473	8.52855	8.29064	7.56781	8.24513	8.50925	7.16631	7.19518	7.12647
	1.24	8.12972	8.06694	8.00846	8.29968	7.57685	7.10609	6.96838	7.09829	7.13662	7.19411			1.24	8.22727	8.40287	8.52187	8.29968	7.57685	8.23901	8.51171	7.1844	7.20118	7.12712
	1.2425	8.12986	8.06779	8.00668	8.28852	7.56569	7.11382	6.97992	7.09877	7.13498	7.20566			1.2425	8.23537	8.4036	8.53386	8.28852	7.56569	8.24523	8.51533	7.1747	7.20024	7.13048
	1.245	8.1347	8.06449	8.01312	8.29821	7.57538	7.11336	6.97501	7.09503	7.13282	7.1894			1.245	8.21916	8.39115	8.52749	8.29821	7.57538	8.24286	8.51219	7.16301	7.19535	7.13987
	1.2475	8.13324	8.07389	8.01062	8.30677	7.58394	7.1054	6.97213	7.09727	7.13401	7.20077			1.2475	8.21044	8.40197	8.52362	8.30677	7.58394	8.24239	8.51588	7.16752	7.19751	7.11652
	1.25	8.12764	8.06626	8.013	8.29695	7.57412	7.113	6.97426	7.09469	7.13332	7.20432			1.25	8.23337	8.40864	8.53951	8.29695	7.57412	8.2425	8.51604	7.16868	7.1988	7.13253
	1.2525	8.14153	8.06389	8.01316	8.28218	7.55935	7.10961	6.98098	7.09736	7.12956	7.20083			1.2525	8.22203	8.40084	8.51931	8.28218	7.55935	8.24056	8.5121	7.16928	7.1921	7.12607
	1.255	8.14312	8.05867	8.01998	8.2766	7.55377	7.11258	6.98256	7.10261	7.12899	7.19597			1.255	8.21602	8.41161	8.53194	8.2766	7.55377	8.24026	8.50483	7.17834	7.18967	7.12877
	1.2575	8.13861	8.05727	8.03317	8.28682	7.56399	7.11544	6.97566	7.09384	7.12476	7.19234			1.2575	8.2249	8.41367	8.53217	8.28682	7.56399	8.2357	8.51288	7.17305	7.19603	7.13663
	1.26	8.12897	8.05799	7.99661	8.28567	7.56284	7.1169	6.98426	7.09165	7.13104	7.19783			1.26	8.22427	8.39754	8.52052	8.28567	7.56284	8.24096	8.51687	7.17376	7.1921	7.13133
	1.2625	8.13696	8.06454	8.01311	8.29865	7.57582	7.10363	6.97992	7.09548	7.12504	7.19484			1.2625	8.22738	8.38579	8.51987	8.29865	7.57582	8.23864	8.49946	7.17083	7.19483	7.12904
	1.265	8.1415	8.06039	8.0206	8.28723	7.5644	7.11686	6.96463	7.09239	7.12726	7.19225			1.265	8.21214	8.38662	8.52606	8.28723	7.5644	8.23732	8.50675	7.1702	7.19263	7.13176
	1.2675	8.12967	8.04714	8.01743	8.29356	7.57073	7.11575	6.98043	7.0926	7.13121	7.208			1.2675	8.23468	8.40958	8.51887	8.29356	7.57073	8.23958	8.50533	7.16971	7.19202	7.13039
	1.27	8.14472	8.06288	8.01988	8.28946	7.56663	7.11323	6.96581	7.088	7.13399	7.19105			1.27	8.22142	8.40037	8.52389	8.28946	7.56663	8.23581	8.5068	7.1742	7.19553	7.12273
	1.2725	8.13962	8.06597	8.01574	8.29223	7.5694	7.11066	6.96491	7.09764	7.12967	7.18965			1.2725	8.23006	8.40389	8.53233	8.29223	7.5694	8.23813	8.51783	7.17389	7.20161	7.13486
	1.275	8.12429	8.06724	8.02137	8.29202	7.56919	7.11644	6.9635	7.09059	7.12615	7.19927			1.275	8.23235	8.39903	8.54061	8.29202	7.56919	8.23792	8.51439	7.18046	7.19601	7.13474
	1.2775	8.13177	8.06172	8.02747	8.28935	7.56652	7.11722	6.98061	7.10185	7.12052	7.2026			1.2775	8.2193	8.39889	8.50438	8.28935	7.56652	8.24129	8.51363	7.18236	7.18967	7.13998
	1.28	8.11208	8.04689	8.01674	8.27926	7.55643	7.1201	6.96378	7.09646	7.12328	7.20041			1.28	8.22041	8.39468	8.52342	8.27926	7.55643	8.23614	8.50843	7.16549	7.19709	7.13378
	1.2825	8.13894	8.0715	8.0078	8.29892	7.57609	7.11486	6.97881	7.09362	7.12771	7.1876			1.2825	8.21736	8.39333	8.53691	8.29892	7.57609	8.23845	8.52144	7.17781	7.1981	7.12919
	1.285	8.14533	8.05865	8.02568	8.28429	7.56146	7.11149	6.96593	7.08438	7.12636	7.19787			1.285	8.21637	8.39689	8.52584	8.28429	7.56146	8.24449	8.51478	7.17328	7.19066	7.12885
	1.2875	8.13713	8.05614	8.0134	8.29065	7.56782	7.11194	6.97534	7.09489	7.13157	7.21053			1.2875	8.22053	8.4068	8.52905	8.29065	7.56782	8.24166	8.51773	7.16644	7.19425	7.14066
	1.29	8.14859	8.06626	8.00918	8.30511	7.58228	7.11063	6.9754	7.09556	7.13791	7.20174			1.29	8.2214	8.4042	8.52425	8.30511	7.58228	8.24011	8.50693	7.16756	7.19098	7.12982
	1.2925	8.13827	8.06888	8.0151	8.29899	7.57616	7.11225	6.97592	7.09362	7.13212	7.19667			1.2925	8.22007	8.40751	8.53501	8.29899	7.57616	8.24321	8.5108	7.17899	7.18932	7.13249
	1.295	8.13717	8.07258	8.00221	8.29533	7.5725	7.11124	6.9546	7.08702	7.1286	7.18891			1.295	8.21642	8.40415	8.53958	8.29533	7.5725	8.23256	8.51391	7.175	7.19579	7.1402
	1.2975	8.1316	8.05415	8.01602	8.29223	7.5694	7.11025	6.97079	7.0972	7.12616	7.18617			1.2975	8.22854	8.40148	8.55641	8.29223	7.5694	8.23629	8.50716	7.17402	7.19412	7.13026
	1.3	8.14443	8.07253	8.00991	8.2902	7.56737	7.11757	6.97917	7.09234	7.12632	7.19961			1.3	8.24171	8.40583	8.51953	8.2902	7.56737	8.23719	8.51285	7.17216	7.19474	7.14154
	1.3025	8.14386	8.07166	8.01587	8.29595	7.57312	7.11359	6.9638	7.08773	7.13167	7.19381			1.3025	8.22977	8.40269	8.53634	8.29595	7.57312	8.23212	8.52136	7.17035	7.19418	7.13359
	1.305	8.12959	8.06598	8.02108	8.28218	7.55935	7.12051	6.98473	7.09209	7.13285	7.19597			1.305	8.22191	8.42236	8.53939	8.28218	7.55935	8.23739	8.50978	7.17446	7.19598	7.14517
	1.3075	8.14265	8.05369	8.01378	8.29118	7.56835	7.10979	6.97327	7.09105	7.12689	7.20233			1.3075	8.21823	8.3884	8.51962	8.29118	7.56835	8.23389	8.51962	7.1762	7.19681	7.13151
	1.31	8.12293	8.05923	8.01937	8.29786	7.57503	7.11438	6.97769	7.09634	7.11992	7.19131			1.31	8.21868	8.39586	8.51989	8.29786	7.57503	8.23501	8.50605	7.16989	7.18865	7.12235
	1.3125	8.13081	8.07054	8.00868	8.30025	7.57742	7.11464	6.97915	7.09895	7.12608	7.1961			1.3125	8.21459	8.39677	8.51746	8.30025	7.57742	8.23844	8.5126	7.17158	7.19291	7.12874
	1.315	8.12502	8.07222	8.02705	8.28809	7.56526	7.11163	6.97112	7.08791	7.127	7.19107			1.315	8.22139	8.41018	8.52982	8.28809	7.56526	8.23679	8.50299	7.16728	7.18865	7.13269
	1.3175	8.13312	8.06976	8.01293	8.29871	7.57588	7.10885	6.97619	7.09523	7.12196	7.19912			1.3175	8.2183	8.39885	8.5349	8.29871	7.57588	8.22891	8.51216	7.17102	7.19874	7.14165
	1.32	8.13266	8.06492	8.00887	8.29521	7.57238	7.10483	6.97261	7.08712	7.13057	7.20301			1.32	8.21121	8.40619	8.53496	8.29521	7.57238	8.23875	8.50217	7.17951	7.18775	7.13549
	1.3225	8.13413	8.06263	8.00743	8.30952	7.58669	7.11232	6.97842	7.09055	7.12994	7.18087			1.3225	8.22628	8.40769	8.55305	8.30952	7.58669	8.23966	8.51908	7.17532	7.19237	7.12346
	1.325	8.1284	8.0577	8.01851	8.29814	7.57531	7.11112	6.96944	7.09704	7.12702	7.1865			1.325	8.22449	8.4123	8.52928	8.29814	7.57531	8.23035	8.50907	7.16599	7.19676	7.13085
	1.3275	8.13624	8.06332	8.00696	8.27938	7.55655	7.11704	6.97447	7.08485	7.12261	7.19481			1.3275	8.21908	8.41258	8.53288	8.27938	7.55655	8.23157	8.51735	7.16718	7.20042	7.13086
	1.33	8.12835	8.07806	8.01007	8.28933	7.5665	7.11668	6.97472	7.09031	7.12978	7.19926			1.33	8.21544	8.40981	8.50789	8.28933	7.5665	8.23215	8.52231	7.16081	7.19385	7.12384
	1.3325	8.14212	8.05374	8.01587	8.27634	7.55351	7.11804	6.98299	7.09623	7.13242	7.1998			1.3325	8.22082	8.39787	8.5219	8.27634	7.55351	8.23446	8.50851	7.17871	7.19856	7.12879
	1.335	8.12307	8.07036	8.01394	8.28717	7.56434	7.11098	6.9688	7.09079	7.13563	7.19561			1.335	8.22885	8.40516	8.5202	8.28717	7.56434	8.23679	8.51066	7.17409	7.18922	7.14095
	1.3375	8.14036	8.05997	8.02699	8.29411	7.57128	7.11893	6.97401	7.10094	7.13291	7.19598			1.3375	8.2167	8.40956	8.49319	8.29411	7.57128	8.23812	8.50289	7.17064	7.19171	7.12614
	1.34	8.12035	8.06477	8.01608	8.30951	7.58668	7.11436	6.97926	7.10214	7.13295	7.19651			1.34	8.22309	8.38751	8.53556	8.30951	7.58668	8.23414	8.51265	7.18055	7.19963	7.13565
	1.3425	8.13206	8.06454	8.01458	8.29658	7.57375	7.11331	6.97288	7.0928	7.13398	7.18798			1.3425	8.22588	8.40422	8.5204	8.29658	7.57375	8.23398	8.51739	7.17431	7.1967	7.13311
	1.345	8.14073	8.06079	8.01519	8.28625	7.56342	7.11608	6.9804	7.09517	7.12743	7.19445			1.345	8.22876	8.39967	8.52679	8.28625	7.56342	8.23023	8.51088	7.17801	7.19235	7.13579
	1.3475	8.12104	8.06355	8.01371	8.29352	7.57069	7.11174	6.97435	7.08916	7.13268	7.19896			1.3475	8.21473	8.40524	8.52782	8.29352	7.57069	8.23652	8.51699	7.16949	7.19204	7.13502
	1.35	8.13582	8.0505	8.01913	8.3048	7.58197	7.11279	6.96608	7.09367	7.12819	7.19007			1.35	8.21153	8.40044	8.52334	8.3048	7.58197	8.23553	8.50671	7.16667	7.19448	7.13079
	1.3525	8.14077	8.07688	8.01211	8.29956	7.57673	7.12267	6.97383	7.09843	7.12684	7.20461			1.3525	8.22471	8.39277	8.53209	8.29956	7.57673	8.24055	8.51701	7.16928	7.19488	7.13657
	1.355	8.14366	8.06934	8.02523	8.30572	7.58289	7.11368	6.96794	7.10007	7.12924	7.19932			1.355	8.2226	8.40169	8.51669	8.30572	7.58289	8.2294	8.51376	7.17	7.19586	7.13091
	1.3575	8.13365	8.06424	8.01589	8.29746	7.57463	7.11912	6.97069	7.10012	7.1275	7.19516			1.3575	8.21015	8.39175	8.51551	8.29746	7.57463	8.23535	8.51376	7.17596	7.18707	7.12323
	1.36	8.1327	8.06474	8.01352	8.29197	7.56914	7.11515	6.97459	7.0924	7.12783	7.18699			1.36	8.21732	8.40084	8.53253	8.29197	7.56914	8.23544	8.51806	7.17016	7.19504	7.12596
	1.3625	8.13434	8.06109	8.02894	8.28791	7.56508	7.11135	6.98365	7.0965	7.12686	7.19323			1.3625	8.22064	8.3903	8.49939	8.28791	7.56508	8.23713	8.51821	7.17369	7.19384	7.13218
	1.365	8.13845	8.07615	8.0125	8.27847	7.55564	7.1148	6.98049	7.10306	7.12288	7.189			1.365	8.21292	8.4113	8.54138	8.27847	7.55564	8.23226	8.50707	7.16568	7.19496	7.132
	1.3675	8.131	8.0757	8.00947	8.29736	7.57453	7.11179	6.97373	7.08556	7.13046	7.1981			1.3675	8.22044	8.39474	8.51884	8.29736	7.57453	8.23525	8.51646	7.17767	7.19325	7.13581
	1.37	8.13836	8.05954	8.01844	8.28879	7.56596	7.11536	6.96043	7.09369	7.12484	7.18911			1.37	8.22586	8.40279	8.50719	8.28879	7.56596	8.23245	8.50553	7.17357	7.19375	7.13501
	1.3725	8.14454	8.0533	8.0186	8.28735	7.56452	7.10941	6.96345	7.09761	7.13378	7.20151			1.3725	8.21564	8.40671	8.53515	8.28735	7.56452	8.23723	8.51072	7.17473	7.19353	7.13308
	1.375	8.1164	8.06891	8.01661	8.30435	7.58152	7.11704	6.97293	7.09399	7.13064	7.20948			1.375	8.23018	8.40985	8.52527	8.30435	7.58152	8.23387	8.50962	7.16744	7.19327	7.13914
	1.3775	8.12772	8.0661	8.00953	8.3011	7.57827	7.11768	6.97283	7.09283	7.12929	7.1969			1.3775	8.221	8.40178	8.5167	8.3011	7.57827	8.23019	8.51446	7.17134	7.19392	7.13764
	1.38	8.15097	8.06305	8.01648	8.30405	7.58122	7.10877	6.98125	7.09615	7.12689	7.2057			1.38	8.21556	8.38942	8.5179	8.30405	7.58122	8.22945	8.51185	7.17166	7.19673	7.13031
	1.3825	8.12906	8.07029	8.00708	8.29059	7.56776	7.1157	6.97628	7.09604	7.12889	7.19458			1.3825	8.22344	8.39545	8.52829	8.29059	7.56776	8.22998	8.51678	7.16305	7.19044	7.14014
	1.385	8.13604	8.06914	8.00662	8.29751	7.57468	7.11317	6.97519	7.09079	7.13064	7.19456			1.385	8.22583	8.40183	8.52315	8.29751	7.57468	8.23163	8.50859	7.16991	7.19638	7.13722
	1.3875	8.14227	8.04576	8.01827	8.28567	7.56284	7.11851	6.9701	7.09291	7.1294	7.20887			1.3875	8.22027	8.38833	8.52392	8.28567	7.56284	8.22611	8.51895	7.18498	7.19258	7.14398
	1.39	8.13878	8.0813	8.01153	8.28566	7.56283	7.1184	6.97372	7.09134	7.13018	7.1905			1.39	8.21805	8.39438	8.53533	8.28566	7.56283	8.2356	8.5061	7.16968	7.18753	7.13463
	1.3925	8.12894	8.06796	8.02115	8.28307	7.56024	7.11488	6.97588	7.08581	7.12744	7.18917			1.3925	8.21584	8.40408	8.52285	8.28307	7.56024	8.22906	8.51683	7.16504	7.19095	7.13582
	1.395	8.1305	8.06369	8.00607	8.30828	7.58545	7.11286	6.96441	7.09189	7.13384	7.19083			1.395	8.21992	8.39129	8.54404	8.30828	7.58545	8.23102	8.50623	7.17056	7.18728	7.13701
	1.3975	8.12881	8.06382	8.008	8.30229	7.57946	7.11763	6.97694	7.09962	7.12903	7.19036			1.3975	8.21788	8.39796	8.52471	8.30229	7.57946	8.22865	8.51427	7.16778	7.19773	7.13413
	1.4	8.14271	8.06687	8.01025	8.30745	7.58462	7.12026	6.96298	7.09816	7.1257	7.19042			1.4	8.22006	8.3962	8.52896	8.30745	7.58462	8.22931	8.51326	7.16964	7.19212	7.12158
	1.4025	8.14413	8.07398	8.01201	8.29253	7.5697	7.11269	6.97647	7.09967	7.12866	7.19865			1.4025	8.21869	8.39576	8.53167	8.29253	7.5697	8.22722	8.50633	7.17012	7.19173	7.13169
	1.405	8.14114	8.06131	8.00272	8.29636	7.57353	7.11922	6.97827	7.09312	7.12957	7.18413			1.405	8.21687	8.39619	8.53619	8.29636	7.57353	8.2309	8.5114	7.17103	7.19586	7.14112
	1.4075	8.13586	8.06735	8.02017	8.29743	7.5746	7.11124	6.96596	7.09634	7.12999	7.19619			1.4075	8.20742	8.40224	8.52015	8.29743	7.5746	8.22859	8.51375	7.17436	7.1906	7.13204
	1.41	8.12437	8.06733	8.00886	8.2972	7.57437	7.11556	6.97483	7.0949	7.13371	7.20199			1.41	8.21039	8.39674	8.53933	8.2972	7.57437	8.22865	8.52068	7.16688	7.19159	7.13041
	1.4125	8.12779	8.06398	8.01236	8.29593	7.5731	7.11744	6.96546	7.09006	7.12605	7.19917			1.4125	8.22181	8.3993	8.54554	8.29593	7.5731	8.22827	8.51842	7.16916	7.19637	7.13505
	1.415	8.12659	8.06813	8.01416	8.28258	7.55975	7.11937	6.96946	7.09229	7.1272	7.19107			1.415	8.22646	8.37287	8.53008	8.28258	7.55975	8.23478	8.51951	7.16868	7.19398	7.12769
	1.4175	8.12474	8.07746	8.01865	8.29306	7.57023	7.11887	6.97589	7.09334	7.12327	7.18941			1.4175	8.21851	8.39463	8.51671	8.29306	7.57023	8.22779	8.50813	7.17048	7.19827	7.13946
	1.42	8.13342	8.06866	8.01656	8.29219	7.56936	7.11661	6.97769	7.09697	7.13219	7.19486			1.42	8.21321	8.39349	8.51799	8.29219	7.56936	8.22802	8.51655	7.16942	7.19504	7.13144
	1.4225	8.12729	8.05641	8.0124	8.28269	7.55986	7.10662	6.97682	7.09556	7.12636	7.19187			1.4225	8.2131	8.38971	8.54112	8.28269	7.55986	8.22814	8.51496	7.17208	7.18971	7.14207
	1.425	8.13509	8.06707	8.01768	8.3002	7.57737	7.11079	6.98276	7.09776	7.13062	7.20191			1.425	8.20118	8.40222	8.50403	8.3002	7.57737	8.23078	8.50676	7.17161	7.18859	7.12459
	1.4275	8.11814	8.06306	8.02245	8.29338	7.57055	7.11603	6.98216	7.09352	7.13219	7.19779			1.4275	8.21949	8.40933	8.52092	8.29338	7.57055	8.22746	8.51266	7.17048	7.19462	7.13821
	1.43	8.13905	8.06645	8.01189	8.30118	7.57835	7.11852	6.96454	7.09179	7.12413	7.1976			1.43	8.20748	8.41606	8.54758	8.30118	7.57835	8.22969	8.51163	7.17307	7.19164	7.13402
	1.4325	8.12803	8.06746	8.01467	8.29673	7.5739	7.1108	6.96835	7.09156	7.12806	7.18976			1.4325	8.21206	8.4021	8.53095	8.29673	7.5739	8.22385	8.51049	7.17019	7.1931	7.12914
	1.435	8.13361	8.06608	8.02913	8.2902	7.56737	7.11547	6.98644	7.09891	7.12939	7.19875			1.435	8.22445	8.40577	8.52137	8.2902	7.56737	8.22982	8.51056	7.17637	7.1878	7.13958
	1.4375	8.13372	8.05486	8.02163	8.29941	7.57658	7.11942	6.97934	7.09127	7.12835	7.19409			1.4375	8.21401	8.41435	8.51766	8.29941	7.57658	8.23147	8.51941	7.17228	7.19171	7.13368
	1.44	8.13141	8.06676	8.00869	8.27472	7.55189	7.11609	6.9802	7.09585	7.13037	7.20328			1.44	8.21273	8.39619	8.52665	8.27472	7.55189	8.22737	8.52053	7.17403	7.19979	7.13536
	1.4425	8.13496	8.06875	8.0141	8.28342	7.56059	7.11225	6.96773	7.0985	7.13163	7.19367			1.4425	8.21944	8.38843	8.50677	8.28342	7.56059	8.2321	8.51453	7.16779	7.19408	7.1258
	1.445	8.12919	8.05052	8.02196	8.29363	7.5708	7.11777	6.97783	7.09964	7.13005	7.19817			1.445	8.2229	8.40398	8.52609	8.29363	7.5708	8.2243	8.51472	7.17356	7.19689	7.13317
	1.4475	8.12437	8.07315	7.99847	8.28538	7.56255	7.11355	6.96896	7.08814	7.1263	7.1926			1.4475	8.22314	8.40296	8.52657	8.28538	7.56255	8.2281	8.52037	7.17798	7.19414	7.14006
	1.45	8.12523	8.0513	8.01826	8.29015	7.56732	7.11348	6.9836	7.08799	7.13056	7.19109			1.45	8.20262	8.40644	8.52836	8.29015	7.56732	8.2264	8.51741	7.18101	7.19184	7.1377
	1.4525	8.12384	8.0677	8.02359	8.28484	7.56201	7.11304	6.98296	7.09677	7.12741	7.18948			1.4525	8.20941	8.40422	8.53219	8.28484	7.56201	8.22651	8.51394	7.17845	7.19795	7.13278
	1.455	8.12403	8.06063	8.01019	8.29047	7.56764	7.11211	6.97186	7.10138	7.1254	7.19751			1.455	8.22031	8.40497	8.54112	8.29047	7.56764	8.23095	8.51247	7.18042	7.19058	7.141
	1.4575	8.13102	8.06841	8.0244	8.29819	7.57536	7.11423	6.97727	7.09367	7.1396	7.19302			1.4575	8.21955	8.40428	8.52337	8.29819	7.57536	8.22741	8.51558	7.16642	7.18489	7.12937
	1.46	8.13933	8.06215	8.01797	8.29592	7.57309	7.10902	6.96803	7.09266	7.13313	7.19123			1.46	8.21087	8.38829	8.52078	8.29592	7.57309	8.22998	8.51315	7.1691	7.18635	7.13917
	1.4625	8.13469	8.06328	8.02112	8.28962	7.56679	7.11763	6.97355	7.08772	7.13034	7.18331			1.4625	8.21332	8.40414	8.50819	8.28962	7.56679	8.22868	8.52619	7.17591	7.19319	7.13127
	1.465	8.12665	8.06419	8.00044	8.29235	7.56952	7.11204	6.97758	7.09256	7.12961	7.20484			1.465	8.22589	8.40916	8.53713	8.29235	7.56952	8.2262	8.51445	7.1716	7.187	7.13396
	1.4675	8.14416	8.06802	8.01834	8.30479	7.58196	7.11787	6.97924	7.09521	7.13227	7.20761			1.4675	8.22494	8.40829	8.53624	8.30479	7.58196	8.2252	8.51592	7.16465	7.18825	7.13736
	1.47	8.13431	8.06919	8.02655	8.29093	7.5681	7.11991	6.98311	7.08971	7.13179	7.20033			1.47	8.21375	8.39751	8.51834	8.29093	7.5681	8.23398	8.51441	7.17491	7.19099	7.12736
	1.4725	8.13156	8.05408	8.00352	8.2813	7.55847	7.1188	6.98012	7.09135	7.1339	7.18941			1.4725	8.23005	8.39135	8.52603	8.2813	7.55847	8.22811	8.51256	7.17158	7.1939	7.12629
	1.475	8.13646	8.06316	8.01227	8.28211	7.55928	7.11376	6.9641	7.09051	7.1288	7.19014			1.475	8.20584	8.40811	8.51344	8.28211	7.55928	8.22364	8.51459	7.17593	7.1942	7.14112
	1.4775	8.13377	8.06874	8.01189	8.28226	7.55943	7.11407	6.97804	7.09253	7.12325	7.21124			1.4775	8.22554	8.39355	8.55219	8.28226	7.55943	8.22772	8.51671	7.17031	7.19047	7.13449
	1.48	8.12397	8.06591	8.01733	8.2956	7.57277	7.11448	6.96584	7.09187	7.13102	7.19184			1.48	8.21222	8.4028	8.52205	8.2956	7.57277	8.22809	8.51245	7.16267	7.19448	7.13173
	1.4825	8.13529	8.06392	8.02462	8.28394	7.56111	7.1167	6.9662	7.09245	7.12625	7.19418			1.4825	8.22252	8.39977	8.52804	8.28394	7.56111	8.22597	8.5107	7.17224	7.19024	7.13352
	1.485	8.12637	8.07083	8.02057	8.28779	7.56496	7.11413	6.96614	7.09562	7.12549	7.19671			1.485	8.21845	8.40441	8.52901	8.28779	7.56496	8.2283	8.52042	7.16242	7.19448	7.13308
	1.4875	8.12111	8.05686	8.01222	8.28981	7.56698	7.11439	6.95718	7.0886	7.1289	7.19865			1.4875	8.22025	8.39279	8.53997	8.28981	7.56698	8.23228	8.51002	7.17017	7.19475	7.13384
	1.49	8.11675	8.0645	8.02118	8.29087	7.56804	7.11196	6.97294	7.09555	7.12256	7.20286			1.49	8.21197	8.40509	8.53568	8.29087	7.56804	8.22671	8.51418	7.17567	7.19847	7.12859
	1.4925	8.13035	8.04591	8.00726	8.28957	7.56674	7.11944	6.97207	7.09096	7.13157	7.18954			1.4925	8.22541	8.40954	8.54032	8.28957	7.56674	8.22539	8.52168	7.16707	7.19589	7.13258
	1.495	8.12729	8.06271	8.00743	8.28754	7.56471	7.11752	6.97258	7.09333	7.1265	7.20438			1.495	8.2128	8.4061	8.50848	8.28754	7.56471	8.22911	8.52169	7.16964	7.19139	7.1266
	1.4975	8.1425	8.04532	8.02178	8.30298	7.58015	7.11415	6.97105	7.08543	7.12798	7.2001			1.4975	8.2206	8.39019	8.53189	8.30298	7.58015	8.23078	8.52181	7.16992	7.19461	7.13437
	1.5	8.12668	8.04588	8.01721	8.29865	7.57582	7.1156	6.96233	7.09359	7.12354	7.19845			1.5	8.2226	8.38971	8.53039	8.29865	7.57582	8.22946	8.51701	7.17718	7.19159	7.13238
	1.5025	8.12889	8.05592	8.019	8.29966	7.57683	7.1163	6.97799	7.09275	7.13322	7.18755			1.5025	8.21565	8.3936	8.5252	8.29966	7.57683	8.22399	8.51342	7.1761	7.18779	7.13416
	1.505	8.13721	8.06447	8.01634	8.29352	7.57069	7.11471	6.98022	7.08941	7.13051	7.192			1.505	8.21415	8.39502	8.52791	8.29352	7.57069	8.2289	8.51081	7.17105	7.19334	7.1392
	1.5075	8.13892	8.04987	8.01509	8.29274	7.56991	7.11567	6.96738	7.09377	7.12794	7.19414			1.5075	8.2071	8.3976	8.52102	8.29274	7.56991	8.22624	8.51702	7.17247	7.19549	7.14305
	1.51	8.14304	8.06866	8.01325	8.30165	7.57882	7.11491	6.97575	7.09166	7.12911	7.19857			1.51	8.22391	8.40909	8.53891	8.30165	7.57882	8.22534	8.51649	7.17855	7.19523	7.13513
	1.5125	8.13356	8.07427	8.01863	8.29104	7.56821	7.11091	6.96268	7.09966	7.12736	7.19168			1.5125	8.22629	8.39048	8.53492	8.29104	7.56821	8.22805	8.51449	7.17627	7.19748	7.13183
	1.515	8.12814	8.04526	8.0053	8.27897	7.55614	7.11005	6.97102	7.09578	7.12262	7.20297			1.515	8.21937	8.38986	8.53939	8.27897	7.55614	8.22566	8.50356	7.17096	7.19273	7.14355
	1.5175	8.13595	8.05102	8.01193	8.28255	7.55972	7.11211	6.97423	7.09243	7.12641	7.18668			1.5175	8.21303	8.39083	8.54136	8.28255	7.55972	8.22939	8.51181	7.17068	7.19294	7.13385
	1.52	8.1361	8.05951	8.01385	8.28951	7.56668	7.11104	6.96582	7.09681	7.12855	7.20306			1.52	8.21867	8.40081	8.52943	8.28951	7.56668	8.22488	8.51288	7.174	7.18982	7.12799
	1.5225	8.13546	8.07612	8.02234	8.30124	7.57841	7.11729	6.98168	7.09116	7.13161	7.19585			1.5225	8.21418	8.40609	8.51941	8.30124	7.57841	8.23207	8.51909	7.16275	7.19178	7.13131
	1.525	8.12873	8.06545	8.00017	8.29427	7.57144	7.11895	6.97911	7.09221	7.13723	7.20013			1.525	8.21738	8.39658	8.53721	8.29427	7.57144	8.2253	8.52598	7.17057	7.1931	7.13828
	1.5275	8.1282	8.05513	8.02503	8.29548	7.57265	7.11561	6.97692	7.0959	7.13415	7.18214			1.5275	8.22113	8.3992	8.53373	8.29548	7.57265	8.22122	8.51937	7.17158	7.19638	7.13112
	1.53	8.12558	8.06449	8.01047	8.29709	7.57426	7.10989	6.97813	7.09605	7.13212	7.18727			1.53	8.21673	8.40725	8.52247	8.29709	7.57426	8.23133	8.50261	7.17949	7.19094	7.1323
	1.5325	8.13112	8.05417	8.01624	8.30331	7.58048	7.11683	6.98312	7.08762	7.1305	7.18936			1.5325	8.22795	8.38625	8.53491	8.30331	7.58048	8.22492	8.5106	7.16816	7.1913	7.12752
	1.535	8.13082	8.04339	8.01285	8.3026	7.57977	7.11362	6.98285	7.08808	7.12567	7.20402			1.535	8.2155	8.39917	8.5144	8.3026	7.57977	8.22854	8.51019	7.17587	7.1918	7.13502
	1.5375	8.13195	8.05938	8.0091	8.29161	7.56878	7.11879	6.96825	7.08818	7.12883	7.19714			1.5375	8.2054	8.39245	8.53629	8.29161	7.56878	8.229	8.51258	7.16542	7.19833	7.14069
	1.54	8.13671	8.05849	8.01026	8.29322	7.57039	7.10637	6.96345	7.08921	7.12943	7.20593			1.54	8.20175	8.39997	8.5347	8.29322	7.57039	8.2282	8.51532	7.17213	7.19227	7.13608
	1.5425	8.12506	8.06192	8.00902	8.28905	7.56622	7.11866	6.97216	7.09498	7.12645	7.19319			1.5425	8.20654	8.3948	8.52329	8.28905	7.56622	8.22427	8.52189	7.16716	7.19435	7.12596
	1.545	8.13395	8.06406	8.02027	8.28629	7.56346	7.1128	6.97341	7.09741	7.12829	7.19176			1.545	8.21501	8.39556	8.51289	8.28629	7.56346	8.2213	8.51861	7.16762	7.19373	7.12944
	1.5475	8.13584	8.0441	8.00836	8.27782	7.55499	7.11701	6.97088	7.09915	7.12976	7.19512			1.5475	8.22749	8.39401	8.53857	8.27782	7.55499	8.22006	8.51486	7.1687	7.19071	7.13781
	1.55	8.14067	8.05517	8.00888	8.28957	7.56674	7.11693	6.96224	7.09118	7.1219	7.18863			1.55	8.21475	8.40815	8.52771	8.28957	7.56674	8.22596	8.50653	7.16974	7.19082	7.14024
	1.5525	8.13376	8.05819	8.01349	8.30149	7.57866	7.11582	6.97585	7.09197	7.12592	7.1862			1.5525	8.21223	8.40076	8.51824	8.30149	7.57866	8.22792	8.51564	7.17182	7.19398	7.13882
	1.555	8.13782	8.05622	8.01492	8.28949	7.56666	7.11683	6.96615	7.09135	7.13083	7.19901			1.555	8.21278	8.38954	8.5513	8.28949	7.56666	8.22457	8.51961	7.16254	7.19489	7.13913
	1.5575	8.12919	8.06115	8.00907	8.2973	7.57447	7.11467	6.9759	7.09531	7.1329	7.18651			1.5575	8.21371	8.39787	8.52045	8.2973	7.57447	8.21924	8.52678	7.17484	7.19686	7.14085
	1.56	8.12251	8.06504	8.01915	8.28914	7.56631	7.11701	6.98508	7.10352	7.12787	7.20665			1.56	8.20791	8.39993	8.52168	8.28914	7.56631	8.22548	8.52205	7.17178	7.19136	7.13428
	1.5625	8.13078	8.06561	8.01305	8.29289	7.57006	7.11867	6.9791	7.093	7.13091	7.19055			1.5625	8.21223	8.40108	8.54387	8.29289	7.57006	8.22235	8.52008	7.16672	7.19234	7.13936
	1.565	8.12817	8.05743	8.02929	8.27958	7.55675	7.11478	6.96442	7.09055	7.12865	7.19545			1.565	8.20665	8.39077	8.53927	8.27958	7.55675	8.22014	8.51496	7.17594	7.19667	7.12275
	1.5675	8.14858	8.04839	8.01191	8.30224	7.57941	7.11056	6.97783	7.09681	7.13325	7.19253			1.5675	8.22501	8.40208	8.52018	8.30224	7.57941	8.22369	8.51969	7.16633	7.19351	7.13439
	1.57	8.13556	8.0684	8.00532	8.29441	7.57158	7.11673	6.97696	7.09798	7.12457	7.19926			1.57	8.21947	8.40404	8.54759	8.29441	7.57158	8.22604	8.50413	7.17304	7.19209	7.13442
	1.5725	8.12293	8.06089	8.01724	8.30038	7.57755	7.1164	6.98446	7.09482	7.12375	7.19634			1.5725	8.20974	8.39553	8.51139	8.30038	7.57755	8.2206	8.51415	7.17437	7.19515	7.13986
	1.575	8.13823	8.0613	8.0224	8.28212	7.55929	7.11524	6.98314	7.08699	7.13092	7.19755			1.575	8.2232	8.40607	8.5248	8.28212	7.55929	8.22273	8.51595	7.18681	7.19215	7.13498
	1.5775	8.12254	8.06137	8.00312	8.28205	7.55922	7.11314	6.97685	7.0959	7.13287	7.19771			1.5775	8.21415	8.39352	8.53974	8.28205	7.55922	8.22083	8.52045	7.17509	7.20216	7.12517
	1.58	8.11295	8.07391	8.00659	8.29737	7.57454	7.12261	6.97619	7.09705	7.12997	7.19919			1.58	8.22027	8.3955	8.54326	8.29737	7.57454	8.22581	8.5163	7.17202	7.19885	7.13528
	1.5825	8.11799	8.06085	8.00576	8.29883	7.576	7.12126	6.9772	7.09096	7.12422	7.20083			1.5825	8.21409	8.39993	8.53005	8.29883	7.576	8.22122	8.51297	7.1679	7.19429	7.14231
	1.585	8.12495	8.0853	8.02583	8.29342	7.57059	7.11385	6.97886	7.09242	7.12637	7.19673			1.585	8.21045	8.39645	8.52472	8.29342	7.57059	8.21879	8.51928	7.18418	7.19601	7.1244
	1.5875	8.13446	8.06601	8.0129	8.29963	7.5768	7.11798	6.96716	7.1012	7.12603	7.19872			1.5875	8.20727	8.40706	8.52692	8.29963	7.5768	8.22179	8.52011	7.17988	7.19747	7.13961
	1.59	8.11719	8.05952	8.02764	8.27557	7.55274	7.11819	6.98563	7.08777	7.12259	7.20113			1.59	8.20184	8.39502	8.53715	8.27557	7.55274	8.22811	8.51323	7.16678	7.19476	7.13363
	1.5925	8.14595	8.0636	8.02698	8.28572	7.56289	7.1144	6.97318	7.09688	7.11696	7.18986			1.5925	8.21139	8.39735	8.54374	8.28572	7.56289	8.22413	8.51296	7.1763	7.18819	7.13569
	1.595	8.10792	8.07104	8.00434	8.28299	7.56016	7.1104	6.97584	7.09078	7.13021	7.1854			1.595	8.22382	8.3987	8.53037	8.28299	7.56016	8.22188	8.51168	7.17226	7.19521	7.13396
	1.5975	8.12024	8.07344	8.00353	8.29094	7.56811	7.11105	6.97659	7.09471	7.12805	7.19831			1.5975	8.20011	8.40724	8.52927	8.29094	7.56811	8.21955	8.52302	7.17777	7.19391	7.13882
	1.6	8.14968	8.05511	8.00835	8.28154	7.55871	7.1102	6.97253	7.0943	7.12521	7.18641			1.6	8.22058	8.38582	8.5225	8.28154	7.55871	8.21944	8.52075	7.18385	7.19389	7.12749
	1.6025	8.1243	8.06746	8.00337	8.29219	7.56936	7.11296	6.97642	7.09551	7.13346	7.1865			1.6025	8.20117	8.39621	8.53178	8.29219	7.56936	8.22436	8.5187	7.17092	7.19101	7.12973
	1.605	8.11849	8.05766	8.01412	8.27878	7.55595	7.1114	6.97708	7.0918	7.13609	7.18652			1.605	8.203	8.39903	8.53092	8.27878	7.55595	8.22559	8.51701	7.16497	7.19445	7.13729
	1.6075	8.11567	8.06159	8.01163	8.29356	7.57073	7.1137	6.96544	7.09466	7.12367	7.19168			1.6075	8.20722	8.39984	8.54193	8.29356	7.57073	8.21859	8.52034	7.17524	7.19417	7.13374
	1.61	8.12631	8.05643	8.01291	8.2959	7.57307	7.11772	6.97118	7.08778	7.12321	7.19154			1.61	8.2153	8.38647	8.52109	8.2959	7.57307	8.22663	8.51056	7.17952	7.19646	7.13596
	1.6125	8.13608	8.05865	8.0092	8.29585	7.57302	7.11276	6.96857	7.09209	7.12674	7.18574			1.6125	8.21298	8.3881	8.52426	8.29585	7.57302	8.2228	8.51922	7.17425	7.19405	7.1301
	1.615	8.12556	8.06016	8.01487	8.30021	7.57738	7.11951	6.96747	7.10054	7.12337	7.18267			1.615	8.21616	8.4117	8.52541	8.30021	7.57738	8.22141	8.52612	7.16491	7.19269	7.13692
	1.6175	8.13568	8.06313	8.00829	8.2791	7.55627	7.11528	6.97788	7.09277	7.13307	7.19262			1.6175	8.21304	8.3995	8.51883	8.2791	7.55627	8.22198	8.52324	7.1785	7.19324	7.12626
	1.62	8.12728	8.06957	8.0106	8.28789	7.56506	7.10925	6.96584	7.10195	7.12754	7.19288			1.62	8.22435	8.39795	8.5324	8.28789	7.56506	8.22052	8.52808	7.18263	7.19243	7.12795
	1.6225	8.1241	8.05648	8.01395	8.30064	7.57781	7.11511	6.98094	7.09304	7.1282	7.19496			1.6225	8.21186	8.3951	8.52936	8.30064	7.57781	8.22698	8.52614	7.17454	7.19614	7.14413
	1.625	8.13912	8.07068	8.02152	8.30001	7.57718	7.11721	6.9766	7.09693	7.12717	7.20014			1.625	8.22097	8.41305	8.52732	8.30001	7.57718	8.22438	8.51188	7.17625	7.19482	7.13404
	1.6275	8.12744	8.06474	8.01562	8.28798	7.56515	7.11335	6.97504	7.08923	7.12129	7.17661			1.6275	8.20606	8.39173	8.51454	8.28798	7.56515	8.22508	8.52007	7.16701	7.18934	7.12546
	1.63	8.12315	8.07113	8.01348	8.28812	7.56529	7.11823	6.98175	7.09927	7.12734	7.19828			1.63	8.2224	8.39753	8.5253	8.28812	7.56529	8.22464	8.52047	7.17257	7.197	7.12393
	1.6325	8.14153	8.05295	8.01541	8.29275	7.56992	7.11315	6.97323	7.09164	7.12786	7.19831			1.6325	8.21629	8.40165	8.52811	8.29275	7.56992	8.22268	8.51658	7.17525	7.19432	7.12868
	1.635	8.12673	8.05553	8.00506	8.29965	7.57682	7.11539	6.97594	7.08204	7.12547	7.19096			1.635	8.20072	8.39226	8.51286	8.29965	7.57682	8.21868	8.52678	7.1662	7.1959	7.13831
	1.6375	8.12414	8.05258	8.01015	8.29421	7.57138	7.11901	6.96991	7.09262	7.13012	7.1857			1.6375	8.21238	8.39217	8.522	8.29421	7.57138	8.22436	8.53341	7.17373	7.19773	7.14046
	1.64	8.12605	8.07399	8.00637	8.29923	7.5764	7.11296	6.97965	7.09485	7.12405	7.1999			1.64	8.20532	8.40869	8.52012	8.29923	7.5764	8.21802	8.5249	7.17731	7.19029	7.13179
	1.6425	8.11016	8.05171	8.01369	8.29838	7.57555	7.11379	6.96673	7.0903	7.13077	7.19608			1.6425	8.21062	8.3879	8.51569	8.29838	7.57555	8.22004	8.51941	7.16721	7.19289	7.13326
	1.645	8.12937	8.07271	8.01251	8.28379	7.56096	7.12697	6.97463	7.10101	7.13183	7.18979			1.645	8.21032	8.38428	8.52637	8.28379	7.56096	8.22553	8.51552	7.17192	7.19362	7.12882
	1.6475	8.13797	8.0702	8.01684	8.29738	7.57455	7.11833	6.96713	7.08776	7.12955	7.20004			1.6475	8.2004	8.38091	8.52889	8.29738	7.57455	8.22173	8.51828	7.16839	7.196	7.13318
	1.65	8.1303	8.05583	8.01015	8.30178	7.57895	7.11171	6.97895	7.08809	7.12354	7.19238			1.65	8.20295	8.40339	8.52694	8.30178	7.57895	8.22057	8.51284	7.16834	7.19426	7.13514
	1.6525	8.11686	8.04905	8.02222	8.29096	7.56813	7.11338	6.98078	7.09298	7.12278	7.19624			1.6525	8.22098	8.39189	8.53348	8.29096	7.56813	8.22425	8.50901	7.16925	7.19345	7.13144
	1.655	8.12023	8.08899	8.01099	8.29548	7.57265	7.11271	6.96107	7.09458	7.12657	7.19206			1.655	8.21339	8.39494	8.52731	8.29548	7.57265	8.21257	8.51963	7.17311	7.19133	7.13543
	1.6575	8.13305	8.06438	8.01555	8.28081	7.55798	7.11133	6.98009	7.08765	7.13019	7.19416			1.6575	8.2092	8.39909	8.52567	8.28081	7.55798	8.22041	8.52306	7.17405	7.19651	7.13575
	1.66	8.13521	8.0576	8.02178	8.28972	7.56689	7.11777	6.98907	7.09812	7.12978	7.19708			1.66	8.20209	8.39027	8.53756	8.28972	7.56689	8.21786	8.52551	7.16944	7.19807	7.13294
	1.6625	8.12854	8.06768	8.01228	8.28844	7.56561	7.11133	6.98971	7.09592	7.12855	7.19296			1.6625	8.20752	8.42191	8.52528	8.28844	7.56561	8.21554	8.52617	7.17301	7.19316	7.12869
	1.665	8.13109	8.0717	8.00743	8.2919	7.56907	7.11193	6.97099	7.09714	7.13287	7.20074			1.665	8.2032	8.39301	8.52223	8.2919	7.56907	8.21916	8.51583	7.17752	7.19626	7.13871
	1.6675	8.14553	8.07488	8.02092	8.29542	7.57259	7.11808	6.9821	7.0905	7.12938	7.19226			1.6675	8.21178	8.39434	8.51049	8.29542	7.57259	8.21986	8.52401	7.18048	7.20288	7.12746
	1.67	8.12357	8.06399	8.0148	8.28465	7.56182	7.12235	6.97559	7.09006	7.127	7.19164			1.67	8.21667	8.39221	8.53675	8.28465	7.56182	8.2147	8.51548	7.17998	7.19564	7.14028
	1.6725	8.13251	8.0633	8.00009	8.2908	7.56797	7.11075	6.991	7.09713	7.11756	7.19045			1.6725	8.2176	8.39244	8.53917	8.2908	7.56797	8.22066	8.51895	7.1696	7.19745	7.13007
	1.675	8.12154	8.07336	8.01676	8.28985	7.56702	7.11093	6.97488	7.09407	7.12929	7.19557			1.675	8.20669	8.40126	8.54025	8.28985	7.56702	8.22067	8.51481	7.17937	7.19906	7.13294
	1.6775	8.1458	8.06523	8.00016	8.27827	7.55544	7.11187	6.98383	7.09281	7.11842	7.20111			1.6775	8.22802	8.39365	8.51601	8.27827	7.55544	8.2216	8.52436	7.16587	7.19187	7.11893
	1.68	8.13281	8.06331	8.01173	8.30424	7.58141	7.11953	6.98318	7.09955	7.12803	7.18943			1.68	8.21855	8.39501	8.52552	8.30424	7.58141	8.21708	8.51225	7.17075	7.18771	7.12694
	1.6825	8.12723	8.0662	8.00463	8.29556	7.57273	7.11692	6.97835	7.08716	7.12311	7.18585			1.6825	8.21371	8.39214	8.49892	8.29556	7.57273	8.21541	8.51089	7.16706	7.19485	7.12812
	1.685	8.12103	8.06201	8.0252	8.29432	7.57149	7.11248	6.96729	7.0953	7.12829	7.19117			1.685	8.21437	8.39196	8.53042	8.29432	7.57149	8.21736	8.51576	7.17151	7.19573	7.13815
	1.6875	8.11272	8.0806	7.99875	8.29564	7.57281	7.11948	6.96846	7.08736	7.12051	7.19644			1.6875	8.20167	8.4003	8.53727	8.29564	7.57281	8.21766	8.52755	7.17288	7.19817	7.13031
	1.69	8.14662	8.06938	8.01238	8.30382	7.58099	7.11796	6.97833	7.09092	7.12491	7.19099			1.69	8.19702	8.37187	8.52494	8.30382	7.58099	8.22248	8.52429	7.17077	7.19447	7.14268
	1.6925	8.13585	8.06526	8.01534	8.2847	7.56187	7.11465	6.96573	7.10004	7.12306	7.19921			1.6925	8.20605	8.39858	8.52643	8.2847	7.56187	8.21393	8.52086	7.18352	7.19445	7.13682
	1.695	8.1285	8.05505	8.01391	8.30033	7.5775	7.12419	6.97489	7.0897	7.12506	7.19148			1.695	8.21876	8.38518	8.51621	8.30033	7.5775	8.21734	8.52294	7.16953	7.19307	7.14172
	1.6975	8.12265	8.07359	8.01258	8.29381	7.57098	7.11974	6.97273	7.09943	7.12387	7.19203			1.6975	8.21961	8.3924	8.5108	8.29381	7.57098	8.2194	8.51947	7.17109	7.194	7.13042
	1.7	8.13519	8.06382	8.01182	8.2919	7.56907	7.11656	6.97762	7.09103	7.12627	7.19613			1.7	8.19949	8.3946	8.51366	8.2919	7.56907	8.21782	8.51968	7.17371	7.19632	7.14059
	1.7025	8.13311	8.05401	8.01225	8.29185	7.56902	7.11272	6.97682	7.09391	7.12706	7.18009			1.7025	8.22257	8.39772	8.50923	8.29185	7.56902	8.21358	8.52689	7.18229	7.18932	7.14641
	1.705	8.12813	8.06901	8.01306	8.28151	7.55868	7.11647	6.97608	7.08811	7.12694	7.18491			1.705	8.2172	8.40162	8.52387	8.28151	7.55868	8.21766	8.53437	7.17846	7.19274	7.13816
	1.7075	8.1235	8.06421	8.01961	8.29901	7.57618	7.11428	6.97611	7.09102	7.12851	7.18519			1.7075	8.19929	8.39546	8.53062	8.29901	7.57618	8.22065	8.51576	7.17422	7.19418	7.14118
	1.71	8.1084	8.07358	8.00638	8.28547	7.56264	7.11738	6.96084	7.0994	7.12367	7.20418			1.71	8.20457	8.40107	8.51939	8.28547	7.56264	8.21841	8.52229	7.17059	7.19249	7.13794
	1.7125	8.13288	8.06596	8.03436	8.28102	7.55819	7.12158	6.9815	7.09241	7.12139	7.18522			1.7125	8.20763	8.39983	8.52005	8.28102	7.55819	8.21975	8.5234	7.17767	7.19551	7.13474
	1.715	8.11548	8.06849	7.98962	8.2925	7.56967	7.12181	6.97638	7.09631	7.12313	7.19199			1.715	8.21061	8.39932	8.52075	8.2925	7.56967	8.21914	8.51622	7.17202	7.19576	7.13976
	1.7175	8.12168	8.05421	8.01379	8.29343	7.5706	7.11289	6.97539	7.08935	7.13022	7.2038			1.7175	8.21117	8.39545	8.53471	8.29343	7.5706	8.21611	8.51969	7.16661	7.19056	7.13073
	1.72	8.12552	8.05359	8.0235	8.2814	7.55857	7.11633	6.97771	7.08941	7.12522	7.18283			1.72	8.20887	8.40085	8.51485	8.2814	7.55857	8.21979	8.52859	7.16764	7.19581	7.12752
	1.7225	8.14086	8.0727	8.00193	8.29833	7.5755	7.10939	6.99031	7.09554	7.12627	7.20336			1.7225	8.2044	8.39662	8.52529	8.29833	7.5755	8.22028	8.51916	7.16908	7.19348	7.13104
	1.725	8.11506	8.07701	8.01076	8.28734	7.56451	7.121	6.97616	7.08788	7.12281	7.18993			1.725	8.21763	8.39795	8.5104	8.28734	7.56451	8.22155	8.52922	7.17252	7.18896	7.12978
	1.7275	8.12574	8.05842	8.0115	8.29963	7.5768	7.11279	6.98445	7.09385	7.12324	7.19601			1.7275	8.20786	8.38902	8.5296	8.29963	7.5768	8.21836	8.52825	7.17369	7.19676	7.13148
	1.73	8.11482	8.07471	7.99874	8.30015	7.57732	7.11931	6.97812	7.09626	7.12187	7.19595			1.73	8.20618	8.39543	8.54278	8.30015	7.57732	8.21595	8.52111	7.17076	7.1941	7.12717
	1.7325	8.12232	8.07351	8.02134	8.28336	7.56053	7.11999	6.97805	7.09116	7.12551	7.19692			1.7325	8.20832	8.39296	8.53133	8.28336	7.56053	8.2188	8.53116	7.16512	7.19723	7.1312
	1.735	8.13081	8.06436	8.01719	8.27615	7.55332	7.11681	6.97616	7.09195	7.12491	7.18482			1.735	8.2007	8.38557	8.54013	8.27615	7.55332	8.21695	8.52692	7.17234	7.19621	7.12595
	1.7375	8.12913	8.07295	8.01953	8.29333	7.5705	7.11706	6.9778	7.09348	7.12814	7.19595			1.7375	8.22214	8.40315	8.52325	8.29333	7.5705	8.22346	8.51998	7.17122	7.19161	7.13681
	1.74	8.12481	8.06247	8.0096	8.2889	7.56607	7.11893	6.98628	7.09377	7.13711	7.19222			1.74	8.22204	8.3942	8.52948	8.2889	7.56607	8.22091	8.51771	7.17743	7.18662	7.1273
	1.7425	8.11501	8.06274	8.01277	8.27821	7.55538	7.11346	6.97577	7.09689	7.11631	7.19631			1.7425	8.20256	8.39001	8.53975	8.27821	7.55538	8.22159	8.52157	7.18019	7.19586	7.13673
	1.745	8.13233	8.06494	8.01369	8.29067	7.56784	7.11054	6.98251	7.09074	7.12739	7.19469			1.745	8.20347	8.3947	8.50936	8.29067	7.56784	8.21445	8.53011	7.17638	7.19081	7.12976
	1.7475	8.13802	8.05718	8.01395	8.30439	7.58156	7.1217	6.97567	7.09674	7.13072	7.1906			1.7475	8.21644	8.40525	8.52155	8.30439	7.58156	8.21976	8.51627	7.17266	7.19654	7.12892
	1.75	8.12778	8.08056	8.0046	8.29735	7.57452	7.11775	6.9705	7.09722	7.12452	7.18379			1.75	8.21008	8.3851	8.51028	8.29735	7.57452	8.22082	8.51865	7.1718	7.19072	7.13746
	1.7525	8.13288	8.05814	8.01555	8.28922	7.56639	7.12725	6.97489	7.08677	7.12062	7.19368			1.7525	8.21342	8.39766	8.53565	8.28922	7.56639	8.21208	8.52658	7.17551	7.19372	7.13622
	1.755	8.1369	8.07713	7.99599	8.2894	7.56657	7.12001	6.97897	7.09089	7.12424	7.19095			1.755	8.21545	8.39339	8.54177	8.2894	7.56657	8.2149	8.52015	7.17424	7.20015	7.13217
	1.7575	8.13207	8.066	8.01028	8.29757	7.57474	7.10927	6.9643	7.09465	7.12488	7.20098			1.7575	8.21234	8.39929	8.54875	8.29757	7.57474	8.21819	8.52524	7.17678	7.19387	7.13505
	1.76	8.12967	8.07002	8.01173	8.29507	7.57224	7.11724	6.97179	7.09102	7.12519	7.1932			1.76	8.20584	8.39449	8.53808	8.29507	7.57224	8.22266	8.52953	7.16994	7.19892	7.13106
	1.7625	8.12997	8.05964	8.00999	8.30085	7.57802	7.11301	6.97082	7.09944	7.12393	7.18601			1.7625	8.20936	8.39104	8.52052	8.30085	7.57802	8.22366	8.52514	7.17626	7.19666	7.1336
	1.765	8.13092	8.0759	8.00611	8.29634	7.57351	7.10878	6.98458	7.09615	7.11967	7.18438			1.765	8.20918	8.38811	8.51345	8.29634	7.57351	8.21878	8.51799	7.17373	7.18986	7.13121
	1.7675	8.12	8.07008	8.01423	8.28632	7.56349	7.11481	6.98649	7.09482	7.12498	7.19638			1.7675	8.20616	8.3889	8.52241	8.28632	7.56349	8.21395	8.52821	7.18084	7.1982	7.13568
	1.77	8.13348	8.06868	8.0052	8.2854	7.56257	7.1221	6.97906	7.09432	7.12744	7.18894			1.77	8.20249	8.40287	8.50728	8.2854	7.56257	8.21629	8.52487	7.17949	7.19603	7.13339
	1.7725	8.13549	8.06222	8.00812	8.28569	7.56286	7.1123	6.97653	7.09679	7.11851	7.19337			1.7725	8.20641	8.38778	8.55001	8.28569	7.56286	8.21736	8.52497	7.16767	7.19853	7.1392
	1.775	8.12006	8.06561	8.02079	8.29487	7.57204	7.11699	6.97202	7.10162	7.12507	7.19334			1.775	8.21055	8.39274	8.53346	8.29487	7.57204	8.21377	8.52288	7.17251	7.19805	7.13559
	1.7775	8.13145	8.06262	8.01686	8.29401	7.57118	7.11525	6.96784	7.09055	7.12341	7.19229			1.7775	8.20661	8.39716	8.50971	8.29401	7.57118	8.21094	8.52044	7.17686	7.19697	7.13068
	1.78	8.12872	8.06503	8.01246	8.29021	7.56738	7.11607	6.98274	7.10237	7.11952	7.19193			1.78	8.21299	8.38765	8.53235	8.29021	7.56738	8.22063	8.5205	7.16722	7.19686	7.1351
	1.7825	8.13032	8.07156	8.00662	8.2996	7.57677	7.12482	6.98008	7.09993	7.12667	7.19357			1.7825	8.19706	8.39813	8.53184	8.2996	7.57677	8.21496	8.51713	7.17236	7.19546	7.14127
	1.785	8.11611	8.05697	8.00173	8.28507	7.56224	7.10853	6.97189	7.0951	7.12896	7.19827			1.785	8.21176	8.39568	8.53284	8.28507	7.56224	8.21275	8.51512	7.17789	7.19339	7.1353
	1.7875	8.12682	8.07275	8.01798	8.29292	7.57009	7.12263	6.96715	7.09559	7.12758	7.18069			1.7875	8.20556	8.38935	8.52694	8.29292	7.57009	8.21734	8.52018	7.16687	7.19761	7.12789
	1.79	8.11132	8.07197	8.00566	8.30856	7.58573	7.11834	6.97906	7.09486	7.12707	7.18746			1.79	8.20153	8.38993	8.5314	8.30856	7.58573	8.21671	8.52347	7.17359	7.19716	7.12954
	1.7925	8.12378	8.06882	8.01833	8.28555	7.56272	7.10993	6.97699	7.09859	7.12324	7.19484			1.7925	8.20334	8.39399	8.52218	8.28555	7.56272	8.21725	8.52639	7.1797	7.19492	7.12692
	1.795	8.13217	8.06277	8.01053	8.28952	7.56669	7.12366	6.96643	7.10418	7.12757	7.19726			1.795	8.21175	8.40018	8.5242	8.28952	7.56669	8.21719	8.52202	7.17717	7.19487	7.13289
	1.7975	8.12507	8.05294	8.01154	8.28581	7.56298	7.11636	6.96096	7.09349	7.12213	7.18737			1.7975	8.22776	8.38702	8.51723	8.28581	7.56298	8.21536	8.51926	7.17434	7.19117	7.1287
	1.8	8.1364	8.08138	8.01569	8.29285	7.57002	7.11834	6.97156	7.09035	7.12554	7.19659			1.8	8.20809	8.39046	8.54155	8.29285	7.57002	8.21815	8.52507	7.16416	7.1963	7.13717
	1.8025	8.13775	8.06107	8.02021	8.30147	7.57864	7.11455	6.97203	7.09221	7.13064	7.19058			1.8025	8.2115	8.38476	8.54557	8.30147	7.57864	8.21542	8.5255	7.17522	7.19581	7.13581
	1.805	8.11055	8.07447	8.00823	8.28288	7.56005	7.1185	6.97292	7.09232	7.13563	7.19697			1.805	8.20878	8.39891	8.51379	8.28288	7.56005	8.21766	8.52446	7.16739	7.1947	7.13368
	1.8075	8.12725	8.06343	8.01727	8.29234	7.56951	7.11752	6.97395	7.0945	7.12882	7.205			1.8075	8.20189	8.4051	8.52677	8.29234	7.56951	8.22021	8.51561	7.17171	7.19296	7.12911
	1.81	8.11972	8.06396	8.01288	8.28355	7.56072	7.11828	6.96979	7.08457	7.12677	7.18648			1.81	8.20884	8.39638	8.515	8.28355	7.56072	8.22103	8.52591	7.16881	7.1963	7.12811
	1.8125	8.12687	8.0648	8.00637	8.29132	7.56849	7.12243	6.97286	7.09488	7.12574	7.18537			1.8125	8.20268	8.38518	8.54212	8.29132	7.56849	8.21535	8.5209	7.16983	7.19418	7.12999
	1.815	8.11609	8.06675	8.01328	8.28209	7.55926	7.11915	6.95807	7.09035	7.13309	7.19273			1.815	8.21367	8.3908	8.53221	8.28209	7.55926	8.21895	8.5149	7.17472	7.1936	7.13388
	1.8175	8.12534	8.08297	8.01952	8.29017	7.56734	7.11967	6.96918	7.09619	7.12492	7.19008			1.8175	8.20658	8.40022	8.53516	8.29017	7.56734	8.21451	8.52304	7.17608	7.19755	7.1275
	1.82	8.13281	8.06333	8.0244	8.29785	7.57502	7.11547	6.98334	7.08952	7.12865	7.19045			1.82	8.21826	8.40746	8.52702	8.29785	7.57502	8.21387	8.52684	7.1557	7.19573	7.1315
	1.8225	8.13739	8.07568	8.01833	8.29685	7.57402	7.12643	6.9834	7.09183	7.13443	7.18835			1.8225	8.19921	8.39615	8.53967	8.29685	7.57402	8.21108	8.5246	7.16723	7.19738	7.13259
	1.825	8.10718	8.06474	8.01447	8.30341	7.58058	7.11969	6.96598	7.10266	7.12957	7.18934			1.825	8.1933	8.39149	8.52383	8.30341	7.58058	8.21138	8.52026	7.1733	7.20247	7.13579
	1.8275	8.11871	8.06691	8.01316	8.30126	7.57843	7.1168	6.98085	7.09225	7.12198	7.18302			1.8275	8.2121	8.39255	8.52564	8.30126	7.57843	8.21756	8.52089	7.16902	7.20178	7.13179
	1.83	8.13014	8.06245	8.02062	8.29431	7.57148	7.11563	6.97118	7.09729	7.12809	7.18201			1.83	8.2069	8.3898	8.51691	8.29431	7.57148	8.22018	8.52579	7.16911	7.19649	7.14415
	1.8325	8.1188	8.07632	8.01368	8.30285	7.58002	7.1191	6.97175	7.09777	7.12991	7.20074			1.8325	8.22336	8.396	8.52412	8.30285	7.58002	8.21313	8.51767	7.16898	7.19378	7.13162
	1.835	8.12129	8.0775	8.00292	8.30498	7.58215	7.11794	6.96555	7.097	7.12836	7.19637			1.835	8.19762	8.39649	8.5332	8.30498	7.58215	8.21173	8.52119	7.16925	7.19353	7.13289
	1.8375	8.11719	8.06534	8.00703	8.30264	7.57981	7.12089	6.97475	7.09297	7.13385	7.19265			1.8375	8.20473	8.39295	8.53369	8.30264	7.57981	8.21112	8.5226	7.16755	7.19437	7.13442
	1.84	8.12073	8.0752	8.00977	8.30809	7.58526	7.11707	6.976	7.09126	7.13101	7.19286			1.84	8.21104	8.39971	8.5319	8.30809	7.58526	8.21018	8.52726	7.17037	7.19673	7.13072
	1.8425	8.11759	8.05829	8.00481	8.29662	7.57379	7.11462	6.9714	7.09337	7.12503	7.19397			1.8425	8.20109	8.3895	8.53379	8.29662	7.57379	8.2144	8.51922	7.17837	7.19348	7.13249
	1.845	8.1279	8.05539	8.02191	8.28205	7.55922	7.12023	6.97279	7.09444	7.12654	7.18515			1.845	8.20135	8.39815	8.5322	8.28205	7.55922	8.20944	8.5268	7.16677	7.19256	7.1176
	1.8475	8.12072	8.05749	8.01402	8.30183	7.579	7.11767	6.97408	7.09594	7.12057	7.18635			1.8475	8.20629	8.39576	8.53627	8.30183	7.579	8.2128	8.52857	7.1793	7.19572	7.13311
	1.85	8.13315	8.06932	8.02257	8.29085	7.56802	7.12145	6.982	7.09857	7.13081	7.1905			1.85	8.20464	8.41634	8.5354	8.29085	7.56802	8.21687	8.52051	7.17364	7.19261	7.13087
	1.8525	8.13295	8.05953	8.00537	8.30668	7.58385	7.11904	6.97894	7.08999	7.12418	7.19923			1.8525	8.2102	8.39965	8.52423	8.30668	7.58385	8.21724	8.52203	7.17618	7.19639	7.1344
	1.855	8.13102	8.06102	7.99926	8.31313	7.5903	7.11717	6.97292	7.09507	7.12044	7.18587			1.855	8.20427	8.39522	8.53527	8.31313	7.5903	8.21132	8.52759	7.16649	7.1976	7.14018
	1.8575	8.12455	8.06983	8.01975	8.30323	7.5804	7.1127	6.98572	7.10021	7.12518	7.1795			1.8575	8.20158	8.3894	8.55163	8.30323	7.5804	8.21776	8.53709	7.17126	7.19343	7.13267
	1.86	8.12544	8.06443	8.00988	8.29576	7.57293	7.11526	6.97352	7.09453	7.12877	7.1967			1.86	8.20946	8.38849	8.52203	8.29576	7.57293	8.21214	8.53	7.17222	7.19357	7.12421
	1.8625	8.12736	8.05627	8.00815	8.28233	7.5595	7.1133	6.96812	7.09247	7.12492	7.195			1.8625	8.20455	8.39733	8.51945	8.28233	7.5595	8.2169	8.52025	7.17698	7.19517	7.1305
	1.865	8.10908	8.06603	8.01126	8.28943	7.5666	7.11957	6.98514	7.092	7.12323	7.20326			1.865	8.21529	8.39516	8.52903	8.28943	7.5666	8.21468	8.52609	7.17124	7.19028	7.13645
	1.8675	8.12364	8.06932	8.03439	8.30214	7.57931	7.11405	6.98117	7.09547	7.12859	7.19579			1.8675	8.21525	8.39755	8.5204	8.30214	7.57931	8.21264	8.52081	7.17775	7.19174	7.13281
	1.87	8.12292	8.07015	8.01964	8.27968	7.55685	7.11497	6.97046	7.08742	7.12452	7.19584			1.87	8.20414	8.39186	8.51818	8.27968	7.55685	8.21135	8.5213	7.17479	7.19159	7.13095
	1.8725	8.11245	8.07694	8.01621	8.29077	7.56794	7.11521	6.97752	7.0928	7.11903	7.19148			1.8725	8.20554	8.39588	8.55046	8.29077	7.56794	8.21493	8.51251	7.17027	7.19658	7.12689
	1.875	8.1327	8.06939	8.01534	8.30452	7.58169	7.11721	6.97853	7.09109	7.12854	7.18254			1.875	8.20561	8.40126	8.52023	8.30452	7.58169	8.21399	8.51525	7.17757	7.19783	7.13129
	1.8775	8.13074	8.07151	8.01859	8.29498	7.57215	7.11768	6.97496	7.09367	7.11722	7.18173			1.8775	8.20902	8.39836	8.54815	8.29498	7.57215	8.2113	8.52895	7.18089	7.19388	7.11803
	1.88	8.12026	8.06012	8.01162	8.28797	7.56514	7.12103	6.97046	7.10144	7.12882	7.18613			1.88	8.20794	8.39819	8.52496	8.28797	7.56514	8.21692	8.52498	7.17825	7.19686	7.12565
	1.8825	8.14461	8.05833	8.01504	8.28219	7.55936	7.11649	6.97945	7.08616	7.12406	7.20792			1.8825	8.20203	8.39161	8.52002	8.28219	7.55936	8.21923	8.53161	7.17434	7.19453	7.13687
	1.885	8.13475	8.07314	8.01253	8.30019	7.57736	7.11777	6.97479	7.09804	7.12456	7.19179			1.885	8.19874	8.39506	8.5249	8.30019	7.57736	8.21578	8.52333	7.18	7.19608	7.12676
	1.8875	8.12308	8.05607	8.00914	8.29677	7.57394	7.12356	6.96635	7.08929	7.13675	7.19637			1.8875	8.21067	8.39903	8.52494	8.29677	7.57394	8.21555	8.53964	7.16645	7.18995	7.13526
	1.89	8.12431	8.06842	8.0182	8.29718	7.57435	7.11338	6.97668	7.09372	7.13241	7.17704			1.89	8.21113	8.39539	8.53218	8.29718	7.57435	8.21006	8.53151	7.17939	7.19473	7.13797
	1.8925	8.1394	8.05787	7.99734	8.28667	7.56384	7.11966	6.97792	7.09486	7.12251	7.18554			1.8925	8.20819	8.39598	8.5286	8.28667	7.56384	8.21604	8.52846	7.18	7.19193	7.13004
	1.895	8.13264	8.06359	8.02168	8.29169	7.56886	7.11785	6.97595	7.09584	7.11878	7.19463			1.895	8.20073	8.38535	8.51389	8.29169	7.56886	8.21116	8.51924	7.17078	7.1949	7.12866
	1.8975	8.11384	8.06886	8.00383	8.30507	7.58224	7.12062	6.97507	7.10082	7.12586	7.19138			1.8975	8.20528	8.40015	8.5303	8.30507	7.58224	8.21105	8.52837	7.17832	7.19404	7.13243
	1.9	8.12587	8.05741	8.02952	8.28915	7.56632	7.11598	6.96939	7.09049	7.12336	7.18372			1.9	8.21427	8.39292	8.51113	8.28915	7.56632	8.21582	8.52783	7.18062	7.19391	7.13523
	1.9025	8.1019	8.0675	8.01593	8.29087	7.56804	7.12179	6.9672	7.09208	7.12587	7.1931			1.9025	8.20367	8.39871	8.50002	8.29087	7.56804	8.21383	8.52345	7.16672	7.19467	7.13489
	1.905	8.12237	8.07743	8.01537	8.30394	7.58111	7.11737	6.98296	7.09685	7.12203	7.19165			1.905	8.21785	8.39067	8.51389	8.30394	7.58111	8.21913	8.53318	7.17307	7.19585	7.13527
	1.9075	8.11258	8.06046	8.01346	8.30614	7.58331	7.11283	6.97089	7.08769	7.12546	7.19079			1.9075	8.21241	8.39853	8.51733	8.30614	7.58331	8.21365	8.52892	7.16961	7.19693	7.1314
	1.91	8.13155	8.06292	8.01379	8.28911	7.56628	7.1232	6.9658	7.08871	7.12316	7.1855			1.91	8.1883	8.38925	8.52488	8.28911	7.56628	8.2126	8.5134	7.17534	7.19301	7.13858
	1.9125	8.1333	8.05059	8.0022	8.29064	7.56781	7.11231	6.97308	7.09692	7.12959	7.18912			1.9125	8.20133	8.39514	8.52077	8.29064	7.56781	8.20949	8.52419	7.17802	7.19864	7.13071
	1.915	8.1179	8.06164	8.01468	8.29895	7.57612	7.12287	6.96977	7.09659	7.1268	7.1952			1.915	8.21032	8.3884	8.52157	8.29895	7.57612	8.20621	8.53032	7.16555	7.19543	7.13366
	1.9175	8.11882	8.04697	8.011	8.29273	7.5699	7.11165	6.97326	7.09475	7.12166	7.19663			1.9175	8.2076	8.39204	8.5288	8.29273	7.5699	8.21392	8.53081	7.18111	7.19672	7.12593
	1.92	8.12949	8.05598	8.0197	8.2943	7.57147	7.11767	6.97774	7.09672	7.12956	7.1897			1.92	8.20394	8.39548	8.52569	8.2943	7.57147	8.21157	8.52331	7.1611	7.19618	7.13376
	1.9225	8.11138	8.06683	8.00572	8.28982	7.56699	7.12084	6.97413	7.09832	7.12444	7.17664			1.9225	8.21445	8.3816	8.52656	8.28982	7.56699	8.2136	8.52698	7.17676	7.1926	7.13045
	1.925	8.12894	8.06458	8.01113	8.29716	7.57433	7.12023	6.98376	7.09467	7.12631	7.18839			1.925	8.20705	8.38664	8.54014	8.29716	7.57433	8.21346	8.5209	7.17175	7.19497	7.13485
	1.9275	8.10541	8.05664	7.99311	8.27756	7.55473	7.11488	6.97103	7.10094	7.12381	7.197			1.9275	8.20355	8.39574	8.54715	8.27756	7.55473	8.21143	8.52871	7.1741	7.19722	7.12923
	1.93	8.12924	8.06554	8.00923	8.29678	7.57395	7.12058	6.97145	7.08912	7.127	7.18588			1.93	8.19497	8.39119	8.5363	8.29678	7.57395	8.21216	8.52804	7.1676	7.19909	7.13185
	1.9325	8.13775	8.04477	8.01215	8.28498	7.56215	7.11497	6.97459	7.10139	7.1237	7.19641			1.9325	8.21403	8.38923	8.52539	8.28498	7.56215	8.21129	8.52292	7.17067	7.19242	7.13351
	1.935	8.11475	8.05875	8.01451	8.29603	7.5732	7.11762	6.97242	7.09211	7.12599	7.18311			1.935	8.20366	8.38845	8.51739	8.29603	7.5732	8.20886	8.52426	7.17824	7.20096	7.13026
	1.9375	8.1185	8.06419	8.01586	8.30033	7.5775	7.12153	6.97478	7.09614	7.1325	7.19254			1.9375	8.20675	8.38736	8.51794	8.30033	7.5775	8.212	8.52441	7.17272	7.1951	7.13414
	1.94	8.11446	8.06247	8.0076	8.29539	7.57256	7.12	6.96199	7.09662	7.12486	7.19407			1.94	8.21123	8.38252	8.52982	8.29539	7.57256	8.21666	8.51752	7.17353	7.19291	7.13286
	1.9425	8.129	8.04923	8.0241	8.29648	7.57365	7.12449	6.97967	7.09278	7.13289	7.19494			1.9425	8.20289	8.39728	8.53806	8.29648	7.57365	8.20892	8.5316	7.17048	7.19946	7.12816
	1.945	8.12711	8.05378	8.01278	8.3004	7.57757	7.12369	6.98318	7.08923	7.12729	7.20403			1.945	8.2007	8.3943	8.52158	8.3004	7.57757	8.21193	8.52029	7.18176	7.19688	7.1274
	1.9475	8.11547	8.06453	8.00768	8.27909	7.55626	7.11929	6.98075	7.09408	7.12849	7.18609			1.9475	8.19542	8.3904	8.53565	8.27909	7.55626	8.20702	8.52937	7.17447	7.19182	7.12571
	1.95	8.10946	8.0579	8.00872	8.29286	7.57003	7.12386	6.98402	7.09339	7.1215	7.18761			1.95	8.19616	8.38602	8.55166	8.29286	7.57003	8.21275	8.51316	7.17732	7.19629	7.13227
	1.9525	8.13261	8.06262	8.01593	8.27822	7.55539	7.12101	6.97714	7.09695	7.12284	7.19011			1.9525	8.19416	8.39101	8.55081	8.27822	7.55539	8.21098	8.51878	7.18122	7.19146	7.13892
	1.955	8.12827	8.06179	8.01451	8.3028	7.57997	7.12072	6.97365	7.09616	7.12707	7.19577			1.955	8.20995	8.37439	8.53501	8.3028	7.57997	8.21661	8.52498	7.17229	7.19033	7.12644
	1.9575	8.12999	8.06415	8.01305	8.29519	7.57236	7.12557	6.97156	7.10027	7.12866	7.19428			1.9575	8.20512	8.38542	8.54903	8.29519	7.57236	8.21089	8.52588	7.1704	7.201	7.13075
	1.96	8.12284	8.06903	8.0114	8.30261	7.57978	7.12016	6.97745	7.09385	7.12969	7.18932			1.96	8.2058	8.40046	8.5263	8.30261	7.57978	8.21089	8.52227	7.16782	7.19748	7.12729
	1.9625	8.12416	8.0575	8.0145	8.2898	7.56697	7.12003	6.98273	7.09688	7.12674	7.19094			1.9625	8.21335	8.39137	8.52764	8.2898	7.56697	8.20942	8.52382	7.16512	7.19031	7.14068
	1.965	8.12435	8.06346	8.00877	8.29273	7.5699	7.12057	6.97434	7.09891	7.12686	7.19222			1.965	8.20439	8.39504	8.53575	8.29273	7.5699	8.21313	8.52212	7.17134	7.19482	7.13017
	1.9675	8.12198	8.07343	8.01454	8.29189	7.56906	7.11486	6.97215	7.09333	7.12906	7.19005			1.9675	8.19827	8.39405	8.51823	8.29189	7.56906	8.20637	8.51971	7.18594	7.19756	7.12761
	1.97	8.12186	8.06679	8.01635	8.29166	7.56883	7.1167	6.97806	7.09819	7.12273	7.18709			1.97	8.20693	8.39886	8.51872	8.29166	7.56883	8.21339	8.5295	7.16722	7.1924	7.13437
	1.9725	8.11665	8.06685	8.00385	8.29671	7.57388	7.11495	6.97303	7.09501	7.12946	7.18647			1.9725	8.20341	8.3822	8.52589	8.29671	7.57388	8.21204	8.52028	7.17299	7.19689	7.13161
	1.975	8.11982	8.05467	8.01474	8.30291	7.58008	7.12045	6.96173	7.09365	7.12072	7.19211			1.975	8.20445	8.39488	8.50624	8.30291	7.58008	8.21139	8.52428	7.1761	7.19634	7.11952
	1.9775	8.11598	8.06205	8.02119	8.2914	7.56857	7.11456	6.98229	7.09541	7.12415	7.17577			1.9775	8.20889	8.39495	8.53407	8.2914	7.56857	8.21135	8.53016	7.16718	7.19207	7.12315
	1.98	8.11542	8.05218	8.01823	8.29571	7.57288	7.12034	6.95986	7.09049	7.12508	7.18938			1.98	8.20222	8.3911	8.53233	8.29571	7.57288	8.21312	8.52622	7.16536	7.19358	7.13615
	1.9825	8.12838	8.05606	8.01647	8.30377	7.58094	7.11317	6.97038	7.09798	7.12692	7.19166			1.9825	8.21506	8.39804	8.52839	8.30377	7.58094	8.21227	8.53007	7.17103	7.19774	7.12644
	1.985	8.12145	8.06677	8.01507	8.29326	7.57043	7.1176	6.97511	7.08868	7.12949	7.19267			1.985	8.19938	8.39802	8.53075	8.29326	7.57043	8.21332	8.53781	7.17141	7.19854	7.13854
	1.9875	8.11835	8.0541	8.01016	8.30845	7.58562	7.12064	6.98278	7.09327	7.13595	7.19243			1.9875	8.20033	8.39005	8.541	8.30845	7.58562	8.20827	8.52602	7.17479	7.19126	7.13324
	1.99	8.12496	8.07119	8.01498	8.29578	7.57295	7.11088	6.9843	7.09426	7.12335	7.19137			1.99	8.21749	8.4098	8.52663	8.29578	7.57295	8.2122	8.51414	7.18072	7.19057	7.12929
	1.9925	8.14781	8.05415	8.00889	8.28457	7.56174	7.12021	6.97775	7.09444	7.12261	7.17584			1.9925	8.2119	8.38747	8.5158	8.28457	7.56174	8.21261	8.52574	7.17592	7.1967	7.13153
	1.995	8.12229	8.07181	8.0144	8.30275	7.57992	7.11867	6.97617	7.09126	7.12485	7.17288			1.995	8.20321	8.39484	8.52636	8.30275	7.57992	8.21001	8.52736	7.17698	7.19483	7.13376
	1.9975	8.11965	8.05325	8.0206	8.29631	7.57348	7.11782	6.99302	7.08806	7.12511	7.19582			1.9975	8.207	8.3956	8.51985	8.29631	7.57348	8.20699	8.51734	7.17438	7.1979	7.13332
	2	8.11943	8.07385	8.00109	8.29203	7.5692	7.11867	6.97249	7.09596	7.12385	7.18295			2	8.21142	8.39676	8.52608	8.29203	7.5692	8.21008	8.52569	7.17113	7.19285	7.12827
	2.0025	8.13967	8.05888	8.01508	8.30678	7.58395	7.11545	6.98015	7.09645	7.12863	7.19887			2.0025	8.19206	8.39504	8.53351	8.30678	7.58395	8.21417	8.52827	7.16603	7.19561	7.12346
	2.005	8.13126	8.06961	8.00832	8.30539	7.58256	7.11982	6.96799	7.09356	7.12277	7.20318			2.005	8.20597	8.38095	8.52809	8.30539	7.58256	8.21433	8.52935	7.18354	7.19848	7.12878
	2.0075	8.13403	8.05607	8.01384	8.28172	7.55889	7.12041	6.97487	7.08945	7.11997	7.18388			2.0075	8.20304	8.38672	8.51909	8.28172	7.55889	8.21099	8.53317	7.17602	7.2002	7.14159
	2.01	8.12107	8.0645	8.01054	8.29801	7.57518	7.12165	6.97479	7.09595	7.12219	7.18288			2.01	8.19662	8.39218	8.50931	8.29801	7.57518	8.21276	8.52322	7.1686	7.19618	7.12364
	2.0125	8.12046	8.06307	8.01743	8.29533	7.5725	7.11756	6.96355	7.09357	7.12206	7.19756			2.0125	8.20906	8.40035	8.52546	8.29533	7.5725	8.21214	8.52395	7.17167	7.19204	7.134
	2.015	8.11863	8.06038	8.0158	8.29857	7.57574	7.1157	6.98235	7.09518	7.13282	7.1939			2.015	8.20644	8.39786	8.54522	8.29857	7.57574	8.20999	8.51782	7.17643	7.19539	7.13668
	2.0175	8.13311	8.07277	8.00894	8.28982	7.56699	7.1212	6.97372	7.09708	7.12351	7.18476			2.0175	8.19598	8.39067	8.51011	8.28982	7.56699	8.20902	8.52713	7.16601	7.19132	7.12403
	2.02	8.1437	8.05408	8.00637	8.29298	7.57015	7.12354	6.97419	7.09472	7.12523	7.18379			2.02	8.19939	8.39238	8.52754	8.29298	7.57015	8.20997	8.52313	7.16861	7.19318	7.12958
	2.0225	8.12941	8.06424	8.01018	8.2913	7.56847	7.11623	6.97611	7.09327	7.12503	7.19362			2.0225	8.20319	8.39475	8.53147	8.2913	7.56847	8.20805	8.52861	7.17431	7.19591	7.13728
	2.025	8.13173	8.04671	8.00273	8.30302	7.58019	7.12027	6.98242	7.09495	7.13049	7.19578			2.025	8.19702	8.39989	8.52537	8.30302	7.58019	8.21443	8.53113	7.18057	7.18819	7.13506
	2.0275	8.12195	8.0628	8.01591	8.29138	7.56855	7.11919	6.96407	7.0902	7.12431	7.19124			2.0275	8.2065	8.38765	8.52828	8.29138	7.56855	8.21758	8.53766	7.18161	7.19453	7.12626
	2.03	8.1369	8.05979	8.01738	8.30025	7.57742	7.12425	6.98092	7.10349	7.12384	7.19126			2.03	8.19686	8.39351	8.54058	8.30025	7.57742	8.21564	8.53	7.1758	7.19426	7.14377
	2.0325	8.12863	8.07329	8.01485	8.29948	7.57665	7.11374	6.96931	7.08985	7.12005	7.18933			2.0325	8.19989	8.39105	8.51696	8.29948	7.57665	8.21197	8.51161	7.17624	7.19893	7.13454
	2.035	8.13227	8.07552	8.01481	8.30591	7.58308	7.11584	6.97261	7.08712	7.12245	7.19488			2.035	8.20685	8.394	8.53943	8.30591	7.58308	8.20986	8.52756	7.17318	7.19544	7.12904
	2.0375	8.12813	8.05079	8.02756	8.29212	7.56929	7.1256	6.98886	7.09616	7.12199	7.18348			2.0375	8.19848	8.40149	8.51584	8.29212	7.56929	8.20556	8.53431	7.16914	7.19773	7.12212
	2.04	8.13327	8.06571	8.01596	8.28248	7.55965	7.12171	6.96846	7.0869	7.12337	7.18157			2.04	8.20796	8.3884	8.53743	8.28248	7.55965	8.20762	8.52678	7.17242	7.19726	7.12848
	2.0425	8.12004	8.06242	8.01114	8.29939	7.57656	7.11882	6.96491	7.09489	7.12855	7.19726			2.0425	8.21001	8.38585	8.51555	8.29939	7.57656	8.2162	8.52194	7.17417	7.19231	7.13872
	2.045	8.1218	8.06625	8.00466	8.28009	7.55726	7.11912	6.9861	7.08935	7.12503	7.19134			2.045	8.20193	8.39286	8.51249	8.28009	7.55726	8.21153	8.52905	7.17783	7.19381	7.13127
	2.0475	8.12305	8.05864	8.00885	8.2903	7.56747	7.11931	6.95916	7.08816	7.12273	7.18428			2.0475	8.20672	8.3931	8.52224	8.2903	7.56747	8.20966	8.52278	7.17417	7.19276	7.14101
	2.05	8.0987	8.06131	8.01258	8.30491	7.58208	7.12198	6.97174	7.0927	7.13083	7.18718			2.05	8.19424	8.37947	8.53397	8.30491	7.58208	8.20831	8.52653	7.17313	7.19369	7.13625
	2.0525	8.13343	8.05369	8.01511	8.29801	7.57518	7.12042	6.98275	7.10348	7.12969	7.19732			2.0525	8.20345	8.38799	8.53917	8.29801	7.57518	8.20901	8.53303	7.17329	7.19176	7.14142
	2.055	8.11003	8.07847	8.00466	8.28932	7.56649	7.1187	6.97982	7.08973	7.1276	7.18836			2.055	8.2075	8.38537	8.52562	8.28932	7.56649	8.21019	8.53204	7.16838	7.19637	7.12777
	2.0575	8.11203	8.07559	8.0129	8.28924	7.56641	7.12364	6.9781	7.09886	7.1221	7.19553			2.0575	8.19871	8.39232	8.53611	8.28924	7.56641	8.20719	8.53019	7.16758	7.18925	7.13443
	2.06	8.108	8.07141	8.02504	8.29475	7.57192	7.11714	6.97651	7.10363	7.11832	7.18912			2.06	8.21705	8.3926	8.52349	8.29475	7.57192	8.21051	8.52236	7.16697	7.19494	7.13283
	2.0625	8.12305	8.07399	8.00188	8.28568	7.56285	7.11707	6.9723	7.09622	7.12428	7.17961			2.0625	8.20039	8.38358	8.52724	8.28568	7.56285	8.21205	8.53178	7.17644	7.1988	7.1281
	2.065	8.1346	8.0488	8.01823	8.2988	7.57597	7.11623	6.98385	7.09376	7.12042	7.18733			2.065	8.20356	8.39241	8.5368	8.2988	7.57597	8.20849	8.52718	7.17495	7.18981	7.13538
	2.0675	8.12051	8.06782	8.00656	8.28377	7.56094	7.12226	6.98053	7.09223	7.12865	7.19573			2.0675	8.21025	8.40012	8.51545	8.28377	7.56094	8.21471	8.52838	7.16873	7.19588	7.123
	2.07	8.11983	8.06991	8.01484	8.29444	7.57161	7.12033	6.97368	7.09318	7.129	7.19261			2.07	8.20163	8.39723	8.53863	8.29444	7.57161	8.21423	8.52807	7.17562	7.20032	7.14237
	2.0725	8.13255	8.07417	8.00686	8.28391	7.56108	7.11404	6.97176	7.09349	7.12549	7.18778			2.0725	8.20902	8.38735	8.51955	8.28391	7.56108	8.21108	8.52777	7.18214	7.19325	7.12877
	2.075	8.1167	8.05995	8.01449	8.28856	7.56573	7.12047	6.97813	7.09343	7.12846	7.18927			2.075	8.21316	8.38814	8.53775	8.28856	7.56573	8.2095	8.52843	7.16413	7.19441	7.13479
	2.0775	8.12716	8.06486	8.01297	8.28806	7.56523	7.12099	6.9714	7.09664	7.12817	7.18436			2.0775	8.19886	8.40396	8.55539	8.28806	7.56523	8.21021	8.52	7.16627	7.19567	7.12306
	2.08	8.11791	8.07357	8.01462	8.30137	7.57854	7.11857	6.98143	7.09417	7.12659	7.19293			2.08	8.19619	8.38524	8.51858	8.30137	7.57854	8.20872	8.531	7.16491	7.19374	7.12882
	2.0825	8.12324	8.05373	8.02061	8.27575	7.55292	7.12315	6.97414	7.09752	7.1338	7.19336			2.0825	8.20557	8.3879	8.52193	8.27575	7.55292	8.21025	8.52397	7.15843	7.19178	7.12593
	2.085	8.13186	8.06623	8.01785	8.28841	7.56558	7.12024	6.97461	7.09373	7.12518	7.19868			2.085	8.20683	8.38104	8.51546	8.28841	7.56558	8.21187	8.52347	7.18188	7.19072	7.12058
	2.0875	8.11746	8.07135	8.01655	8.28383	7.561	7.11759	6.986	7.09877	7.12157	7.19043			2.0875	8.20179	8.38839	8.5263	8.28383	7.561	8.21393	8.5243	7.16662	7.19702	7.1368
	2.09	8.12257	8.06255	8.01431	8.30113	7.5783	7.12001	6.97348	7.10008	7.12796	7.18926			2.09	8.20374	8.39556	8.53876	8.30113	7.5783	8.2057	8.52716	7.1684	7.19398	7.13546
	2.0925	8.12492	8.06298	8.01254	8.29337	7.57054	7.12342	6.96494	7.09764	7.11825	7.19044			2.0925	8.18972	8.40065	8.52	8.29337	7.57054	8.21111	8.52832	7.16994	7.19672	7.13309
	2.095	8.12784	8.06333	8.01513	8.30303	7.5802	7.12013	6.98343	7.08814	7.12458	7.18357			2.095	8.19831	8.39165	8.53896	8.30303	7.5802	8.20817	8.52687	7.18066	7.19272	7.13156
	2.0975	8.12486	8.05966	8.01797	8.2898	7.56697	7.12024	6.9831	7.09456	7.12056	7.18559			2.0975	8.20495	8.40075	8.53177	8.2898	7.56697	8.20858	8.52202	7.16279	7.19512	7.1279
	2.1	8.1376	8.0545	8.01708	8.29678	7.57395	7.1177	6.9848	7.09812	7.12876	7.18375			2.1	8.21067	8.39785	8.51553	8.29678	7.57395	8.20998	8.52947	7.17145	7.19212	7.13929
	2.1025	8.13722	8.06749	8.00803	8.29188	7.56905	7.11427	6.96793	7.0958	7.12984	7.20015			2.1025	8.1971	8.38551	8.52915	8.29188	7.56905	8.20628	8.52008	7.18288	7.19421	7.1326
	2.105	8.12824	8.0603	8.02073	8.29641	7.57358	7.12168	6.97501	7.09762	7.12574	7.18657			2.105	8.21067	8.39833	8.5099	8.29641	7.57358	8.20684	8.52349	7.17354	7.19901	7.12525
	2.1075	8.12716	8.07109	8.00695	8.29142	7.56859	7.12092	6.97419	7.08824	7.1284	7.19277			2.1075	8.20862	8.39652	8.53445	8.29142	7.56859	8.21032	8.5198	7.17534	7.19572	7.13472
	2.11	8.12056	8.06229	8.0311	8.2894	7.56657	7.11734	6.97059	7.09208	7.12307	7.18485			2.11	8.20587	8.3907	8.52335	8.2894	7.56657	8.20993	8.52383	7.17704	7.20177	7.1346
	2.1125	8.12135	8.05003	8.00836	8.29444	7.57161	7.11774	6.97092	7.09278	7.12979	7.20602			2.1125	8.21349	8.39417	8.5305	8.29444	7.57161	8.20941	8.52259	7.17716	7.19283	7.14182
	2.115	8.11273	8.06267	8.00808	8.30775	7.58492	7.12023	6.96859	7.09349	7.12522	7.18281			2.115	8.18793	8.39574	8.53163	8.30775	7.58492	8.21044	8.53095	7.16961	7.19426	7.13674
	2.1175	8.11974	8.04924	8.02208	8.29175	7.56892	7.12197	6.97606	7.10002	7.12554	7.17894			2.1175	8.18957	8.39509	8.52455	8.29175	7.56892	8.20992	8.53377	7.1675	7.18925	7.13807
	2.12	8.11826	8.07764	8.01487	8.30048	7.57765	7.12648	6.96655	7.09554	7.12814	7.19492			2.12	8.21005	8.39328	8.52774	8.30048	7.57765	8.21087	8.52191	7.18276	7.19053	7.13466
	2.1225	8.12912	8.06986	7.99773	8.29165	7.56882	7.11253	6.97451	7.09852	7.12655	7.19006			2.1225	8.20646	8.38872	8.52282	8.29165	7.56882	8.21128	8.53287	7.17372	7.20176	7.13312
	2.125	8.12514	8.06899	8.01642	8.28254	7.55971	7.12055	6.99307	7.09612	7.12745	7.19898			2.125	8.20215	8.39777	8.52222	8.28254	7.55971	8.20728	8.53428	7.18416	7.1932	7.13165
	2.1275	8.13155	8.06345	8.00868	8.27967	7.55684	7.12067	6.96664	7.09798	7.12141	7.18013			2.1275	8.20158	8.40895	8.5282	8.27967	7.55684	8.21211	8.52994	7.17018	7.19523	7.14097
	2.13	8.12927	8.06789	8.0148	8.28772	7.56489	7.12144	6.97696	7.09135	7.12005	7.20385			2.13	8.21044	8.38364	8.54766	8.28772	7.56489	8.2145	8.52899	7.17203	7.19741	7.14463
	2.1325	8.12224	8.05993	8.01327	8.30542	7.58259	7.1185	6.96894	7.09735	7.1286	7.18703			2.1325	8.20831	8.39072	8.53165	8.30542	7.58259	8.20842	8.52302	7.17343	7.19533	7.13338
	2.135	8.11606	8.05775	8.0049	8.29539	7.57256	7.11693	6.98367	7.09886	7.12508	7.20204			2.135	8.19955	8.38838	8.52485	8.29539	7.57256	8.21017	8.53159	7.1789	7.19267	7.13434
	2.1375	8.12413	8.0604	8.01494	8.28118	7.55835	7.12272	6.98515	7.09492	7.12741	7.19234			2.1375	8.2104	8.38927	8.50114	8.28118	7.55835	8.2049	8.52854	7.16468	7.19475	7.14067
	2.14	8.1178	8.06186	8.01438	8.29539	7.57256	7.12494	6.9629	7.0993	7.12517	7.18886			2.14	8.20074	8.38414	8.53795	8.29539	7.57256	8.20846	8.52591	7.16596	7.19471	7.13346
	2.1425	8.1288	8.06199	8.0153	8.30187	7.57904	7.11613	6.97369	7.09106	7.13393	7.18646			2.1425	8.20185	8.39161	8.51973	8.30187	7.57904	8.21158	8.53464	7.16945	7.19655	7.13883
	2.145	8.1246	8.06321	8.00478	8.30415	7.58132	7.11952	6.99927	7.10077	7.12387	7.18394			2.145	8.20339	8.3827	8.53112	8.30415	7.58132	8.20992	8.52444	7.17022	7.19272	7.12148
	2.1475	8.12146	8.05239	8.00997	8.28494	7.56211	7.12102	6.98302	7.08679	7.12466	7.18646			2.1475	8.20598	8.38707	8.54834	8.28494	7.56211	8.20868	8.51458	7.16917	7.19301	7.1247
	2.15	8.11904	8.06052	7.99545	8.29102	7.56819	7.12288	6.97134	7.09471	7.13577	7.19728			2.15	8.19968	8.38651	8.53799	8.29102	7.56819	8.20928	8.53215	7.17342	7.19816	7.13293
	2.1525	8.11904	8.06437	8.01721	8.29865	7.57582	7.11866	6.9761	7.09975	7.12429	7.19759			2.1525	8.2068	8.38937	8.5292	8.29865	7.57582	8.20645	8.53195	7.17757	7.19864	7.14062
	2.155	8.13165	8.06623	8.01003	8.27351	7.55068	7.12553	6.97025	7.1015	7.12842	7.18992			2.155	8.20533	8.37292	8.53306	8.27351	7.55068	8.21176	8.52166	7.17434	7.19261	7.13101
	2.1575	8.12145	8.07472	8.013	8.28431	7.56148	7.11399	6.9783	7.0925	7.12842	7.18526			2.1575	8.21569	8.37491	8.53567	8.28431	7.56148	8.2091	8.53434	7.17961	7.19459	7.13467
	2.16	8.12012	8.08153	8.02017	8.29649	7.57366	7.12761	6.96132	7.10176	7.13061	7.18685			2.16	8.21042	8.377	8.52542	8.29649	7.57366	8.20938	8.52553	7.17978	7.19988	7.1332
	2.1625	8.12633	8.04237	8.01685	8.29804	7.57521	7.12243	6.979	7.10079	7.13242	7.19378			2.1625	8.20495	8.39249	8.5162	8.29804	7.57521	8.20465	8.52831	7.17686	7.19485	7.12904
	2.165	8.13095	8.06743	8.01558	8.30268	7.57985	7.1279	6.97412	7.09879	7.1259	7.18741			2.165	8.21317	8.38949	8.52174	8.30268	7.57985	8.2158	8.52525	7.16539	7.19597	7.12896
	2.1675	8.1317	8.06598	8.01569	8.31171	7.58888	7.11341	6.97994	7.09057	7.12612	7.19819			2.1675	8.20727	8.40113	8.55517	8.31171	7.58888	8.20874	8.53092	7.16784	7.19667	7.13108
	2.17	8.10157	8.05938	8.01417	8.2962	7.57337	7.11583	6.96623	7.0931	7.12611	7.19128			2.17	8.19308	8.39084	8.52751	8.2962	7.57337	8.20693	8.5308	7.17628	7.203	7.13212
	2.1725	8.12524	8.06043	8.00949	8.302	7.57917	7.12505	6.97968	7.10123	7.12847	7.18638			2.1725	8.20265	8.38369	8.51567	8.302	7.57917	8.20821	8.52842	7.17335	7.18895	7.13983
	2.175	8.12295	8.08395	8.01122	8.30156	7.57873	7.12048	6.96533	7.0937	7.13075	7.19505			2.175	8.1936	8.39028	8.54259	8.30156	7.57873	8.20808	8.51613	7.16045	7.18992	7.13804
	2.1775	8.11832	8.06467	8.01677	8.28817	7.56534	7.11712	6.97681	7.09362	7.12383	7.19591			2.1775	8.20502	8.3949	8.55183	8.28817	7.56534	8.20576	8.53218	7.16876	7.1989	7.12719
	2.18	8.12379	8.08001	8.00899	8.28799	7.56516	7.12572	6.96974	7.09176	7.1301	7.19693			2.18	8.20412	8.3854	8.55879	8.28799	7.56516	8.20883	8.52427	7.16723	7.19234	7.13587
	2.1825	8.1108	8.05929	8.01293	8.29708	7.57425	7.11948	6.99443	7.09213	7.13146	7.20257			2.1825	8.20077	8.38785	8.51221	8.29708	7.57425	8.20639	8.53898	7.17048	7.19978	7.14053
	2.185	8.12611	8.05459	8.01056	8.29254	7.56971	7.12531	6.97285	7.09733	7.12231	7.18318			2.185	8.19858	8.39577	8.52871	8.29254	7.56971	8.20887	8.52904	7.17107	7.19373	7.13737
	2.1875	8.1241	8.05397	8.00704	8.29967	7.57684	7.12141	6.97075	7.09632	7.12346	7.19553			2.1875	8.20441	8.38954	8.51786	8.29967	7.57684	8.21192	8.52606	7.18101	7.19988	7.12892
	2.19	8.12274	8.07337	8.00662	8.28963	7.5668	7.1168	6.97062	7.10184	7.12799	7.19183			2.19	8.2063	8.38862	8.53522	8.28963	7.5668	8.20585	8.52783	7.16968	7.19385	7.13341
	2.1925	8.12384	8.0637	8.00858	8.30501	7.58218	7.11939	6.97604	7.09552	7.11987	7.18931			2.1925	8.20271	8.38258	8.52039	8.30501	7.58218	8.20813	8.53101	7.16909	7.19474	7.14254
	2.195	8.12465	8.06677	8.01158	8.30095	7.57812	7.11601	6.98819	7.09252	7.1257	7.19478			2.195	8.19981	8.39845	8.52107	8.30095	7.57812	8.20706	8.53758	7.17665	7.20018	7.12701
	2.1975	8.10485	8.06493	8.01797	8.29306	7.57023	7.11918	6.97827	7.09317	7.13138	7.1883			2.1975	8.21093	8.39043	8.5499	8.29306	7.57023	8.2105	8.53158	7.17956	7.19503	7.14047
	2.2	8.13035	8.06525	8.02592	8.28675	7.56392	7.1204	6.98142	7.09995	7.12514	7.19527			2.2	8.2035	8.38242	8.52154	8.28675	7.56392	8.20406	8.5236	7.17857	7.19451	7.12832
	2.2025	8.12403	8.07302	8.01511	8.28977	7.56694	7.11917	6.98393	7.09921	7.12741	7.18872			2.2025	8.20256	8.38066	8.54228	8.28977	7.56694	8.20925	8.53283	7.185	7.19661	7.13925
	2.205	8.12744	8.07349	8.01409	8.30582	7.58299	7.11916	6.97182	7.09278	7.1288	7.19585			2.205	8.1985	8.39472	8.5177	8.30582	7.58299	8.2128	8.52881	7.17124	7.19256	7.13065
	2.2075	8.10734	8.06384	8.00827	8.29296	7.57013	7.11371	6.97468	7.09656	7.12607	7.18503			2.2075	8.21691	8.38698	8.50726	8.29296	7.57013	8.20864	8.52775	7.17456	7.19195	7.13169
	2.21	8.11269	8.05932	8.01522	8.29451	7.57168	7.11956	6.97098	7.09053	7.11965	7.17685			2.21	8.20017	8.38961	8.54785	8.29451	7.57168	8.21067	8.52946	7.17438	7.19264	7.13797
	2.2125	8.13159	8.07068	8.01866	8.29048	7.56765	7.12356	6.98548	7.10405	7.12905	7.18627			2.2125	8.20482	8.39369	8.5324	8.29048	7.56765	8.20654	8.52492	7.18765	7.19577	7.13537
	2.215	8.11909	8.05937	8.01665	8.29188	7.56905	7.12542	6.96746	7.09407	7.12686	7.19884			2.215	8.20593	8.3971	8.51667	8.29188	7.56905	8.20443	8.5249	7.17079	7.19062	7.13155
	2.2175	8.14172	8.06691	8.01583	8.28704	7.56421	7.12041	6.98376	7.09324	7.12523	7.20054			2.2175	8.19532	8.39325	8.52699	8.28704	7.56421	8.20965	8.51376	7.1709	7.19747	7.14133
	2.22	8.12631	8.06543	8.00364	8.30054	7.57771	7.11964	6.97014	7.09845	7.13177	7.18941			2.22	8.20516	8.3817	8.52478	8.30054	7.57771	8.20283	8.5299	7.18296	7.19888	7.13438
	2.2225	8.11888	8.05482	8.02538	8.29936	7.57653	7.12024	6.97637	7.10119	7.12726	7.17334			2.2225	8.19891	8.39217	8.54481	8.29936	7.57653	8.20488	8.53821	7.18373	7.19396	7.13874
	2.225	8.12428	8.07422	8.01748	8.3036	7.58077	7.11924	6.96688	7.09004	7.12409	7.19761			2.225	8.21115	8.39656	8.53086	8.3036	7.58077	8.20876	8.5248	7.17162	7.19788	7.13808
	2.2275	8.12235	8.06452	8.02484	8.30106	7.57823	7.11758	6.97801	7.09707	7.11713	7.19067			2.2275	8.20052	8.38125	8.54666	8.30106	7.57823	8.21094	8.52722	7.17381	7.19993	7.12851
	2.23	8.11359	8.0596	8.03057	8.29339	7.57056	7.12102	6.97168	7.09864	7.11911	7.19224			2.23	8.18904	8.38372	8.54398	8.29339	7.57056	8.20673	8.52141	7.16855	7.19322	7.13285
	2.2325	8.11134	8.06895	8.02469	8.30318	7.58035	7.12345	6.97876	7.08488	7.12815	7.18862			2.2325	8.21198	8.40206	8.52319	8.30318	7.58035	8.21344	8.53318	7.17521	7.19625	7.13612
	2.235	8.11456	8.0627	8.00976	8.29394	7.57111	7.11556	6.97818	7.10267	7.12642	7.19868			2.235	8.18811	8.38485	8.56486	8.29394	7.57111	8.20651	8.51532	7.16719	7.19066	7.13513
	2.2375	8.11768	8.07374	8.01216	8.29886	7.57603	7.11721	6.98436	7.09622	7.13468	7.18356			2.2375	8.19866	8.38885	8.5109	8.29886	7.57603	8.21045	8.53329	7.17691	7.19634	7.14531
	2.24	8.14576	8.06231	8.01027	8.29456	7.57173	7.11395	6.98379	7.10491	7.12743	7.17417			2.24	8.19283	8.38548	8.52051	8.29456	7.57173	8.20357	8.51387	7.16905	7.19171	7.13105
	2.2425	8.12521	8.06186	8.00134	8.30529	7.58246	7.11329	6.98501	7.09038	7.1303	7.18299			2.2425	8.18978	8.38382	8.54802	8.30529	7.58246	8.20332	8.52867	7.16591	7.19971	7.14057
	2.245	8.11643	8.06681	8.018	8.28504	7.56221	7.12454	6.98444	7.08696	7.1286	7.19486			2.245	8.20465	8.37857	8.52568	8.28504	7.56221	8.20316	8.53514	7.18198	7.19409	7.14066
	2.2475	8.13091	8.05183	8.0129	8.29492	7.57209	7.12163	6.98357	7.08637	7.12418	7.18255			2.2475	8.20067	8.38658	8.51107	8.29492	7.57209	8.20592	8.53305	7.16689	7.20453	7.13271
	2.25	8.12915	8.06419	8.00575	8.29535	7.57252	7.11505	6.96869	7.09644	7.1264	7.18866			2.25	8.19273	8.38915	8.54213	8.29535	7.57252	8.20511	8.52861	7.17904	7.19521	7.13852
	2.2525	8.11205	8.06602	8.00441	8.30693	7.5841	7.1225	6.96827	7.08707	7.12914	7.18704			2.2525	8.19869	8.38967	8.53793	8.30693	7.5841	8.21116	8.5326	7.17895	7.19352	7.13247
	2.255	8.11353	8.04981	8.01258	8.29785	7.57502	7.1237	6.98347	7.09356	7.12622	7.20027			2.255	8.19887	8.3904	8.52186	8.29785	7.57502	8.20404	8.52365	7.17449	7.19262	7.13196
	2.2575	8.12362	8.05255	8.01795	8.28064	7.55781	7.12094	6.97651	7.09854	7.12978	7.19883			2.2575	8.1937	8.3908	8.51857	8.28064	7.55781	8.204	8.52827	7.17403	7.1919	7.13089
	2.26	8.11854	8.06908	8.01728	8.28788	7.56505	7.12072	6.97261	7.09286	7.11848	7.18549			2.26	8.20605	8.4023	8.51447	8.28788	7.56505	8.20612	8.5341	7.16856	7.18928	7.14003
	2.2625	8.13701	8.0592	8.01277	8.28574	7.56291	7.12421	6.96405	7.09191	7.11965	7.18204			2.2625	8.20466	8.39226	8.51837	8.28574	7.56291	8.20456	8.52602	7.17226	7.19407	7.13233
	2.265	8.12842	8.06434	8.02644	8.30196	7.57913	7.12248	6.9811	7.08866	7.12684	7.1895			2.265	8.2012	8.38847	8.54133	8.30196	7.57913	8.20723	8.53027	7.17258	7.19478	7.13755
	2.2675	8.13674	8.06633	8.01062	8.30155	7.57872	7.11385	6.98009	7.09769	7.11819	7.19553			2.2675	8.19803	8.39582	8.5457	8.30155	7.57872	8.20743	8.53629	7.18202	7.18994	7.13665
	2.27	8.11301	8.05362	8.00721	8.29248	7.56965	7.12068	6.97355	7.10052	7.12485	7.18485			2.27	8.19549	8.3975	8.54812	8.29248	7.56965	8.20828	8.52898	7.18199	7.19943	7.12868
	2.2725	8.13184	8.07021	8.01272	8.30198	7.57915	7.12282	6.97706	7.09491	7.12745	7.19002			2.2725	8.20888	8.40483	8.52237	8.30198	7.57915	8.2115	8.53097	7.18384	7.19578	7.13544
	2.275	8.11318	8.07557	8.00883	8.31359	7.59076	7.11855	6.98072	7.09629	7.11854	7.18388			2.275	8.19093	8.38425	8.51509	8.31359	7.59076	8.20987	8.5355	7.1747	7.19138	7.13134
	2.2775	8.12267	8.0624	8.01379	8.292	7.56917	7.12117	6.98175	7.09641	7.12585	7.18144			2.2775	8.19988	8.40195	8.52004	8.292	7.56917	8.20621	8.52906	7.16739	7.1962	7.13807
	2.28	8.12162	8.05268	8.02145	8.29085	7.56802	7.1152	6.98768	7.09556	7.12363	7.19774			2.28	8.18752	8.38356	8.53037	8.29085	7.56802	8.20835	8.52278	7.17545	7.18764	7.13869
	2.2825	8.13006	8.06773	8.00926	8.28695	7.56412	7.11802	6.98378	7.09829	7.12799	7.19168			2.2825	8.19317	8.39047	8.51971	8.28695	7.56412	8.20675	8.53081	7.16457	7.19753	7.13386
	2.285	8.11085	8.06639	8.01391	8.28357	7.56074	7.12683	6.97254	7.09886	7.127	7.17813			2.285	8.19788	8.39443	8.52233	8.28357	7.56074	8.20826	8.52871	7.17425	7.19748	7.1273
	2.2875	8.12366	8.06324	8.00848	8.29597	7.57314	7.12628	6.97708	7.09664	7.12019	7.18641			2.2875	8.19652	8.38811	8.52955	8.29597	7.57314	8.20625	8.5222	7.17852	7.19735	7.13302
	2.29	8.13235	8.0673	8.02459	8.31117	7.58834	7.12713	6.97549	7.09907	7.11877	7.18916			2.29	8.20196	8.39097	8.53064	8.31117	7.58834	8.20903	8.52421	7.17442	7.19454	7.13763
	2.2925	8.12202	8.05853	8.0188	8.29289	7.57006	7.1238	6.98565	7.09642	7.13145	7.19782			2.2925	8.20064	8.38797	8.52201	8.29289	7.57006	8.20691	8.53417	7.17917	7.19628	7.13115
	2.295	8.13444	8.06987	8.01169	8.28705	7.56422	7.11747	6.973	7.09703	7.13182	7.20293			2.295	8.20063	8.37978	8.53731	8.28705	7.56422	8.2101	8.53003	7.18167	7.19487	7.12514
	2.2975	8.12766	8.05273	8.01626	8.29053	7.5677	7.1202	6.96903	7.09549	7.11983	7.18536			2.2975	8.19384	8.39618	8.50538	8.29053	7.5677	8.20049	8.53418	7.17364	7.19042	7.13627
	2.3	8.13245	8.0503	8.01619	8.30237	7.57954	7.1241	6.97127	7.10075	7.12705	7.17911			2.3	8.19999	8.38642	8.515	8.30237	7.57954	8.20993	8.52257	7.16722	7.19116	7.13197
	2.3025	8.127	8.05862	8.00918	8.30179	7.57896	7.11916	6.9755	7.09757	7.12663	7.18315			2.3025	8.209	8.38552	8.51211	8.30179	7.57896	8.20263	8.53009	7.17465	7.19163	7.13871
	2.305	8.12787	8.05618	8.00305	8.29629	7.57346	7.11439	6.98116	7.09664	7.12859	7.19077			2.305	8.19355	8.38941	8.52803	8.29629	7.57346	8.21052	8.52789	7.17437	7.1975	7.12666
	2.3075	8.12926	8.06878	7.99777	8.29703	7.5742	7.12002	6.97986	7.09239	7.12904	7.18736			2.3075	8.1949	8.39504	8.51219	8.29703	7.5742	8.20112	8.5349	7.17284	7.19096	7.13587
	2.31	8.1211	8.06744	8.02216	8.30103	7.5782	7.12288	6.98899	7.09314	7.12772	7.18724			2.31	8.20623	8.3774	8.54961	8.30103	7.5782	8.20821	8.52893	7.17086	7.18819	7.13459
	2.3125	8.11968	8.07714	8.01846	8.30023	7.5774	7.13014	6.98108	7.10306	7.12442	7.18673			2.3125	8.19933	8.38239	8.5378	8.30023	7.5774	8.20755	8.52818	7.17408	7.1907	7.12784
	2.315	8.11341	8.08716	8.00879	8.28669	7.56386	7.12386	6.97389	7.09737	7.1247	7.19601			2.315	8.18656	8.38821	8.5104	8.28669	7.56386	8.20898	8.51913	7.18083	7.19137	7.13594
	2.3175	8.12365	8.05851	8.02014	8.2981	7.57527	7.12477	6.97472	7.09796	7.12539	7.19872			2.3175	8.18263	8.39093	8.51973	8.2981	7.57527	8.20584	8.54043	7.16519	7.19297	7.13581
	2.32	8.13359	8.06105	7.9958	8.29087	7.56804	7.12655	6.98598	7.09896	7.12814	7.20615			2.32	8.19321	8.3952	8.54244	8.29087	7.56804	8.2075	8.53697	7.17156	7.19636	7.14978
	2.3225	8.11032	8.05695	8.00838	8.30742	7.58459	7.12128	6.96755	7.09555	7.1299	7.18465			2.3225	8.19753	8.38065	8.54112	8.30742	7.58459	8.20597	8.52131	7.17648	7.19993	7.13994
	2.325	8.11258	8.06673	8.01925	8.30123	7.5784	7.11709	6.96739	7.09989	7.1219	7.19211			2.325	8.19797	8.38852	8.50505	8.30123	7.5784	8.20556	8.5254	7.17386	7.19369	7.13602
	2.3275	8.11996	8.0601	8.01385	8.27818	7.55535	7.11964	6.97732	7.09697	7.12594	7.19823			2.3275	8.19762	8.38378	8.54034	8.27818	7.55535	8.2105	8.52738	7.18073	7.20045	7.13189
	2.33	8.12225	8.05877	8.01282	8.30027	7.57744	7.12023	6.98236	7.09979	7.122	7.18168			2.33	8.18568	8.39665	8.53511	8.30027	7.57744	8.20343	8.52957	7.17155	7.19715	7.13362
	2.3325	8.13033	8.06279	8.01053	8.30362	7.58079	7.12273	6.96923	7.09266	7.12133	7.191			2.3325	8.20239	8.38933	8.51512	8.30362	7.58079	8.20409	8.52684	7.16536	7.19536	7.13971
	2.335	8.13096	8.06011	8.00456	8.28605	7.56322	7.12164	6.99088	7.09493	7.13125	7.18291			2.335	8.20521	8.39744	8.52208	8.28605	7.56322	8.20145	8.5365	7.17636	7.19707	7.12802
	2.3375	8.13407	8.06398	8.00338	8.29524	7.57241	7.11911	6.97571	7.09524	7.12781	7.1827			2.3375	8.19683	8.37047	8.51385	8.29524	7.57241	8.20646	8.52453	7.17231	7.1901	7.136
	2.34	8.11366	8.0689	8.01015	8.29713	7.5743	7.1268	6.986	7.09577	7.13176	7.19553			2.34	8.1974	8.39019	8.52809	8.29713	7.5743	8.20835	8.52692	7.17654	7.19093	7.13624
	2.3425	8.1263	8.0822	8.00794	8.30073	7.5779	7.11565	6.9774	7.09757	7.1198	7.18733			2.3425	8.19929	8.38638	8.53625	8.30073	7.5779	8.20633	8.52637	7.18234	7.19812	7.13127
	2.345	8.12035	8.06335	8.01076	8.28783	7.565	7.12492	6.97949	7.09569	7.12342	7.1913			2.345	8.19111	8.3932	8.53805	8.28783	7.565	8.21284	8.52949	7.1732	7.197	7.13207
	2.3475	8.12765	8.04529	8.01398	8.31106	7.58823	7.12843	6.97191	7.09514	7.12611	7.18862			2.3475	8.19369	8.39368	8.523	8.31106	7.58823	8.20724	8.52866	7.17459	7.19973	7.13648
	2.35	8.119	8.07766	8.00535	8.29408	7.57125	7.12316	6.97247	7.08896	7.12609	7.18393			2.35	8.21436	8.39797	8.52323	8.29408	7.57125	8.20081	8.53218	7.16681	7.19203	7.13529
	2.3525	8.11721	8.06184	8.01376	8.28609	7.56326	7.12	6.9818	7.09856	7.12621	7.18257			2.3525	8.19312	8.39632	8.53434	8.28609	7.56326	8.21137	8.52676	7.17033	7.19657	7.14421
	2.355	8.1094	8.06241	8.01207	8.28229	7.55946	7.12844	6.98527	7.09662	7.13321	7.19464			2.355	8.19692	8.39108	8.5273	8.28229	7.55946	8.20353	8.5225	7.17438	7.19283	7.138
	2.3575	8.12109	8.06946	8.00178	8.28764	7.56481	7.12512	6.97256	7.1003	7.13065	7.19777			2.3575	8.19233	8.3865	8.54801	8.28764	7.56481	8.20358	8.52796	7.17235	7.19511	7.13156
	2.36	8.11694	8.06533	8.01532	8.30026	7.57743	7.11806	6.97058	7.09901	7.12844	7.19532			2.36	8.19667	8.38533	8.5208	8.30026	7.57743	8.20685	8.51823	7.16939	7.19742	7.12994
	2.3625	8.1253	8.07415	8.01027	8.3112	7.58837	7.11499	6.98919	7.0973	7.12582	7.18578			2.3625	8.20106	8.39189	8.51995	8.3112	7.58837	8.20274	8.52464	7.17417	7.19735	7.14303
	2.365	8.1355	8.05925	8.02402	8.28745	7.56462	7.12446	6.97587	7.09291	7.12345	7.18373			2.365	8.20231	8.39245	8.52235	8.28745	7.56462	8.20314	8.52337	7.17431	7.19842	7.13675
	2.3675	8.12626	8.06944	8.01373	8.29428	7.57145	7.11234	6.98367	7.09443	7.11786	7.19753			2.3675	8.20124	8.38951	8.52279	8.29428	7.57145	8.20976	8.52121	7.17717	7.19079	7.12861
	2.37	8.11159	8.06633	8.00638	8.31113	7.5883	7.12248	6.97506	7.10243	7.11615	7.18737			2.37	8.19985	8.38356	8.52546	8.31113	7.5883	8.20555	8.52611	7.17728	7.19849	7.13519
	2.3725	8.11551	8.0606	8.0258	8.30475	7.58192	7.12511	6.97077	7.09701	7.13133	7.18034			2.3725	8.2042	8.39284	8.54158	8.30475	7.58192	8.2106	8.52097	7.17692	7.19443	7.13265
	2.375	8.1266	8.05589	8.02368	8.30208	7.57925	7.11983	6.98018	7.0974	7.12797	7.1832			2.375	8.1871	8.39948	8.51023	8.30208	7.57925	8.20167	8.52651	7.1734	7.19849	7.13291
	2.3775	8.13372	8.05584	8.0115	8.29341	7.57058	7.12426	6.98205	7.10127	7.11813	7.17658			2.3775	8.19985	8.38956	8.5075	8.29341	7.57058	8.2027	8.53493	7.16566	7.1938	7.13789
	2.38	8.11881	8.06472	8.01127	8.28268	7.55985	7.11756	6.98276	7.09463	7.1329	7.19318			2.38	8.19088	8.39196	8.52237	8.28268	7.55985	8.20898	8.52262	7.18204	7.19272	7.12856
	2.3825	8.10161	8.0626	8.03465	8.29968	7.57685	7.11716	6.97492	7.09247	7.12459	7.19243			2.3825	8.20204	8.39584	8.49997	8.29968	7.57685	8.20242	8.51887	7.17826	7.20041	7.14139
	2.385	8.10864	8.06616	8.02126	8.30248	7.57965	7.11739	6.97849	7.09363	7.11981	7.18759			2.385	8.20002	8.38514	8.51868	8.30248	7.57965	8.20629	8.52218	7.18001	7.19854	7.12677
	2.3875	8.12286	8.05327	8.02157	8.29919	7.57636	7.12706	6.96945	7.09826	7.1263	7.18804			2.3875	8.20135	8.39643	8.52512	8.29919	7.57636	8.20011	8.53444	7.17378	7.19132	7.13214
	2.39	8.1287	8.06128	8.01868	8.29845	7.57562	7.12014	6.98432	7.09468	7.12142	7.18913			2.39	8.2061	8.38644	8.54561	8.29845	7.57562	8.20586	8.52412	7.1849	7.19214	7.13759
	2.3925	8.12014	8.0659	7.99318	8.30055	7.57772	7.12207	6.97613	7.09824	7.1261	7.19231			2.3925	8.20433	8.38497	8.51906	8.30055	7.57772	8.20392	8.52341	7.17613	7.19676	7.14362
	2.395	8.11132	8.08068	8.01204	8.29491	7.57208	7.12119	6.98864	7.09594	7.13006	7.18594			2.395	8.20287	8.40112	8.51956	8.29491	7.57208	8.20539	8.52865	7.17429	7.18993	7.13813
	2.3975	8.12654	8.06344	8.00324	8.29541	7.57258	7.12012	6.98407	7.08858	7.13007	7.19167			2.3975	8.20074	8.38559	8.53125	8.29541	7.57258	8.20367	8.529	7.17359	7.19603	7.13681
	2.4	8.12263	8.07497	8.02376	8.28373	7.5609	7.12785	6.99184	7.08916	7.12182	7.19412			2.4	8.21665	8.38603	8.52829	8.28373	7.5609	8.19908	8.52081	7.16711	7.20214	7.13734
	2.4025	8.12252	8.06721	8.00424	8.29875	7.57592	7.11817	6.96937	7.09463	7.12076	7.19474			2.4025	8.1946	8.38626	8.52185	8.29875	7.57592	8.20832	8.53274	7.1661	7.19899	7.12576
	2.405	8.13878	8.06751	8.02683	8.29619	7.57336	7.11732	6.99377	7.09458	7.12582	7.19862			2.405	8.18505	8.40038	8.52415	8.29619	7.57336	8.21017	8.52699	7.16687	7.19136	7.13942
	2.4075	8.13135	8.06988	8.00527	8.29967	7.57684	7.11226	6.98016	7.09407	7.12867	7.18442			2.4075	8.19044	8.39351	8.51311	8.29967	7.57684	8.20252	8.52571	7.1768	7.19565	7.13884
	2.41	8.12049	8.06347	8.00696	8.2934	7.57057	7.11822	6.97566	7.09833	7.12821	7.1858			2.41	8.19295	8.40002	8.52079	8.2934	7.57057	8.20718	8.53102	7.18511	7.19691	7.14209
	2.4125	8.11423	8.04476	8.0244	8.29497	7.57214	7.11584	6.97251	7.09079	7.12323	7.18872			2.4125	8.1862	8.38566	8.5356	8.29497	7.57214	8.20697	8.52191	7.16861	7.19995	7.13564
	2.415	8.11998	8.0495	8.00656	8.31147	7.58864	7.11659	6.98861	7.0972	7.13059	7.19714			2.415	8.19776	8.38474	8.51259	8.31147	7.58864	8.20066	8.53164	7.16196	7.19329	7.13253
	2.4175	8.12852	8.05394	8.0246	8.28309	7.56026	7.11755	6.97178	7.09494	7.12347	7.18566			2.4175	8.1916	8.39193	8.51515	8.28309	7.56026	8.20192	8.52581	7.18593	7.19743	7.13887
	2.42	8.11792	8.05229	8.01109	8.29775	7.57492	7.11253	6.99202	7.09789	7.12175	7.17774			2.42	8.18689	8.39607	8.53301	8.29775	7.57492	8.209	8.52791	7.17846	7.19847	7.13567
	2.4225	8.11101	8.05428	8.0203	8.28519	7.56236	7.124	6.9837	7.10391	7.13063	7.19114			2.4225	8.20498	8.40281	8.52496	8.28519	7.56236	8.20211	8.52581	7.17742	7.20156	7.12443
	2.425	8.12162	8.06482	8.00952	8.29093	7.5681	7.12898	6.96948	7.09825	7.12445	7.17548			2.425	8.19863	8.39929	8.5028	8.29093	7.5681	8.21177	8.5275	7.17397	7.19415	7.14054
	2.4275	8.11798	8.05447	8.00654	8.29791	7.57508	7.11774	6.99278	7.10151	7.12607	7.18642			2.4275	8.20535	8.3815	8.53702	8.29791	7.57508	8.20455	8.54047	7.17244	7.19118	7.14428
	2.43	8.13839	8.0681	8.01488	8.27864	7.55581	7.1285	6.97116	7.08814	7.1236	7.19035			2.43	8.19683	8.38899	8.53796	8.27864	7.55581	8.20987	8.53715	7.17153	7.19159	7.13541
	2.4325	8.11237	8.06116	8.00033	8.29575	7.57292	7.11287	6.9744	7.09714	7.12908	7.19918			2.4325	8.18147	8.37959	8.53803	8.29575	7.57292	8.20516	8.52055	7.18159	7.18997	7.14029
	2.435	8.12881	8.06034	8.02375	8.28267	7.55984	7.1244	6.99028	7.10226	7.13204	7.19833			2.435	8.20152	8.37917	8.52744	8.28267	7.55984	8.2028	8.53608	7.17158	7.19984	7.12769
	2.4375	8.11012	8.07939	8.0188	8.29442	7.57159	7.12559	6.97875	7.0964	7.12476	7.18818			2.4375	8.20842	8.39043	8.51393	8.29442	7.57159	8.20529	8.52549	7.17304	7.19227	7.14209
	2.44	8.11994	8.05745	8.00927	8.30744	7.58461	7.11853	6.97503	7.09745	7.12948	7.19621			2.44	8.20455	8.40065	8.54118	8.30744	7.58461	8.20466	8.53055	7.16857	7.19523	7.12906
	2.4425	8.12221	8.07386	8.01618	8.29837	7.57554	7.12095	6.98661	7.09613	7.12375	7.19952			2.4425	8.1841	8.39678	8.52711	8.29837	7.57554	8.20983	8.53107	7.18397	7.19861	7.13923
	2.445	8.12377	8.07296	8.00817	8.28602	7.56319	7.11419	6.98217	7.09503	7.1321	7.18334			2.445	8.19068	8.39445	8.52454	8.28602	7.56319	8.20933	8.52687	7.17332	7.20021	7.12868
	2.4475	8.1281	8.06588	8.00245	8.29119	7.56836	7.12805	6.99219	7.09879	7.1206	7.18777			2.4475	8.1913	8.40209	8.50647	8.29119	7.56836	8.20248	8.52796	7.173	7.19447	7.12941
	2.45	8.12578	8.05755	8.01231	8.30328	7.58045	7.12294	6.9899	7.10189	7.1187	7.18886			2.45	8.19819	8.3842	8.51467	8.30328	7.58045	8.20118	8.52544	7.16911	7.19942	7.13512
	2.4525	8.12078	8.05808	8.00914	8.28481	7.56198	7.11716	6.9875	7.09241	7.12593	7.19656			2.4525	8.19756	8.3852	8.52717	8.28481	7.56198	8.209	8.53467	7.18452	7.18873	7.1361
	2.455	8.12423	8.071	8.01748	8.29744	7.57461	7.11628	6.98614	7.09387	7.12588	7.18975			2.455	8.20136	8.3889	8.51965	8.29744	7.57461	8.20471	8.53264	7.18616	7.19529	7.13854
	2.4575	8.1331	8.06071	8.00381	8.29196	7.56913	7.12041	6.98374	7.0895	7.13387	7.20309			2.4575	8.19505	8.39749	8.52134	8.29196	7.56913	8.20505	8.5319	7.1738	7.19207	7.13617
	2.46	8.11247	8.06838	8.01799	8.28836	7.56553	7.12245	6.97178	7.09194	7.12714	7.19461			2.46	8.21143	8.38261	8.52414	8.28836	7.56553	8.20593	8.53288	7.17713	7.20076	7.14435
	2.4625	8.10217	8.07623	8.02363	8.28144	7.55861	7.11905	6.9838	7.09828	7.12157	7.19417			2.4625	8.19048	8.38216	8.54312	8.28144	7.55861	8.20474	8.53319	7.17251	7.19554	7.13205
	2.465	8.129	8.06238	8.01826	8.28923	7.5664	7.13089	6.98831	7.09297	7.129	7.18852			2.465	8.19937	8.39837	8.5307	8.28923	7.5664	8.20962	8.52554	7.16927	7.19787	7.13636
	2.4675	8.11904	8.06238	8.02855	8.30023	7.5774	7.12272	6.97472	7.09484	7.1225	7.19165			2.4675	8.19796	8.3868	8.52684	8.30023	7.5774	8.20523	8.52594	7.16792	7.194	7.13522
	2.47	8.11142	8.07615	8.01393	8.29346	7.57063	7.1267	6.97095	7.09991	7.12436	7.20023			2.47	8.1941	8.39207	8.50649	8.29346	7.57063	8.20648	8.53127	7.17878	7.19681	7.13033
	2.4725	8.11642	8.069	8.01052	8.29164	7.56881	7.12075	6.97413	7.09357	7.12556	7.18825			2.4725	8.19245	8.39355	8.53282	8.29164	7.56881	8.20767	8.5361	7.18063	7.19432	7.13433
	2.475	8.11216	8.07861	8.02151	8.29137	7.56854	7.12831	6.98115	7.0984	7.12306	7.19058			2.475	8.19474	8.38304	8.53335	8.29137	7.56854	8.20752	8.52064	7.18607	7.19747	7.13401
	2.4775	8.12963	8.05077	8.01952	8.29749	7.57466	7.11763	6.97685	7.10332	7.12918	7.21073			2.4775	8.18907	8.38914	8.54443	8.29749	7.57466	8.20494	8.53638	7.16958	7.19407	7.14713
	2.48	8.11221	8.06814	8.00307	8.29147	7.56864	7.12304	6.97583	7.09264	7.12378	7.19151			2.48	8.20552	8.39336	8.53157	8.29147	7.56864	8.20469	8.53113	7.1814	7.20139	7.12241
	2.4825	8.12118	8.05803	8.002	8.29373	7.5709	7.12185	6.98399	7.0964	7.13725	7.19555			2.4825	8.20287	8.39612	8.52253	8.29373	7.5709	8.20567	8.52575	7.17066	7.19926	7.13491
	2.485	8.12612	8.06619	8.01964	8.31089	7.58806	7.12078	6.97206	7.09727	7.13285	7.20165			2.485	8.19573	8.39404	8.52998	8.31089	7.58806	8.20055	8.51829	7.18021	7.19514	7.13771
	2.4875	8.12788	8.05561	8.02504	8.29309	7.57026	7.12511	6.96339	7.09617	7.12368	7.17646			2.4875	8.19291	8.38979	8.53278	8.29309	7.57026	8.2067	8.52776	7.1739	7.19626	7.13108
	2.49	8.11956	8.05944	8.02234	8.28994	7.56711	7.12175	6.97463	7.09098	7.12699	7.18286			2.49	8.21287	8.38364	8.51976	8.28994	7.56711	8.2023	8.53069	7.17326	7.19611	7.13129
	2.4925	8.11827	8.06549	8.0132	8.28864	7.56581	7.11982	6.97193	7.09553	7.12476	7.19025			2.4925	8.20681	8.39402	8.53673	8.28864	7.56581	8.21193	8.52821	7.17325	7.19613	7.13342
	2.495	8.12916	8.07323	8.01299	8.30273	7.5799	7.11837	6.97593	7.09422	7.11395	7.19651			2.495	8.19879	8.39117	8.52654	8.30273	7.5799	8.20614	8.52169	7.16611	7.18775	7.12905
	2.4975	8.11322	8.07145	8.00311	8.31493	7.5921	7.12562	6.98703	7.10265	7.12426	7.19818			2.4975	8.18917	8.38632	8.53242	8.31493	7.5921	8.20833	8.53455	7.1708	7.19782	7.12757
	2.5	8.10781	8.07089	8.00764	8.30657	7.58374	7.11918	6.97308	7.09846	7.12393	7.20045			2.5	8.1965	8.38469	8.53132	8.30657	7.58374	8.20061	8.52461	7.17652	7.19516	7.12518
	2.5025	8.12198	8.06212	8.00937	8.29803	7.5752	7.12224	6.98165	7.09306	7.12757	7.17098			2.5025	8.18623	8.38961	8.52324	8.29803	7.5752	8.2036	8.52399	7.18497	7.19784	7.13963
	2.505	8.11582	8.0576	8.00885	8.28934	7.56651	7.12027	6.98251	7.0905	7.12475	7.18825			2.505	8.20299	8.40278	8.5086	8.28934	7.56651	8.21263	8.52684	7.17678	7.19259	7.13869
	2.5075	8.12004	8.0661	8.01598	8.2935	7.57067	7.12379	6.98304	7.09982	7.12085	7.18939			2.5075	8.20207	8.39291	8.52052	8.2935	7.57067	8.2063	8.52357	7.17586	7.1944	7.12469
	2.51	8.12686	8.06503	8.01207	8.30548	7.58265	7.12035	6.98822	7.09807	7.12135	7.18646			2.51	8.20633	8.39775	8.51533	8.30548	7.58265	8.20405	8.52361	7.17902	7.19305	7.13192
	2.5125	8.12943	8.07253	8.00789	8.30932	7.58649	7.12913	6.97773	7.094	7.12748	7.19017			2.5125	8.20849	8.3808	8.52059	8.30932	7.58649	8.20437	8.53079	7.16556	7.19541	7.13809
	2.515	8.11636	8.06573	8.00932	8.2974	7.57457	7.12077	6.97912	7.09142	7.12842	7.18523			2.515	8.1833	8.3931	8.51588	8.2974	7.57457	8.20775	8.52777	7.16733	7.19442	7.14261
	2.5175	8.1254	8.06046	8.02857	8.28987	7.56704	7.12144	6.98247	7.10412	7.12596	7.19101			2.5175	8.21382	8.38669	8.52955	8.28987	7.56704	8.20678	8.53545	7.18145	7.19501	7.13682
	2.52	8.11559	8.06384	8.01401	8.30038	7.57755	7.12666	6.98724	7.10046	7.13196	7.19346			2.52	8.21001	8.38777	8.52495	8.30038	7.57755	8.20478	8.52302	7.16791	7.19622	7.12686
	2.5225	8.12933	8.0709	8.00101	8.29619	7.57336	7.12271	6.9865	7.0987	7.1255	7.20453			2.5225	8.19736	8.39295	8.51302	8.29619	7.57336	8.20977	8.53143	7.17228	7.19567	7.13777
	2.525	8.1188	8.06638	8.01047	8.29872	7.57589	7.12051	6.99114	7.08988	7.12424	7.19697			2.525	8.19538	8.39212	8.52377	8.29872	7.57589	8.19886	8.52908	7.18623	7.18982	7.13958
	2.5275	8.12244	8.07189	8.0191	8.29867	7.57584	7.1219	6.97669	7.09877	7.12609	7.19764			2.5275	8.20522	8.38374	8.5087	8.29867	7.57584	8.20349	8.52369	7.17278	7.19634	7.12876
	2.53	8.11629	8.07677	8.01423	8.30796	7.58513	7.13003	6.97869	7.09791	7.13217	7.19427			2.53	8.20142	8.40356	8.52693	8.30796	7.58513	8.21	8.52739	7.17969	7.19689	7.13355
	2.5325	8.12302	8.06143	8.01673	8.29717	7.57434	7.12434	6.98075	7.09879	7.12674	7.20039			2.5325	8.21105	8.39742	8.53797	8.29717	7.57434	8.2035	8.53747	7.17031	7.19877	7.13876
	2.535	8.11915	8.06459	8.00882	8.29805	7.57522	7.12928	6.97794	7.09561	7.1249	7.18887			2.535	8.19051	8.3923	8.53834	8.29805	7.57522	8.20301	8.52659	7.17822	7.19864	7.14125
	2.5375	8.12602	8.05503	8.01121	8.30147	7.57864	7.12312	6.99157	7.09378	7.12465	7.19148			2.5375	8.20135	8.40161	8.51821	8.30147	7.57864	8.20534	8.52533	7.18313	7.19738	7.13618
	2.54	8.11538	8.06264	8.00974	8.29876	7.57593	7.11738	6.98415	7.09696	7.12069	7.19364			2.54	8.19778	8.38646	8.5306	8.29876	7.57593	8.20055	8.53253	7.16753	7.19421	7.12194
	2.5425	8.12827	8.05882	8.01136	8.31087	7.58804	7.12712	6.97773	7.10305	7.12221	7.18811			2.5425	8.1929	8.39885	8.51694	8.31087	7.58804	8.20826	8.52268	7.18012	7.19671	7.14102
	2.545	8.12373	8.06087	8.01828	8.2866	7.56377	7.11982	6.97975	7.11012	7.12304	7.18629			2.545	8.20544	8.38842	8.52294	8.2866	7.56377	8.20956	8.52165	7.18024	7.2028	7.13578
	2.5475	8.13913	8.06408	8.0146	8.30211	7.57928	7.11251	6.97797	7.0953	7.12317	7.19289			2.5475	8.19958	8.38405	8.52336	8.30211	7.57928	8.20532	8.53613	7.17684	7.19513	7.13234
	2.55	8.1186	8.06734	8.00239	8.30625	7.58342	7.12434	6.97709	7.09427	7.13032	7.19938			2.55	8.1981	8.38254	8.53454	8.30625	7.58342	8.20004	8.52711	7.18015	7.19737	7.12706
	2.5525	8.12289	8.08702	8.01919	8.30627	7.58344	7.12171	6.96435	7.09535	7.13073	7.18877			2.5525	8.19023	8.40615	8.51685	8.30627	7.58344	8.20992	8.52209	7.17456	7.19462	7.1323
	2.555	8.13021	8.05562	8.02131	8.29452	7.57169	7.12229	6.98302	7.09559	7.13312	7.18859			2.555	8.195	8.38922	8.51689	8.29452	7.57169	8.20631	8.53348	7.17182	7.19231	7.13973
	2.5575	8.12509	8.08074	8.00994	8.28191	7.55908	7.11752	6.98451	7.09674	7.1297	7.19212			2.5575	8.19353	8.39189	8.52581	8.28191	7.55908	8.2072	8.53064	7.18052	7.19575	7.14279
	2.56	8.1222	8.07165	8.00759	8.30814	7.58531	7.12397	6.9786	7.09631	7.1291	7.18002			2.56	8.20423	8.39342	8.54151	8.30814	7.58531	8.20291	8.52363	7.17576	7.19825	7.13464
	2.5625	8.11658	8.07389	8.00942	8.28346	7.56063	7.12482	6.98253	7.0981	7.12807	7.18622			2.5625	8.19672	8.39363	8.5453	8.28346	7.56063	8.20348	8.52539	7.18985	7.19838	7.13516
	2.565	8.12611	8.06176	8.01444	8.27908	7.55625	7.12334	6.98768	7.10074	7.12652	7.19051			2.565	8.20376	8.40142	8.52205	8.27908	7.55625	8.20597	8.52499	7.17945	7.1992	7.13712
	2.5675	8.1159	8.08545	8.01591	8.29776	7.57493	7.12383	6.98971	7.10221	7.12422	7.19224			2.5675	8.19642	8.39213	8.52716	8.29776	7.57493	8.19941	8.51924	7.1786	7.19641	7.12997
	2.57	8.11541	8.06795	8.02589	8.29001	7.56718	7.12226	6.97894	7.1014	7.12557	7.17808			2.57	8.19478	8.3869	8.53346	8.29001	7.56718	8.20715	8.53281	7.16861	7.19447	7.14416
	2.5725	8.11765	8.06744	8.02804	8.29356	7.57073	7.12641	6.97962	7.09961	7.13103	7.20511			2.5725	8.20456	8.38676	8.52991	8.29356	7.57073	8.20109	8.53621	7.16788	7.20359	7.12396
	2.575	8.12769	8.0802	8.00939	8.2945	7.57167	7.12704	6.97109	7.09681	7.13089	7.19502			2.575	8.19753	8.38723	8.5389	8.2945	7.57167	8.20828	8.52824	7.1779	7.1945	7.12844
	2.5775	8.12845	8.05428	8.02245	8.30894	7.58611	7.11876	6.98852	7.0982	7.12898	7.19167			2.5775	8.19959	8.38339	8.51896	8.30894	7.58611	8.20619	8.52979	7.17104	7.20069	7.13976
	2.58	8.11571	8.06201	8.01444	8.31134	7.58851	7.11876	6.9797	7.09884	7.12789	7.19715			2.58	8.19547	8.38182	8.5155	8.31134	7.58851	8.20641	8.53297	7.16866	7.19962	7.13158
	2.5825	8.12089	8.07071	8.01577	8.30837	7.58554	7.12469	6.98281	7.09173	7.13042	7.18344			2.5825	8.20046	8.3905	8.51895	8.30837	7.58554	8.20411	8.53757	7.1833	7.20319	7.14069
	2.585	8.12301	8.07592	8.00382	8.28939	7.56656	7.1212	6.97774	7.09485	7.12666	7.19615			2.585	8.19793	8.39717	8.52291	8.28939	7.56656	8.20462	8.52125	7.17685	7.20009	7.13042
	2.5875	8.11588	8.06169	8.01432	8.30063	7.5778	7.12108	6.9825	7.09784	7.12029	7.19157			2.5875	8.19493	8.39465	8.51169	8.30063	7.5778	8.19957	8.52969	7.17408	7.19688	7.1281
	2.59	8.12322	8.06454	8.0287	8.29368	7.57085	7.12514	6.99348	7.09728	7.12918	7.19895			2.59	8.19668	8.38426	8.51442	8.29368	7.57085	8.20653	8.52813	7.17669	7.19974	7.12333
	2.5925	8.13973	8.07533	8.01503	8.29831	7.57548	7.1223	6.98254	7.09309	7.12667	7.18833			2.5925	8.18692	8.39711	8.54762	8.29831	7.57548	8.20271	8.52841	7.18002	7.19704	7.13017
	2.595	8.11005	8.07388	8.01439	8.31439	7.59156	7.12514	6.98372	7.09734	7.13467	7.18714			2.595	8.19142	8.39465	8.53104	8.31439	7.59156	8.20016	8.52572	7.17348	7.19901	7.12347
	2.5975	8.12258	8.07277	8.00714	8.29512	7.57229	7.11819	6.97382	7.10366	7.12605	7.19604			2.5975	8.1954	8.40113	8.53232	8.29512	7.57229	8.20514	8.53299	7.1711	7.19421	7.12674
	2.6	8.11999	8.06055	8.01085	8.29736	7.57453	7.121	6.98185	7.09196	7.12475	7.1983			2.6	8.19255	8.37462	8.52115	8.29736	7.57453	8.19951	8.52419	7.17283	7.19427	7.13478
	2.6025	8.12595	8.06043	8.01471	8.29831	7.57548	7.12193	6.98714	7.09179	7.12935	7.19886			2.6025	8.19089	8.38576	8.51854	8.29831	7.57548	8.20397	8.53272	7.17024	7.19629	7.14121
	2.605	8.11448	8.06408	8.00709	8.2828	7.55997	7.12794	6.97657	7.10351	7.12078	7.18594			2.605	8.20315	8.38116	8.51842	8.2828	7.55997	8.20584	8.52239	7.18178	7.19695	7.13046
	2.6075	8.12161	8.05012	8.01058	8.29144	7.56861	7.12122	6.97832	7.09421	7.125	7.20023			2.6075	8.19685	8.38518	8.51687	8.29144	7.56861	8.19777	8.52923	7.17992	7.19526	7.1362
	2.61	8.13012	8.0792	8.00982	8.30792	7.58509	7.11871	6.98029	7.09805	7.13033	7.19569			2.61	8.20272	8.39314	8.51786	8.30792	7.58509	8.2034	8.52596	7.17601	7.19799	7.13294
	2.6125	8.10292	8.06123	8.02144	8.29174	7.56891	7.12045	6.9648	7.09459	7.12128	7.19501			2.6125	8.19675	8.39137	8.52414	8.29174	7.56891	8.19946	8.53348	7.16949	7.1987	7.13327
	2.615	8.11561	8.06306	8.00349	8.30063	7.5778	7.12908	6.97906	7.09575	7.12043	7.18621			2.615	8.20666	8.38817	8.53266	8.30063	7.5778	8.19952	8.53316	7.18054	7.19214	7.13408
	2.6175	8.1118	8.07231	8.00211	8.32035	7.59752	7.11505	6.97167	7.10203	7.12545	7.19783			2.6175	8.20144	8.39766	8.52706	8.32035	7.59752	8.20299	8.5369	7.17456	7.19638	7.14236
	2.62	8.12448	8.06328	8.01055	8.28637	7.56354	7.1261	6.99032	7.09227	7.13021	7.19347			2.62	8.19363	8.38841	8.53159	8.28637	7.56354	8.20481	8.53465	7.18429	7.1946	7.13851
	2.6225	8.13256	8.07206	8.01429	8.29963	7.5768	7.12944	6.97131	7.10174	7.11864	7.18003			2.6225	8.20228	8.38527	8.53264	8.29963	7.5768	8.20622	8.52251	7.18451	7.19971	7.14072
	2.625	8.12736	8.06252	8.00562	8.29536	7.57253	7.12356	6.97688	7.09426	7.12861	7.18704			2.625	8.18502	8.39504	8.49751	8.29536	7.57253	8.20136	8.53354	7.17695	7.19816	7.13855
	2.6275	8.11036	8.04946	7.99296	8.29057	7.56774	7.12049	6.97397	7.09783	7.12804	7.19559			2.6275	8.20615	8.38499	8.52608	8.29057	7.56774	8.19991	8.52335	7.18319	7.20307	7.13767
	2.63	8.10736	8.07032	8.00893	8.30041	7.57758	7.13239	6.97679	7.09802	7.13041	7.19132			2.63	8.20519	8.39331	8.53677	8.30041	7.57758	8.1975	8.53478	7.17555	7.19831	7.13336
	2.6325	8.13014	8.06623	8.01039	8.30281	7.57998	7.12099	6.97891	7.10177	7.12309	7.1987			2.6325	8.18674	8.39204	8.509	8.30281	7.57998	8.20219	8.53192	7.17199	7.20204	7.13064
	2.635	8.11568	8.06433	8.00803	8.30566	7.58283	7.1209	6.98322	7.09671	7.12853	7.18344			2.635	8.209	8.39265	8.52642	8.30566	7.58283	8.20893	8.52189	7.17471	7.203	7.14353
	2.6375	8.13221	8.06612	8.0197	8.29199	7.56916	7.12564	6.9812	7.10391	7.12803	7.18211			2.6375	8.19091	8.40215	8.51444	8.29199	7.56916	8.20181	8.54326	7.18449	7.19114	7.13449
	2.64	8.11157	8.07047	8.01683	8.29729	7.57446	7.12449	6.99019	7.09675	7.12492	7.17759			2.64	8.19888	8.39308	8.5019	8.29729	7.57446	8.20259	8.53249	7.18024	7.2035	7.13436
	2.6425	8.11869	8.05173	8.01131	8.30184	7.57901	7.12111	6.98144	7.09527	7.12243	7.18819			2.6425	8.19565	8.3864	8.5179	8.30184	7.57901	8.20124	8.53108	7.17709	7.19706	7.13338
	2.645	8.122	8.07034	8.01154	8.3114	7.58857	7.12092	6.98735	7.09992	7.11776	7.18722			2.645	8.20131	8.38173	8.5241	8.3114	7.58857	8.2039	8.52921	7.17071	7.19896	7.12247
	2.6475	8.13089	8.07067	8.01982	8.28773	7.5649	7.11975	6.98194	7.09765	7.1322	7.19277			2.6475	8.198	8.39243	8.53471	8.28773	7.5649	8.20144	8.53095	7.18563	7.20243	7.12849
	2.65	8.11137	8.06364	8.00876	8.30194	7.57911	7.12099	6.97931	7.09967	7.12483	7.18996			2.65	8.20285	8.39043	8.52808	8.30194	7.57911	8.20447	8.53133	7.16878	7.19792	7.13314
	2.6525	8.11504	8.0724	7.99954	8.29811	7.57528	7.12174	6.98322	7.09731	7.12464	7.19026			2.6525	8.20484	8.38637	8.52307	8.29811	7.57528	8.20053	8.52344	7.17278	7.19909	7.13707
	2.655	8.12637	8.05096	8.00449	8.30237	7.57954	7.12473	6.9886	7.09963	7.1222	7.19136			2.655	8.20566	8.38881	8.5322	8.30237	7.57954	8.20213	8.53109	7.17304	7.18979	7.13197
	2.6575	8.11206	8.07231	8.01885	8.28877	7.56594	7.12237	6.98678	7.0954	7.12563	7.19552			2.6575	8.20854	8.39051	8.52074	8.28877	7.56594	8.19881	8.52565	7.16579	7.19793	7.12851
	2.66	8.12961	8.06507	8.01674	8.30022	7.57739	7.12185	6.98842	7.10027	7.12268	7.18693			2.66	8.18825	8.39252	8.51409	8.30022	7.57739	8.20833	8.52827	7.18042	7.20386	7.13796
	2.6625	8.13406	8.05669	8.01126	8.30921	7.58638	7.11991	6.97918	7.10551	7.12967	7.19047			2.6625	8.19868	8.39837	8.52933	8.30921	7.58638	8.19674	8.5253	7.16749	7.20094	7.12594
	2.665	8.12891	8.06874	8.00986	8.29577	7.57294	7.12671	6.98546	7.09991	7.11936	7.18668			2.665	8.22257	8.37638	8.52148	8.29577	7.57294	8.20096	8.53472	7.1824	7.19903	7.13393
	2.6675	8.11784	8.06722	8.02689	8.30263	7.5798	7.11982	6.98807	7.09809	7.12981	7.18409			2.6675	8.19716	8.4003	8.53942	8.30263	7.5798	8.20161	8.52537	7.17577	7.19878	7.13786
	2.67	8.11679	8.06973	8.01822	8.30119	7.57836	7.13281	6.98715	7.0932	7.12609	7.18732			2.67	8.19494	8.38474	8.52036	8.30119	7.57836	8.2026	8.52876	7.16469	7.19505	7.1327
	2.6725	8.13179	8.05753	8.01568	8.29773	7.5749	7.13197	6.99044	7.09921	7.12353	7.18484			2.6725	8.19581	8.3846	8.52339	8.29773	7.5749	8.198	8.52872	7.18697	7.19873	7.13695
	2.675	8.12076	8.06968	8.02204	8.28844	7.56561	7.12064	6.97367	7.09458	7.12351	7.19607			2.675	8.19212	8.39402	8.52951	8.28844	7.56561	8.20352	8.53482	7.17034	7.2023	7.14283
	2.6775	8.11349	8.07119	8.00299	8.29792	7.57509	7.12441	6.98302	7.09793	7.12537	7.19874			2.6775	8.186	8.38552	8.52498	8.29792	7.57509	8.19912	8.52777	7.18575	7.20151	7.1307
	2.68	8.1285	8.06206	8.00945	8.31721	7.59438	7.12416	6.97929	7.10007	7.12237	7.20315			2.68	8.185	8.39207	8.52856	8.31721	7.59438	8.20195	8.52671	7.18439	7.19401	7.14065
	2.6825	8.12868	8.07216	8.02771	8.30221	7.57938	7.12399	6.97906	7.09889	7.13675	7.18946			2.6825	8.184	8.40344	8.51322	8.30221	7.57938	8.20208	8.51938	7.18041	7.19511	7.12451
	2.685	8.12184	8.06502	8.01204	8.29423	7.5714	7.12799	6.98874	7.09552	7.1241	7.18269			2.685	8.19509	8.38496	8.53239	8.29423	7.5714	8.20211	8.52656	7.18322	7.20188	7.13242
	2.6875	8.1295	8.0776	8.00973	8.28203	7.5592	7.12244	6.97567	7.10212	7.12037	7.19233			2.6875	8.1935	8.38681	8.51598	8.28203	7.5592	8.20839	8.52799	7.17994	7.19583	7.12234
	2.69	8.13062	8.08531	8.01776	8.29815	7.57532	7.12493	6.98975	7.09761	7.12767	7.20318			2.69	8.19498	8.40023	8.51623	8.29815	7.57532	8.20093	8.5338	7.17826	7.20161	7.1366
	2.6925	8.12656	8.06993	8.01579	8.29716	7.57433	7.12623	6.98987	7.10062	7.11936	7.1959			2.6925	8.19579	8.38639	8.52446	8.29716	7.57433	8.20725	8.53251	7.1763	7.19191	7.13613
	2.695	8.14332	8.0709	8.01067	8.30651	7.58368	7.12742	6.9735	7.098	7.13192	7.16908			2.695	8.18849	8.39399	8.51739	8.30651	7.58368	8.20359	8.53017	7.17695	7.19734	7.13373
	2.6975	8.12005	8.08124	8.00882	8.30962	7.58679	7.12279	6.9872	7.09797	7.13622	7.18895			2.6975	8.19658	8.38725	8.54211	8.30962	7.58679	8.20807	8.52687	7.18329	7.19458	7.13195
	2.7	8.13216	8.072	8.03076	8.3043	7.58147	7.1315	6.98098	7.0985	7.12699	7.1822			2.7	8.19437	8.39394	8.53255	8.3043	7.58147	8.20705	8.53271	7.18108	7.19948	7.13109
	2.7025	8.11472	8.07197	8.01206	8.2913	7.56847	7.12376	6.97539	7.10154	7.13132	7.19952			2.7025	8.20654	8.39821	8.53402	8.2913	7.56847	8.20586	8.52129	7.17554	7.19761	7.13399
	2.705	8.12844	8.058	8.00321	8.29497	7.57214	7.13191	6.98655	7.09703	7.12456	7.18785			2.705	8.19695	8.38567	8.53844	8.29497	7.57214	8.20647	8.52496	7.18568	7.20406	7.13443
	2.7075	8.11311	8.05469	8.00818	8.30156	7.57873	7.12313	6.98582	7.09866	7.12427	7.1853			2.7075	8.19281	8.38576	8.52967	8.30156	7.57873	8.20943	8.53432	7.17267	7.1942	7.13681
	2.71	8.11296	8.06945	8.00207	8.27346	7.55063	7.12932	6.97874	7.1016	7.13136	7.18421			2.71	8.19415	8.38505	8.53901	8.27346	7.55063	8.20677	8.53338	7.18933	7.20112	7.14415
	2.7125	8.1291	8.06629	8.0182	8.28931	7.56648	7.12127	6.98918	7.09982	7.12185	7.19913			2.7125	8.19108	8.39324	8.54144	8.28931	7.56648	8.19702	8.52582	7.18374	7.19297	7.1372
	2.715	8.11784	8.0605	8.03346	8.30263	7.5798	7.11631	6.97578	7.09717	7.12592	7.18438			2.715	8.18766	8.38736	8.53572	8.30263	7.5798	8.20015	8.52764	7.18139	7.203	7.12873
	2.7175	8.12869	8.0624	8.02318	8.28912	7.56629	7.119	6.97095	7.10134	7.12422	7.19149			2.7175	8.20305	8.39475	8.50767	8.28912	7.56629	8.19966	8.53924	7.17543	7.19824	7.13236
	2.72	8.12403	8.06026	8.01646	8.29696	7.57413	7.11986	6.97504	7.09294	7.12832	7.19462			2.72	8.19272	8.38152	8.52236	8.29696	7.57413	8.20178	8.53078	7.18237	7.20177	7.12927
	2.7225	8.12665	8.05856	8.01781	8.29962	7.57679	7.1338	6.99659	7.09784	7.13209	7.18999			2.7225	8.19131	8.37773	8.52464	8.29962	7.57679	8.20445	8.53058	7.17876	7.19323	7.14082
	2.725	8.11024	8.06815	8.02603	8.30356	7.58073	7.1263	6.97805	7.10139	7.12825	7.19094			2.725	8.19895	8.38457	8.5157	8.30356	7.58073	8.20019	8.52131	7.18117	7.19847	7.12576
	2.7275	8.11716	8.05618	8.01107	8.29964	7.57681	7.1236	6.99198	7.10004	7.12063	7.19571			2.7275	8.19074	8.38951	8.53745	8.29964	7.57681	8.20143	8.52632	7.17406	7.19659	7.1315
	2.73	8.12011	8.06818	8.01506	8.3186	7.59577	7.12348	6.98987	7.09897	7.12657	7.19611			2.73	8.19312	8.38058	8.52718	8.3186	7.59577	8.19778	8.53475	7.17756	7.20083	7.1336
	2.7325	8.13277	8.06099	8.0117	8.30111	7.57828	7.1228	6.99204	7.09889	7.13304	7.18457			2.7325	8.19657	8.39266	8.53044	8.30111	7.57828	8.20538	8.52832	7.16814	7.19766	7.13538
	2.735	8.11286	8.05946	8.0112	8.29424	7.57141	7.12692	6.98049	7.09298	7.1294	7.18163			2.735	8.20567	8.39715	8.52537	8.29424	7.57141	8.2073	8.53643	7.17417	7.20005	7.13997
	2.7375	8.1125	8.06364	8.01286	8.29421	7.57138	7.12939	6.98882	7.099	7.12189	7.18669			2.7375	8.1944	8.38336	8.52851	8.29421	7.57138	8.20261	8.53238	7.17793	7.19865	7.13138
	2.74	8.10915	8.0604	8.0223	8.29455	7.57172	7.12594	6.99109	7.09684	7.12384	7.1817			2.74	8.20529	8.3895	8.53499	8.29455	7.57172	8.202	8.52852	7.18686	7.2018	7.13752
	2.7425	8.11934	8.06335	8.01199	8.29149	7.56866	7.1228	6.98222	7.10019	7.1291	7.19294			2.7425	8.19008	8.38303	8.5271	8.29149	7.56866	8.20761	8.53107	7.18015	7.19517	7.13655
	2.745	8.11894	8.06548	8.01741	8.30472	7.58189	7.12258	6.9769	7.10149	7.12962	7.18264			2.745	8.19089	8.38617	8.50646	8.30472	7.58189	8.20154	8.53439	7.18477	7.20455	7.13518
	2.7475	8.11563	8.05013	8.02193	8.29365	7.57082	7.12285	6.98151	7.09476	7.11907	7.19881			2.7475	8.19236	8.39305	8.53374	8.29365	7.57082	8.20445	8.53091	7.17549	7.20254	7.13646
	2.75	8.1223	8.06121	8.02185	8.28642	7.56359	7.12038	6.98289	7.09516	7.13102	7.19833			2.75	8.189	8.3878	8.51591	8.28642	7.56359	8.20796	8.53537	7.17742	7.19967	7.14064
	2.7525	8.12976	8.06785	8.01339	8.29398	7.57115	7.12908	6.99393	7.1035	7.12739	7.20302			2.7525	8.20044	8.3835	8.53063	8.29398	7.57115	8.20464	8.52874	7.1715	7.19856	7.1424
	2.755	8.10836	8.06898	8.0156	8.2953	7.57247	7.12591	6.98615	7.10527	7.12673	7.18338			2.755	8.19076	8.39968	8.53735	8.2953	7.57247	8.2019	8.52484	7.18079	7.19525	7.13049
	2.7575	8.12108	8.06299	8.00682	8.31449	7.59166	7.12757	6.98643	7.09942	7.12417	7.1943			2.7575	8.19797	8.39224	8.54556	8.31449	7.59166	8.2005	8.53262	7.17854	7.19462	7.13846
	2.76	8.11047	8.05414	8.02247	8.31206	7.58923	7.12419	6.99212	7.09718	7.1269	7.18938			2.76	8.1992	8.38822	8.52672	8.31206	7.58923	8.2008	8.53354	7.18409	7.19739	7.14076
	2.7625	8.13148	8.05996	8.02727	8.28422	7.56139	7.12497	6.97915	7.10038	7.12716	7.16649			2.7625	8.19383	8.3964	8.53508	8.28422	7.56139	8.2017	8.52963	7.18818	7.19657	7.14043
	2.765	8.12347	8.07823	8.02664	8.30944	7.58661	7.12084	6.98116	7.09919	7.12756	7.18819			2.765	8.19123	8.3892	8.52925	8.30944	7.58661	8.19792	8.52678	7.17984	7.19744	7.13519
	2.7675	8.12068	8.06986	8.01442	8.28188	7.55905	7.12855	6.98448	7.09846	7.11908	7.1934			2.7675	8.20512	8.39013	8.52679	8.28188	7.55905	8.2007	8.52995	7.18195	7.1968	7.13472
	2.77	8.12099	8.06387	8.0053	8.30112	7.57829	7.12533	6.97617	7.09767	7.1259	7.20437			2.77	8.19971	8.38638	8.51754	8.30112	7.57829	8.20491	8.53766	7.17788	7.19741	7.13402
	2.7725	8.12595	8.06317	8.01936	8.30763	7.5848	7.12044	6.98839	7.09609	7.12641	7.20494			2.7725	8.20142	8.40009	8.53763	8.30763	7.5848	8.19652	8.52806	7.17581	7.20162	7.1427
	2.775	8.11826	8.07202	8.02863	8.30189	7.57906	7.12063	6.98265	7.09781	7.12835	7.19595			2.775	8.19962	8.384	8.50885	8.30189	7.57906	8.20135	8.53515	7.18304	7.20276	7.13643
	2.7775	8.12932	8.0636	8.02811	8.30555	7.58272	7.12656	6.98406	7.1036	7.13169	7.19255			2.7775	8.19973	8.39281	8.52601	8.30555	7.58272	8.20197	8.5352	7.18244	7.20015	7.13148
	2.78	8.13663	8.0599	8.01855	8.29729	7.57446	7.12847	6.98917	7.09492	7.13594	7.1899			2.78	8.19415	8.3938	8.51487	8.29729	7.57446	8.20694	8.52849	7.17724	7.20369	7.13564
	2.7825	8.11617	8.06089	8.01961	8.30108	7.57825	7.12826	6.9874	7.10462	7.12599	7.19273			2.7825	8.2058	8.37986	8.53481	8.30108	7.57825	8.20477	8.53231	7.17435	7.19816	7.11896
	2.785	8.11745	8.06915	8.00789	8.28927	7.56644	7.12347	6.99547	7.10964	7.12966	7.19198			2.785	8.1996	8.38748	8.52984	8.28927	7.56644	8.20126	8.5362	7.17747	7.20049	7.13322
	2.7875	8.11409	8.06145	8.01062	8.29455	7.57172	7.12194	6.97341	7.09748	7.1278	7.19599			2.7875	8.19406	8.39625	8.50956	8.29455	7.57172	8.20525	8.53023	7.18958	7.20033	7.13655
	2.79	8.12674	8.07425	8.00375	8.31193	7.5891	7.1205	6.98852	7.09757	7.13443	7.20774			2.79	8.19868	8.38714	8.51249	8.31193	7.5891	8.20047	8.53009	7.17652	7.19657	7.13759
	2.7925	8.11561	8.06524	8.01071	8.28816	7.56533	7.12227	6.98793	7.09453	7.12975	7.19213			2.7925	8.20159	8.38679	8.54493	8.28816	7.56533	8.2004	8.52866	7.17695	7.20042	7.13584
	2.795	8.11928	8.06944	8.01659	8.29179	7.56896	7.13096	6.97981	7.09647	7.12695	7.19365			2.795	8.19495	8.38409	8.51218	8.29179	7.56896	8.20179	8.52821	7.1892	7.19831	7.14325
	2.7975	8.12235	8.05973	8.00335	8.29801	7.57518	7.12503	6.98229	7.10359	7.1291	7.19636			2.7975	8.19221	8.36986	8.49443	8.29801	7.57518	8.20022	8.53501	7.17786	7.20297	7.1372
	2.8	8.12194	8.06473	8.00867	8.28997	7.56714	7.12812	6.97616	7.10215	7.12908	7.19507			2.8	8.18598	8.39224	8.52349	8.28997	7.56714	8.20164	8.53149	7.18074	7.20206	7.14084
	2.8025	8.12204	8.06296	8.02223	8.30262	7.57979	7.12394	6.98526	7.09731	7.12642	7.18923			2.8025	8.20196	8.39163	8.50169	8.30262	7.57979	8.20328	8.52999	7.18241	7.19989	7.1284
	2.805	8.12842	8.06153	8.00881	8.3004	7.57757	7.13043	6.98089	7.09736	7.13297	7.18402			2.805	8.1915	8.38973	8.52918	8.3004	7.57757	8.20129	8.52257	7.18508	7.20222	7.13855
	2.8075	8.11982	8.06397	8.02035	8.29047	7.56764	7.12055	6.97734	7.09464	7.12595	7.18727			2.8075	8.18696	8.39029	8.516	8.29047	7.56764	8.19942	8.53899	7.17871	7.19529	7.14565
	2.81	8.12121	8.05932	8.03162	8.2925	7.56967	7.13237	6.98557	7.09808	7.12653	7.19182			2.81	8.19145	8.38777	8.52467	8.2925	7.56967	8.20183	8.53063	7.16442	7.20094	7.14138
	2.8125	8.12304	8.07612	8.02823	8.29665	7.57382	7.1227	6.97494	7.09614	7.12944	7.19091			2.8125	8.20365	8.37928	8.55027	8.29665	7.57382	8.19977	8.54071	7.182	7.19772	7.13449
	2.815	8.12088	8.05978	8.00356	8.31214	7.58931	7.1238	6.97775	7.09529	7.13214	7.19462			2.815	8.20063	8.39624	8.5149	8.31214	7.58931	8.20304	8.53549	7.17604	7.1991	7.14291
	2.8175	8.13607	8.06261	8.01679	8.31294	7.59011	7.12155	6.98304	7.10295	7.12996	7.18383			2.8175	8.19426	8.39207	8.5347	8.31294	7.59011	8.20257	8.53693	7.17983	7.19793	7.13959
	2.82	8.11371	8.05672	8.0054	8.30465	7.58182	7.12388	6.97597	7.10554	7.13346	7.19465			2.82	8.18528	8.39324	8.52067	8.30465	7.58182	8.20322	8.53184	7.1801	7.20375	7.14266
	2.8225	8.11057	8.0621	8.03019	8.31706	7.59423	7.12392	6.97464	7.09526	7.12747	7.19186			2.8225	8.19142	8.39278	8.53859	8.31706	7.59423	8.20146	8.53751	7.18034	7.19943	7.13643
	2.825	8.11877	8.07202	8.01216	8.30662	7.58379	7.12618	6.98354	7.09935	7.12468	7.18456			2.825	8.20158	8.38785	8.53728	8.30662	7.58379	8.19901	8.53869	7.18258	7.19665	7.13213
	2.8275	8.12345	8.06288	8.01437	8.29179	7.56896	7.12431	6.98532	7.0985	7.12916	7.18786			2.8275	8.19905	8.38578	8.49669	8.29179	7.56896	8.20284	8.53439	7.17067	7.19585	7.13242
	2.83	8.13169	8.06618	8.013	8.29782	7.57499	7.12567	6.98345	7.09925	7.12625	7.19261			2.83	8.19088	8.38963	8.52225	8.29782	7.57499	8.20713	8.52828	7.18409	7.19417	7.13211
	2.8325	8.11814	8.0829	8.0041	8.30251	7.57968	7.12321	6.99316	7.10083	7.12528	7.18677			2.8325	8.19663	8.38456	8.52399	8.30251	7.57968	8.20131	8.52615	7.17646	7.20159	7.13497
	2.835	8.13138	8.05187	8.00676	8.3085	7.58567	7.12376	6.98548	7.09515	7.12751	7.19062			2.835	8.19197	8.38436	8.52541	8.3085	7.58567	8.19932	8.53036	7.17249	7.19326	7.12735
	2.8375	8.12147	8.06234	8.01225	8.28684	7.56401	7.12173	6.97718	7.09665	7.12664	7.18848			2.8375	8.19533	8.39124	8.51061	8.28684	7.56401	8.20481	8.53294	7.1832	7.19846	7.13749
	2.84	8.11624	8.06588	8.02207	8.28911	7.56628	7.12629	6.98939	7.11008	7.12463	7.19101			2.84	8.18224	8.38984	8.52664	8.28911	7.56628	8.20445	8.53051	7.1732	7.20139	7.1255
	2.8425	8.11336	8.05069	8.01829	8.2958	7.57297	7.12589	6.99186	7.09892	7.13157	7.18784			2.8425	8.18921	8.39349	8.50378	8.2958	7.57297	8.20256	8.53316	7.1807	7.19496	7.13346
	2.845	8.11093	8.07249	8.00698	8.29123	7.5684	7.12331	6.9809	7.0996	7.12375	7.18197			2.845	8.19872	8.39388	8.52734	8.29123	7.5684	8.20772	8.52602	7.17831	7.20132	7.11941
	2.8475	8.12006	8.06844	7.99567	8.29585	7.57302	7.12546	6.98285	7.10095	7.12927	7.20334			2.8475	8.19082	8.37276	8.51276	8.29585	7.57302	8.20506	8.52724	7.18464	7.19243	7.13526
	2.85	8.12949	8.05424	8.01137	8.30355	7.58072	7.12823	6.98548	7.09508	7.13066	7.20399			2.85	8.19891	8.38151	8.51041	8.30355	7.58072	8.20375	8.53394	7.17545	7.19867	7.1246
	2.8525	8.13286	8.0709	8.01712	8.29932	7.57649	7.12635	6.99176	7.10126	7.12861	7.20179			2.8525	8.19116	8.40031	8.52954	8.29932	7.57649	8.20503	8.52614	7.18035	7.19303	7.14177
	2.855	8.13334	8.07928	8.01493	8.28768	7.56485	7.1269	6.99712	7.10384	7.12846	7.19439			2.855	8.20615	8.38876	8.50205	8.28768	7.56485	8.19807	8.53017	7.18515	7.20151	7.13913
	2.8575	8.1131	8.07101	8.01988	8.29436	7.57153	7.12092	6.97917	7.09912	7.13205	7.18964			2.8575	8.1935	8.38118	8.53086	8.29436	7.57153	8.20019	8.53356	7.17552	7.20073	7.13964
	2.86	8.11562	8.06467	8.0086	8.28129	7.55846	7.13567	6.98792	7.09084	7.12643	7.20195			2.86	8.2052	8.37415	8.53433	8.28129	7.55846	8.19681	8.52794	7.18203	7.19852	7.13392
	2.8625	8.11776	8.06841	8.02427	8.31322	7.59039	7.12397	6.98135	7.09807	7.12696	7.18806			2.8625	8.18999	8.38462	8.55064	8.31322	7.59039	8.20574	8.53393	7.18326	7.19901	7.1325
	2.865	8.12219	8.06497	8.01912	8.29667	7.57384	7.1193	6.97361	7.09979	7.12348	7.19851			2.865	8.19278	8.38616	8.53376	8.29667	7.57384	8.20125	8.53343	7.18081	7.19665	7.14354
	2.8675	8.10313	8.0536	8.004	8.30875	7.58592	7.12841	6.98659	7.09423	7.13404	7.18957			2.8675	8.1859	8.39162	8.52812	8.30875	7.58592	8.20553	8.53136	7.18419	7.19685	7.13127
	2.87	8.12757	8.0603	8.02787	8.30069	7.57786	7.12546	6.97975	7.10188	7.12422	7.20136			2.87	8.19999	8.38381	8.54514	8.30069	7.57786	8.20035	8.53735	7.18302	7.20272	7.13703
	2.8725	8.11856	8.06342	8.02853	8.29931	7.57648	7.12251	6.98528	7.10577	7.12801	7.1926			2.8725	8.20034	8.38418	8.5392	8.29931	7.57648	8.2007	8.53306	7.18233	7.19267	7.13821
	2.875	8.12295	8.06406	8.00715	8.29289	7.57006	7.12565	6.98456	7.09639	7.13095	7.20199			2.875	8.19069	8.38733	8.52133	8.29289	7.57006	8.19655	8.53854	7.18322	7.19399	7.1444
	2.8775	8.11257	8.07303	8.01253	8.29884	7.57601	7.12341	6.97375	7.09888	7.12654	7.19688			2.8775	8.19797	8.39325	8.53056	8.29884	7.57601	8.20271	8.53014	7.17894	7.20023	7.14406
	2.88	8.11417	8.0537	8.00935	8.29995	7.57712	7.12363	6.98465	7.10019	7.12518	7.19445			2.88	8.19316	8.3857	8.53152	8.29995	7.57712	8.20172	8.53142	7.18405	7.2024	7.13394
	2.8825	8.11263	8.05007	8.00611	8.29443	7.5716	7.13203	6.97906	7.09912	7.12847	7.18335			2.8825	8.20056	8.38096	8.50949	8.29443	7.5716	8.19817	8.52737	7.17856	7.1994	7.14645
	2.885	8.1277	8.07276	8.00643	8.29211	7.56928	7.11921	6.97891	7.10058	7.12613	7.19757			2.885	8.20641	8.40285	8.52813	8.29211	7.56928	8.19997	8.53811	7.17765	7.19838	7.14328
	2.8875	8.12395	8.06411	8.02367	8.28499	7.56216	7.1242	6.98191	7.09255	7.12729	7.19916			2.8875	8.19296	8.38871	8.54429	8.28499	7.56216	8.20505	8.52914	7.18402	7.19086	7.14087
	2.89	8.11125	8.06312	8.01975	8.30198	7.57915	7.12886	6.9796	7.09146	7.12556	7.20307			2.89	8.18776	8.39774	8.50261	8.30198	7.57915	8.2072	8.53585	7.17951	7.20195	7.14285
	2.8925	8.12938	8.07118	8.01647	8.29394	7.57111	7.12604	6.98974	7.09351	7.12045	7.19339			2.8925	8.18395	8.37964	8.50939	8.29394	7.57111	8.20414	8.53055	7.17187	7.2015	7.13996
	2.895	8.11585	8.06526	8.01052	8.28858	7.56575	7.12646	6.98035	7.09546	7.12848	7.20505			2.895	8.19543	8.38947	8.51226	8.28858	7.56575	8.19612	8.53173	7.18009	7.1968	7.1365
	2.8975	8.1186	8.06303	8.01463	8.29768	7.57485	7.12717	6.98262	7.09913	7.13153	7.1986			2.8975	8.19663	8.38515	8.51188	8.29768	7.57485	8.19759	8.53217	7.17788	7.19648	7.12667
	2.9	8.12279	8.06752	8.00998	8.29023	7.5674	7.1289	6.99253	7.09548	7.13673	7.18464			2.9	8.18314	8.40005	8.53868	8.29023	7.5674	8.19752	8.53516	7.18385	7.19667	7.13884
	2.9025	8.12087	8.07028	8.0079	8.31237	7.58954	7.13003	6.97321	7.10007	7.12495	7.1942			2.9025	8.19076	8.3931	8.53128	8.31237	7.58954	8.20185	8.53181	7.18176	7.19792	7.1432
	2.905	8.12284	8.04123	8.00873	8.2983	7.57547	7.12738	6.99413	7.10586	7.13156	7.19467			2.905	8.19621	8.39145	8.52099	8.2983	7.57547	8.20016	8.53299	7.18334	7.1976	7.13278
	2.9075	8.12318	8.0654	8.01576	8.289	7.56617	7.11656	6.9844	7.10178	7.12162	7.18916			2.9075	8.19098	8.38762	8.53698	8.289	7.56617	8.20288	8.53144	7.17412	7.19321	7.13299
	2.91	8.12381	8.07752	8.01775	8.30658	7.58375	7.12681	6.99404	7.09557	7.12535	7.19501			2.91	8.1982	8.38144	8.55096	8.30658	7.58375	8.19958	8.54231	7.17562	7.19849	7.14173
	2.9125	8.12289	8.06288	8.01979	8.30091	7.57808	7.12783	6.9891	7.09743	7.13062	7.19558			2.9125	8.19753	8.39579	8.52553	8.30091	7.57808	8.19959	8.52673	7.18501	7.19447	7.14425
	2.915	8.12384	8.08223	8.00616	8.2929	7.57007	7.12527	6.97134	7.09582	7.12034	7.19823			2.915	8.2111	8.38747	8.52104	8.2929	7.57007	8.19922	8.53914	7.1769	7.19806	7.14066
	2.9175	8.11568	8.08279	8.01953	8.29587	7.57304	7.12858	6.98127	7.10501	7.11849	7.1817			2.9175	8.1989	8.38437	8.52995	8.29587	7.57304	8.20496	8.52904	7.17215	7.2029	7.13577
	2.92	8.11551	8.06647	8.01431	8.29214	7.56931	7.13194	6.97735	7.09698	7.12953	7.1835			2.92	8.18312	8.39181	8.53191	8.29214	7.56931	8.20298	8.52669	7.17278	7.20354	7.13832
	2.9225	8.10547	8.05507	8.00999	8.29965	7.57682	7.1301	6.98197	7.09999	7.12448	7.19374			2.9225	8.18951	8.40263	8.53526	8.29965	7.57682	8.20326	8.52878	7.18305	7.20033	7.13972
	2.925	8.11016	8.08403	8.0219	8.30566	7.58283	7.1256	6.98755	7.09524	7.1292	7.19477			2.925	8.19996	8.38738	8.52046	8.30566	7.58283	8.2008	8.52004	7.17692	7.19618	7.14304
	2.9275	8.12171	8.06716	8.01583	8.29516	7.57233	7.12495	6.98531	7.09391	7.12981	7.19723			2.9275	8.19543	8.38516	8.52099	8.29516	7.57233	8.20238	8.53103	7.17701	7.19864	7.12924
	2.93	8.12747	8.05982	8.02361	8.28828	7.56545	7.12393	6.98599	7.09765	7.13121	7.19967			2.93	8.20706	8.39467	8.53683	8.28828	7.56545	8.19412	8.53643	7.18248	7.19944	7.14009
	2.9325	8.12713	8.0636	8.01282	8.28877	7.56594	7.12583	6.99069	7.09992	7.12979	7.19322			2.9325	8.18835	8.39424	8.51907	8.28877	7.56594	8.20057	8.53302	7.17902	7.19766	7.14468
	2.935	8.12477	8.0853	8.02396	8.30894	7.58611	7.12414	6.98072	7.09974	7.12814	7.18599			2.935	8.2028	8.39262	8.52809	8.30894	7.58611	8.20125	8.53035	7.1831	7.19518	7.14445
	2.9375	8.12295	8.0736	8.01738	8.28943	7.5666	7.12852	6.98641	7.1007	7.12486	7.20159			2.9375	8.19358	8.39535	8.51938	8.28943	7.5666	8.20483	8.53578	7.17295	7.19912	7.14687
	2.94	8.12198	8.0744	8.01534	8.30026	7.57743	7.13183	6.97586	7.09849	7.1309	7.18992			2.94	8.20039	8.39534	8.51044	8.30026	7.57743	8.20532	8.5353	7.18251	7.1983	7.14098
	2.9425	8.11037	8.06606	8.02126	8.29848	7.57565	7.12492	6.97546	7.0966	7.12024	7.19292			2.9425	8.20144	8.39767	8.52933	8.29848	7.57565	8.20391	8.53452	7.16417	7.19666	7.14455
	2.945	8.10207	8.06557	8.00597	8.28811	7.56528	7.12678	6.98679	7.10131	7.13585	7.18698			2.945	8.20912	8.38567	8.53263	8.28811	7.56528	8.20569	8.53269	7.17341	7.199	7.13815
	2.9475	8.11698	8.06518	8.02141	8.3044	7.58157	7.12835	6.99893	7.09632	7.13134	7.20396			2.9475	8.18453	8.3779	8.50989	8.3044	7.58157	8.19917	8.54281	7.1838	7.19874	7.13108
	2.95	8.13188	8.06782	8.02094	8.31107	7.58824	7.12868	6.98441	7.09956	7.13165	7.19599			2.95	8.20007	8.39434	8.509	8.31107	7.58824	8.19567	8.53489	7.1662	7.20073	7.13271
	2.9525	8.11505	8.06149	8.01023	8.30002	7.57719	7.12835	6.98025	7.10055	7.13457	7.19078			2.9525	8.1997	8.3901	8.53077	8.30002	7.57719	8.19786	8.53423	7.18409	7.20244	7.14355
	2.955	8.12178	8.06392	8.00722	8.30084	7.57801	7.11861	6.98498	7.10039	7.1257	7.19351			2.955	8.19259	8.38691	8.51963	8.30084	7.57801	8.20029	8.52434	7.17976	7.19874	7.13197
	2.9575	8.1316	8.07108	8.01537	8.29506	7.57223	7.13092	6.99031	7.09766	7.13091	7.19041			2.9575	8.1919	8.39892	8.53173	8.29506	7.57223	8.20129	8.51983	7.18291	7.19952	7.13762
	2.96	8.12959	8.0716	8.01819	8.30058	7.57775	7.12247	6.99169	7.10281	7.13317	7.1935			2.96	8.19336	8.38498	8.54422	8.30058	7.57775	8.20004	8.52538	7.17981	7.20061	7.12692
	2.9625	8.13428	8.06547	8.02284	8.29839	7.57556	7.12862	6.98069	7.0953	7.1271	7.19065			2.9625	8.19585	8.38986	8.54025	8.29839	7.57556	8.20591	8.51948	7.17826	7.20006	7.13537
	2.965	8.11365	8.05665	8.02499	8.29686	7.57403	7.12165	6.97876	7.09825	7.12821	7.19207			2.965	8.19303	8.39492	8.53105	8.29686	7.57403	8.20795	8.53194	7.18394	7.19923	7.14127
	2.9675	8.11914	8.0573	8.01924	8.28672	7.56389	7.1296	6.99243	7.10498	7.12249	7.19465			2.9675	8.19504	8.39146	8.53466	8.28672	7.56389	8.19936	8.54299	7.18438	7.20306	7.13442
	2.97	8.13292	8.0677	8.01953	8.29218	7.56935	7.12731	6.99356	7.09845	7.12675	7.19529			2.97	8.18315	8.39347	8.53847	8.29218	7.56935	8.20514	8.54227	7.1841	7.19768	7.14536
	2.9725	8.11369	8.07425	8.02589	8.29139	7.56856	7.12968	6.9878	7.10944	7.12941	7.19392			2.9725	8.19982	8.38552	8.54245	8.29139	7.56856	8.19911	8.53108	7.18013	7.19902	7.14313
	2.975	8.12709	8.06166	8.0127	8.2977	7.57487	7.12463	6.99077	7.09409	7.1305	7.18326			2.975	8.19315	8.39307	8.52517	8.2977	7.57487	8.19623	8.53985	7.1785	7.20154	7.14833
	2.9775	8.11168	8.06665	8.02462	8.30261	7.57978	7.12574	6.98604	7.09916	7.12853	7.18726			2.9775	8.19164	8.37693	8.53474	8.30261	7.57978	8.20484	8.53166	7.1924	7.19915	7.13081
	2.98	8.10946	8.07062	8.01353	8.3084	7.58557	7.13139	6.99651	7.09886	7.12913	7.19213			2.98	8.20081	8.40477	8.53119	8.3084	7.58557	8.19824	8.53762	7.1814	7.20421	7.14046
	2.9825	8.12278	8.06129	8.00624	8.29611	7.57328	7.12592	6.97155	7.10004	7.12987	7.18668			2.9825	8.19863	8.39046	8.53594	8.29611	7.57328	8.20276	8.53062	7.17506	7.20032	7.1388
	2.985	8.12368	8.06963	8.01176	8.29463	7.5718	7.12666	6.9787	7.10222	7.12969	7.20094			2.985	8.20226	8.39729	8.50879	8.29463	7.5718	8.20031	8.52873	7.18193	7.19935	7.1345
	2.9875	8.11185	8.06571	8.01649	8.2999	7.57707	7.13046	6.99348	7.10036	7.12342	7.18675			2.9875	8.19279	8.39842	8.51451	8.2999	7.57707	8.2037	8.53607	7.17367	7.19722	7.1366
	2.99	8.12973	8.07746	8.00356	8.31064	7.58781	7.12577	6.98309	7.09903	7.13076	7.1886			2.99	8.19641	8.39124	8.53637	8.31064	7.58781	8.1991	8.53115	7.17856	7.1966	7.13779
	2.9925	8.12095	8.06396	8.00543	8.29789	7.57506	7.13128	6.98836	7.10426	7.13077	7.18494			2.9925	8.19445	8.38676	8.52872	8.29789	7.57506	8.19753	8.52328	7.1758	7.19589	7.13313
	2.995	8.11947	8.06281	8.00663	8.30069	7.57786	7.12411	6.98843	7.09832	7.12642	7.17835			2.995	8.19114	8.3963	8.52312	8.30069	7.57786	8.20009	8.52267	7.17859	7.19643	7.13699
	2.9975	8.12269	8.05626	8.01153	8.30457	7.58174	7.12836	6.98761	7.10437	7.12799	7.19334			2.9975	8.19623	8.38429	8.55654	8.30457	7.58174	8.20074	8.52939	7.1744	7.19831	7.13614
	3	8.11008	8.07127	8.01359	8.28413	7.5613	7.12539	6.98009	7.09341	7.12786	7.18714			3	8.19278	8.39533	8.52257	8.28413	7.5613	8.19656	8.52657	7.18476	7.20161	7.13728
	3.0025	8.12138	8.06021	8.00916	8.29393	7.5711	7.12609	6.97219	7.09806	7.12795	7.18741			3.0025	8.19373	8.38193	8.52633	8.29393	7.5711	8.2063	8.52727	7.18371	7.19455	7.12958
	3.005	8.11879	8.06801	8.00913	8.29005	7.56722	7.13373	6.99622	7.09826	7.12778	7.18484			3.005	8.18596	8.38798	8.52104	8.29005	7.56722	8.20705	8.53683	7.18382	7.19701	7.13725
	3.0075	8.11557	8.05788	8.01539	8.28253	7.5597	7.12939	6.98521	7.09346	7.13155	7.20541			3.0075	8.19155	8.38982	8.52204	8.28253	7.5597	8.2037	8.53329	7.17572	7.1983	7.14035
	3.01	8.12352	8.07768	8.00502	8.30577	7.58294	7.1293	6.97919	7.10338	7.12862	7.18972			3.01	8.1896	8.39484	8.51499	8.30577	7.58294	8.20138	8.53315	7.18234	7.19713	7.14064
	3.0125	8.11948	8.06527	8.01653	8.29215	7.56932	7.11963	6.97521	7.09121	7.12421	7.19383			3.0125	8.19517	8.38903	8.52963	8.29215	7.56932	8.20119	8.5189	7.1874	7.2008	7.13844
	3.015	8.12863	8.08036	8.00895	8.28875	7.56592	7.12991	7.00092	7.09993	7.12739	7.19991			3.015	8.19318	8.3897	8.52392	8.28875	7.56592	8.19919	8.5293	7.17909	7.193	7.13794
	3.0175	8.11733	8.07779	8.01339	8.31941	7.59658	7.12873	6.98384	7.09887	7.13396	7.19728			3.0175	8.19904	8.38891	8.53366	8.31941	7.59658	8.2021	8.52557	7.17648	7.19988	7.13498
	3.02	8.12937	8.07179	8.01097	8.28828	7.56545	7.13115	6.99294	7.09422	7.12536	7.19384			3.02	8.19235	8.39954	8.52308	8.28828	7.56545	8.20227	8.53731	7.18654	7.19842	7.13132
	3.0225	8.1208	8.05707	8.01911	8.30452	7.58169	7.12783	6.98118	7.10305	7.12373	7.19029			3.0225	8.19508	8.39389	8.52602	8.30452	7.58169	8.203	8.52199	7.17451	7.19542	7.13492
	3.025	8.12586	8.0681	8.00695	8.30344	7.58061	7.12527	6.99048	7.10293	7.12965	7.18651			3.025	8.1844	8.39297	8.5332	8.30344	7.58061	8.20375	8.52852	7.1713	7.20119	7.14081
	3.0275	8.12673	8.06695	8.00026	8.29731	7.57448	7.13107	6.97547	7.10439	7.12551	7.19472			3.0275	8.18946	8.39675	8.52011	8.29731	7.57448	8.20311	8.53113	7.18138	7.19672	7.13481
	3.03	8.12885	8.07837	8.02508	8.29018	7.56735	7.13048	6.98429	7.10262	7.12231	7.1923			3.03	8.18515	8.39651	8.52999	8.29018	7.56735	8.19896	8.53412	7.17114	7.20507	7.14228
	3.0325	8.12935	8.06694	8.00258	8.29254	7.56971	7.13339	6.97976	7.09955	7.13046	7.18232			3.0325	8.19546	8.38476	8.51691	8.29254	7.56971	8.19798	8.53824	7.17853	7.1982	7.13853
	3.035	8.12015	8.08036	8.01602	8.28415	7.56132	7.12833	6.98693	7.09947	7.12933	7.19278			3.035	8.19935	8.39202	8.51835	8.28415	7.56132	8.20387	8.53466	7.18168	7.19362	7.14505
	3.0375	8.12131	8.06754	8.01462	8.30077	7.57794	7.12749	6.99628	7.09831	7.12144	7.2028			3.0375	8.1968	8.38529	8.51848	8.30077	7.57794	8.20728	8.53099	7.17663	7.19416	7.12776
	3.04	8.11753	8.06648	8.00968	8.29984	7.57701	7.1397	6.9955	7.10495	7.13108	7.18319			3.04	8.19174	8.37868	8.52402	8.29984	7.57701	8.20247	8.52616	7.17813	7.19888	7.1376
	3.0425	8.12116	8.05553	8.00923	8.30058	7.57775	7.12694	6.98888	7.1053	7.13037	7.17978			3.0425	8.19382	8.3801	8.50921	8.30058	7.57775	8.19772	8.53949	7.18869	7.19413	7.14017
	3.045	8.13276	8.07123	8.00827	8.27911	7.55628	7.12262	6.97706	7.09676	7.12783	7.18597			3.045	8.19314	8.38496	8.53521	8.27911	7.55628	8.20126	8.52918	7.18108	7.19903	7.14569
	3.0475	8.10861	8.07757	8.01791	8.29659	7.57376	7.12994	6.9832	7.09665	7.12583	7.18764			3.0475	8.1993	8.3836	8.51808	8.29659	7.57376	8.20581	8.5334	7.17657	7.19741	7.13853
	3.05	8.12484	8.06284	8.01776	8.29929	7.57646	7.13071	6.98093	7.10659	7.13371	7.19927			3.05	8.18703	8.39316	8.5431	8.29929	7.57646	8.20712	8.5287	7.17692	7.19759	7.13815
	3.0525	8.11493	8.05399	8.01944	8.29612	7.57329	7.12518	6.98024	7.10256	7.12986	7.19454			3.0525	8.19274	8.38761	8.54143	8.29612	7.57329	8.20376	8.53616	7.18221	7.19886	7.13905
	3.055	8.12378	8.05763	8.01243	8.29711	7.57428	7.12808	6.98948	7.09561	7.12826	7.19114			3.055	8.19001	8.38407	8.54256	8.29711	7.57428	8.20347	8.53004	7.18359	7.1988	7.14502
	3.0575	8.10949	8.06812	8.026	8.29996	7.57713	7.13156	6.97277	7.09557	7.13105	7.20449			3.0575	8.17735	8.39021	8.5256	8.29996	7.57713	8.20126	8.5335	7.18031	7.19456	7.13176
	3.06	8.12653	8.07324	8.02926	8.31301	7.59018	7.12734	6.9845	7.1007	7.13586	7.19357			3.06	8.18287	8.38394	8.54839	8.31301	7.59018	8.20478	8.52115	7.17564	7.20066	7.1385
	3.0625	8.13296	8.05287	8.01611	8.29058	7.56775	7.12569	6.97591	7.09659	7.12495	7.19717			3.0625	8.1984	8.3851	8.5227	8.29058	7.56775	8.20097	8.52439	7.19121	7.19847	7.14248
	3.065	8.1154	8.06481	8.01243	8.28743	7.5646	7.12753	6.99382	7.10475	7.12654	7.18724			3.065	8.18799	8.39063	8.53254	8.28743	7.5646	8.20128	8.52972	7.1845	7.19656	7.12745
	3.0675	8.11616	8.07564	8.01908	8.29339	7.57056	7.12729	6.98213	7.10669	7.13164	7.20077			3.0675	8.19214	8.39168	8.52915	8.29339	7.57056	8.20317	8.54079	7.17898	7.2001	7.13619
	3.07	8.11724	8.0657	8.00959	8.30222	7.57939	7.13366	6.9836	7.10028	7.13384	7.18881			3.07	8.1882	8.38762	8.52676	8.30222	7.57939	8.20516	8.52644	7.17788	7.19526	7.14243
	3.0725	8.11936	8.05651	8.02131	8.30126	7.57843	7.13608	6.98605	7.10285	7.12928	7.18246			3.0725	8.20173	8.38377	8.52958	8.30126	7.57843	8.19893	8.5319	7.17688	7.20174	7.13694
	3.075	8.12013	8.06555	8.02234	8.29955	7.57672	7.12009	6.99733	7.09524	7.12467	7.20186			3.075	8.18924	8.38818	8.53351	8.29955	7.57672	8.20414	8.52809	7.17346	7.19858	7.1395
	3.0775	8.12371	8.05839	8.01554	8.30146	7.57863	7.12269	6.98969	7.09595	7.12754	7.18211			3.0775	8.1992	8.37755	8.52968	8.30146	7.57863	8.20009	8.53184	7.17218	7.20144	7.14737
	3.08	8.12765	8.07361	8.02071	8.3011	7.57827	7.11871	6.99301	7.09959	7.12238	7.19337			3.08	8.1939	8.38729	8.52508	8.3011	7.57827	8.19622	8.52701	7.16705	7.20042	7.14272
	3.0825	8.11709	8.06789	8.01734	8.29248	7.56965	7.12609	6.98581	7.1023	7.13384	7.18663			3.0825	8.19128	8.37711	8.52609	8.29248	7.56965	8.20009	8.54273	7.1734	7.19827	7.1249
	3.085	8.11245	8.06717	8.01838	8.3127	7.58987	7.12843	6.98817	7.09723	7.13502	7.20226			3.085	8.20149	8.38937	8.54264	8.3127	7.58987	8.20404	8.52635	7.19225	7.1971	7.1275
	3.0875	8.12431	8.0805	8.00791	8.29579	7.57296	7.13136	6.98686	7.09603	7.13137	7.20268			3.0875	8.19067	8.39424	8.53742	8.29579	7.57296	8.20212	8.53258	7.17039	7.20036	7.13636
	3.09	8.10989	8.08553	8.01935	8.31461	7.59178	7.13659	6.98919	7.09293	7.1308	7.18906			3.09	8.18743	8.40234	8.53693	8.31461	7.59178	8.20154	8.5398	7.17672	7.19746	7.12541
	3.0925	8.1311	8.06977	8.02641	8.31031	7.58748	7.12951	6.98529	7.1006	7.12833	7.1964			3.0925	8.19126	8.39807	8.53889	8.31031	7.58748	8.20064	8.53218	7.17705	7.19384	7.1412
	3.095	8.12612	8.07833	8.02377	8.30353	7.5807	7.12581	7.00064	7.09535	7.13735	7.19309			3.095	8.18771	8.38949	8.54244	8.30353	7.5807	8.19921	8.52962	7.18914	7.20143	7.14338
	3.0975	8.1215	8.06276	8.01572	8.30929	7.58646	7.13017	6.99665	7.10788	7.13461	7.19925			3.0975	8.19727	8.38949	8.52333	8.30929	7.58646	8.20109	8.53753	7.17441	7.19361	7.14062
	3.1	8.1137	8.05461	8.03592	8.29301	7.57018	7.12574	6.98513	7.10123	7.13145	7.19446			3.1	8.20101	8.39538	8.53717	8.29301	7.57018	8.20339	8.52712	7.17766	7.19661	7.13736
	3.1025	8.11659	8.0689	8.0151	8.29821	7.57538	7.12616	6.99247	7.09538	7.1297	7.19915			3.1025	8.19153	8.39508	8.53521	8.29821	7.57538	8.20724	8.52156	7.18368	7.19709	7.13129
	3.105	8.1104	8.06966	8.01967	8.31108	7.58825	7.12771	6.98538	7.09736	7.12834	7.17965			3.105	8.20435	8.38983	8.5307	8.31108	7.58825	8.20413	8.52915	7.18092	7.18939	7.1364
	3.1075	8.11319	8.06649	8.00372	8.29548	7.57265	7.12837	6.99175	7.10413	7.13205	7.19117			3.1075	8.18776	8.39297	8.53445	8.29548	7.57265	8.20576	8.52733	7.1836	7.20067	7.12978
	3.11	8.12219	8.06045	8.01159	8.29653	7.5737	7.13003	6.98912	7.10481	7.12563	7.19514			3.11	8.20177	8.38629	8.5467	8.29653	7.5737	8.19655	8.54033	7.18456	7.19351	7.15092
	3.1125	8.11441	8.06066	8.02156	8.30359	7.58076	7.12823	6.97913	7.09865	7.1332	7.19303			3.1125	8.19058	8.38727	8.53814	8.30359	7.58076	8.20136	8.5349	7.17602	7.19485	7.14489
	3.115	8.11584	8.06619	8.00397	8.30082	7.57799	7.1259	6.98835	7.09849	7.13216	7.19585			3.115	8.2046	8.38903	8.52623	8.30082	7.57799	8.20121	8.53631	7.18595	7.20257	7.1433
	3.1175	8.12677	8.06704	8.02511	8.30237	7.57954	7.12214	6.97851	7.10198	7.12427	7.1949			3.1175	8.19896	8.37549	8.54228	8.30237	7.57954	8.20065	8.53536	7.18923	7.19343	7.13772
	3.12	8.10475	8.07317	8.01823	8.30705	7.58422	7.12846	6.99094	7.09942	7.12703	7.19497			3.12	8.17538	8.38762	8.51883	8.30705	7.58422	8.20281	8.52756	7.17821	7.20099	7.12727
	3.1225	8.13063	8.0848	8.00736	8.2826	7.55977	7.12866	6.9848	7.10112	7.12335	7.18148			3.1225	8.18105	8.38909	8.54038	8.2826	7.55977	8.20152	8.52453	7.18174	7.19758	7.14243
	3.125	8.11447	8.05048	8.01109	8.29743	7.5746	7.12209	6.98479	7.10385	7.12664	7.18621			3.125	8.19509	8.39153	8.51638	8.29743	7.5746	8.19474	8.53288	7.18284	7.19814	7.13602
	3.1275	8.12892	8.06454	8.01611	8.3035	7.58067	7.12737	6.9867	7.09944	7.1328	7.197			3.1275	8.18566	8.39306	8.52714	8.3035	7.58067	8.20223	8.53408	7.18141	7.1972	7.14023
	3.13	8.13375	8.05536	8.01515	8.30442	7.58159	7.1323	6.98263	7.09898	7.13143	7.18473			3.13	8.21021	8.38847	8.52406	8.30442	7.58159	8.20524	8.53928	7.17511	7.19362	7.13254
	3.1325	8.11106	8.07074	8.02084	8.29323	7.5704	7.12385	6.99082	7.1037	7.12803	7.19256			3.1325	8.1939	8.40709	8.54661	8.29323	7.5704	8.19474	8.54033	7.17991	7.19788	7.14326
	3.135	8.10266	8.08097	8.00398	8.28681	7.56398	7.13288	6.98386	7.09206	7.12893	7.19329			3.135	8.19359	8.40231	8.51932	8.28681	7.56398	8.20476	8.53213	7.17507	7.19401	7.12729
	3.1375	8.11729	8.07287	8.00671	8.2957	7.57287	7.13141	6.9887	7.10007	7.1239	7.19088			3.1375	8.19145	8.39903	8.52382	8.2957	7.57287	8.19756	8.52793	7.18694	7.20321	7.13042
	3.14	8.12539	8.04506	8.01009	8.29895	7.57612	7.12739	6.98089	7.10134	7.13102	7.19874			3.14	8.19829	8.38837	8.52068	8.29895	7.57612	8.20366	8.53028	7.18588	7.20207	7.13758
	3.1425	8.10525	8.0659	8.0294	8.30996	7.58713	7.12497	6.98832	7.10335	7.13116	7.19421			3.1425	8.19494	8.38099	8.53105	8.30996	7.58713	8.20028	8.5305	7.18509	7.19847	7.14607
	3.145	8.1245	8.07754	8.0143	8.28647	7.56364	7.12836	6.98671	7.10041	7.13038	7.18635			3.145	8.20295	8.39036	8.53349	8.28647	7.56364	8.20435	8.53165	7.17939	7.19424	7.13754
	3.1475	8.10744	8.07782	8.01328	8.30181	7.57898	7.12777	6.99424	7.10105	7.13057	7.19541			3.1475	8.18748	8.38708	8.53588	8.30181	7.57898	8.20267	8.53733	7.17962	7.19658	7.13526
	3.15	8.1347	8.07008	8.00228	8.31096	7.58813	7.12564	6.99085	7.09914	7.11898	7.19076			3.15	8.18567	8.38703	8.52776	8.31096	7.58813	8.20378	8.53825	7.17456	7.19928	7.13617
	3.1525	8.1292	8.05893	8.01622	8.30184	7.57901	7.12802	6.98127	7.09827	7.1199	7.20677			3.1525	8.19528	8.37835	8.52708	8.30184	7.57901	8.2031	8.52391	7.18469	7.19537	7.14414
	3.155	8.13375	8.0655	8.02228	8.2881	7.56527	7.12241	6.9806	7.092	7.12848	7.19114			3.155	8.19356	8.38603	8.53119	8.2881	7.56527	8.20226	8.51988	7.18728	7.20159	7.14001
	3.1575	8.10819	8.08175	8.03179	8.29526	7.57243	7.1312	6.99496	7.10693	7.13211	7.19006			3.1575	8.18746	8.38984	8.54698	8.29526	7.57243	8.20347	8.54573	7.18398	7.1969	7.1377
	3.16	8.11826	8.0653	8.00237	8.29483	7.572	7.12911	6.99067	7.10062	7.12517	7.19019			3.16	8.19404	8.39795	8.5253	8.29483	7.572	8.20928	8.52846	7.16962	7.19828	7.14244
	3.1625	8.11733	8.06561	8.01502	8.31469	7.59186	7.13147	6.98304	7.0993	7.13658	7.19042			3.1625	8.18801	8.39727	8.54347	8.31469	7.59186	8.19988	8.53632	7.17834	7.19488	7.13564
	3.165	8.11549	8.07138	8.01801	8.29888	7.57605	7.12914	6.98142	7.09565	7.12901	7.18945			3.165	8.19945	8.38806	8.54329	8.29888	7.57605	8.21165	8.53233	7.18233	7.19534	7.14056
	3.1675	8.14172	8.05972	8.0132	8.29527	7.57244	7.13079	6.99183	7.10797	7.13216	7.19304			3.1675	8.19181	8.38337	8.51679	8.29527	7.57244	8.20024	8.52667	7.1849	7.20061	7.14099
	3.17	8.11092	8.0665	8.01617	8.30163	7.5788	7.12226	6.99106	7.09799	7.12888	7.19464			3.17	8.19996	8.39247	8.53297	8.30163	7.5788	8.20247	8.52973	7.17991	7.19436	7.13702
	3.1725	8.11894	8.05789	8.00779	8.29725	7.57442	7.12634	6.98953	7.09684	7.12895	7.18904			3.1725	8.18965	8.3928	8.52628	8.29725	7.57442	8.20257	8.52964	7.1751	7.20184	7.14163
	3.175	8.12342	8.07796	8.01493	8.29624	7.57341	7.13542	6.99254	7.09568	7.13076	7.18691			3.175	8.19134	8.3848	8.53026	8.29624	7.57341	8.20229	8.53101	7.18071	7.19734	7.13829
	3.1775	8.11595	8.0675	8.01713	8.29696	7.57413	7.12972	6.99086	7.10298	7.13297	7.18163			3.1775	8.19259	8.38962	8.53127	8.29696	7.57413	8.20525	8.53327	7.17443	7.20147	7.14196
	3.18	8.12861	8.0698	8.02024	8.30031	7.57748	7.1251	6.99663	7.10008	7.13301	7.18183			3.18	8.18908	8.38489	8.54291	8.30031	7.57748	8.20188	8.52439	7.18749	7.19764	7.13951
	3.1825	8.12346	8.07086	8.00729	8.30419	7.58136	7.12966	6.98905	7.09691	7.12971	7.19584			3.1825	8.2077	8.38198	8.55174	8.30419	7.58136	8.20648	8.5366	7.17518	7.19664	7.13705
	3.185	8.1212	8.06854	8.01791	8.2983	7.57547	7.12964	6.99717	7.09963	7.13712	7.19169			3.185	8.19662	8.40078	8.54217	8.2983	7.57547	8.20062	8.52025	7.17803	7.20016	7.13301
	3.1875	8.11772	8.06873	8.01645	8.29164	7.56881	7.13491	6.99346	7.09798	7.13046	7.19467			3.1875	8.18957	8.37867	8.53283	8.29164	7.56881	8.19876	8.54494	7.16843	7.19102	7.14943
	3.19	8.11507	8.06356	8.0134	8.29138	7.56855	7.11782	6.99432	7.10585	7.13162	7.18563			3.19	8.19211	8.40115	8.53572	8.29138	7.56855	8.19608	8.53175	7.17727	7.19658	7.13032
	3.1925	8.1283	8.05737	8.01383	8.30026	7.57743	7.12321	6.98242	7.10522	7.13121	7.19198			3.1925	8.1859	8.39196	8.52716	8.30026	7.57743	8.20178	8.52337	7.17977	7.20005	7.14721
	3.195	8.1181	8.06335	8.01178	8.29772	7.57489	7.12316	6.9743	7.09925	7.1331	7.18068			3.195	8.19539	8.3902	8.5318	8.29772	7.57489	8.20375	8.53424	7.18906	7.20136	7.13637
	3.1975	8.12292	8.06653	8.01223	8.30521	7.58238	7.12409	6.99958	7.10018	7.13076	7.18818			3.1975	8.19295	8.39403	8.5393	8.30521	7.58238	8.20379	8.54045	7.17689	7.20086	7.13265
	3.2	8.12558	8.07303	8.02008	8.305	7.58217	7.12775	6.98137	7.09655	7.12989	7.19736			3.2	8.19765	8.39144	8.54755	8.305	7.58217	8.20464	8.5352	7.1754	7.20075	7.13595
	3.2025	8.13573	8.05933	8.01999	8.30321	7.58038	7.1266	6.98692	7.09878	7.1316	7.1981			3.2025	8.19547	8.40055	8.53612	8.30321	7.58038	8.20325	8.52565	7.17442	7.20045	7.14758
	3.205	8.11684	8.06876	8.016	8.28451	7.56168	7.1349	6.99412	7.10071	7.12942	7.18805			3.205	8.20076	8.3886	8.51884	8.28451	7.56168	8.20002	8.5279	7.16455	7.19629	7.13453
	3.2075	8.12832	8.05819	8.00595	8.28674	7.56391	7.12989	6.99109	7.10055	7.13224	7.19645			3.2075	8.18756	8.38695	8.52065	8.28674	7.56391	8.20369	8.54199	7.1782	7.19913	7.13513
	3.21	8.11586	8.06926	8.02013	8.30417	7.58134	7.13182	6.99288	7.09892	7.13063	7.19259			3.21	8.18694	8.38402	8.52272	8.30417	7.58134	8.2034	8.52818	7.18632	7.19655	7.1356
	3.2125	8.12011	8.07371	8.00568	8.30383	7.581	7.13256	6.99033	7.10183	7.12735	7.18296			3.2125	8.18853	8.39181	8.50766	8.30383	7.581	8.20189	8.53576	7.18951	7.19945	7.13934
	3.215	8.13464	8.06833	8.02641	8.30122	7.57839	7.13006	6.98207	7.09477	7.12743	7.19494			3.215	8.2032	8.37429	8.51923	8.30122	7.57839	8.20635	8.53346	7.18055	7.19307	7.13375
	3.2175	8.12579	8.07234	8.02893	8.30335	7.58052	7.13638	6.98046	7.10098	7.12632	7.19243			3.2175	8.19992	8.38758	8.52433	8.30335	7.58052	8.20452	8.52759	7.18816	7.19529	7.14021
	3.22	8.1195	8.06075	8.01946	8.28343	7.5606	7.12664	6.9991	7.09785	7.13763	7.18221			3.22	8.18329	8.38445	8.52545	8.28343	7.5606	8.19499	8.52939	7.17614	7.19664	7.1408
	3.2225	8.13215	8.05809	8.01849	8.30662	7.58379	7.12406	6.98913	7.09939	7.12468	7.19846			3.2225	8.19665	8.37932	8.50486	8.30662	7.58379	8.20075	8.53554	7.171	7.19583	7.12823
	3.225	8.10424	8.06002	8.02504	8.3036	7.58077	7.13077	6.99425	7.10605	7.13313	7.19599			3.225	8.18779	8.39259	8.52523	8.3036	7.58077	8.20827	8.533	7.18209	7.20091	7.14636
	3.2275	8.10683	8.07013	8.0257	8.29298	7.57015	7.13166	6.99063	7.10644	7.13494	7.19657			3.2275	8.19485	8.40065	8.53009	8.29298	7.57015	8.20067	8.53816	7.18003	7.19832	7.15087
	3.23	8.11768	8.07534	8.00568	8.29168	7.56885	7.1324	6.99012	7.09649	7.13373	7.18906			3.23	8.188	8.40145	8.53201	8.29168	7.56885	8.20462	8.53646	7.17856	7.19785	7.14181
	3.2325	8.12613	8.05737	8.02845	8.3038	7.58097	7.12054	6.9873	7.10029	7.12482	7.19148			3.2325	8.18674	8.3963	8.52337	8.3038	7.58097	8.20535	8.53338	7.1747	7.20293	7.14293
	3.235	8.11587	8.06013	8.01473	8.30045	7.57762	7.12971	6.98778	7.10216	7.12605	7.18674			3.235	8.18816	8.38776	8.52518	8.30045	7.57762	8.20897	8.53377	7.18791	7.2006	7.13711
	3.2375	8.13146	8.04828	8.02628	8.30508	7.58225	7.12865	6.98669	7.10052	7.13432	7.18091			3.2375	8.18702	8.39348	8.52553	8.30508	7.58225	8.20464	8.53432	7.1733	7.19649	7.14188
	3.24	8.10086	8.06668	8.01308	8.30154	7.57871	7.13165	6.9869	7.09578	7.12707	7.195			3.24	8.19234	8.39105	8.51655	8.30154	7.57871	8.19912	8.52436	7.17642	7.20028	7.1395
	3.2425	8.12551	8.0724	8.00948	8.29729	7.57446	7.13827	6.98808	7.0994	7.1331	7.19462			3.2425	8.18626	8.39502	8.49709	8.29729	7.57446	8.19937	8.53683	7.1806	7.20079	7.13634
	3.245	8.12666	8.08331	8.00198	8.29725	7.57442	7.12518	6.99451	7.10238	7.13238	7.18748			3.245	8.19706	8.39403	8.52878	8.29725	7.57442	8.20422	8.5335	7.18553	7.20166	7.13861
	3.2475	8.11162	8.06829	8.00935	8.29724	7.57441	7.12947	7.01065	7.09777	7.13009	7.185			3.2475	8.18883	8.40255	8.51759	8.29724	7.57441	8.19836	8.52916	7.17954	7.19044	7.13922
	3.25	8.12279	8.06431	8.01727	8.3028	7.57997	7.13164	6.98148	7.10686	7.13327	7.192			3.25	8.19787	8.38414	8.54373	8.3028	7.57997	8.20388	8.52917	7.18096	7.19308	7.14128
	3.2525	8.12327	8.05303	8.00934	8.28082	7.55799	7.12129	6.9906	7.10403	7.13076	7.18857			3.2525	8.18482	8.40363	8.52841	8.28082	7.55799	8.20513	8.53237	7.17634	7.19896	7.13656
	3.255	8.13963	8.06381	8.02107	8.30484	7.58201	7.1258	6.99612	7.10297	7.13241	7.18907			3.255	8.19149	8.38994	8.52881	8.30484	7.58201	8.20346	8.53372	7.17661	7.19321	7.13725
	3.2575	8.12443	8.06698	8.01603	8.28937	7.56654	7.12778	6.97835	7.10341	7.13348	7.19251			3.2575	8.17866	8.39796	8.53134	8.28937	7.56654	8.20549	8.54313	7.17774	7.20173	7.14833
	3.26	8.13792	8.06363	8.01926	8.30821	7.58538	7.12834	6.99692	7.10272	7.12475	7.19817			3.26	8.20139	8.38467	8.54374	8.30821	7.58538	8.20248	8.53765	7.18263	7.19886	7.12891
	3.2625	8.11039	8.06463	8.01526	8.29421	7.57138	7.12867	6.98265	7.10366	7.12575	7.18994			3.2625	8.19077	8.39475	8.5241	8.29421	7.57138	8.20345	8.51757	7.17207	7.20111	7.14331
	3.265	8.12212	8.05918	8.01686	8.29846	7.57563	7.12856	6.99294	7.10228	7.12428	7.19362			3.265	8.19028	8.39759	8.53105	8.29846	7.57563	8.20127	8.54407	7.17358	7.20388	7.12611
	3.2675	8.13774	8.06521	8.01136	8.31216	7.58933	7.12542	6.99162	7.10424	7.13445	7.20078			3.2675	8.1937	8.39201	8.52078	8.31216	7.58933	8.20347	8.53203	7.17549	7.19482	7.13853
	3.27	8.11703	8.05399	8.01966	8.28946	7.56663	7.12574	6.98551	7.10435	7.1334	7.20241			3.27	8.18635	8.39619	8.50823	8.28946	7.56663	8.20056	8.53233	7.19021	7.20465	7.13634
	3.2725	8.11695	8.07957	8.0238	8.30372	7.58089	7.12958	6.98106	7.09006	7.13088	7.19502			3.2725	8.18758	8.38543	8.52753	8.30372	7.58089	8.20123	8.53158	7.18175	7.19402	7.14242
	3.275	8.13007	8.0526	8.02899	8.30465	7.58182	7.12803	6.98116	7.0962	7.13329	7.20666			3.275	8.19685	8.4033	8.53821	8.30465	7.58182	8.20662	8.52929	7.17502	7.19789	7.14307
	3.2775	8.12521	8.07969	8.02072	8.30221	7.57938	7.12897	6.97628	7.10332	7.13261	7.18125			3.2775	8.19188	8.39649	8.52858	8.30221	7.57938	8.20208	8.53365	7.18812	7.19677	7.13479
	3.28	8.1177	8.07083	8.02582	8.28401	7.56118	7.13075	6.98691	7.09838	7.12443	7.1933			3.28	8.20944	8.39352	8.52261	8.28401	7.56118	8.20189	8.53367	7.18372	7.20193	7.14289
	3.2825	8.11092	8.05703	8.01564	8.2961	7.57327	7.12645	6.99251	7.10302	7.13575	7.18464			3.2825	8.18527	8.38144	8.5424	8.2961	7.57327	8.2027	8.52992	7.17589	7.20243	7.13802
	3.285	8.12329	8.05534	8.00919	8.29268	7.56985	7.13413	6.97924	7.10398	7.12933	7.19675			3.285	8.19026	8.39423	8.53495	8.29268	7.56985	8.19854	8.52938	7.18676	7.19823	7.13531
	3.2875	8.11687	8.05451	8.01583	8.28373	7.5609	7.12849	6.98983	7.10267	7.12525	7.19193			3.2875	8.19229	8.39534	8.51429	8.28373	7.5609	8.20131	8.5318	7.18065	7.19729	7.13115
	3.29	8.12064	8.06775	8.01795	8.29431	7.57148	7.12411	6.97875	7.10352	7.13372	7.19528			3.29	8.19228	8.39058	8.53613	8.29431	7.57148	8.20084	8.53337	7.18201	7.19975	7.13717
	3.2925	8.12241	8.0759	8.02474	8.30714	7.58431	7.12526	6.98506	7.1014	7.13032	7.19265			3.2925	8.18698	8.39485	8.52329	8.30714	7.58431	8.20321	8.53608	7.1854	7.2008	7.14095
	3.295	8.12211	8.06829	8.02122	8.29337	7.57054	7.12868	6.98705	7.09903	7.12948	7.18507			3.295	8.19949	8.38991	8.53236	8.29337	7.57054	8.20077	8.53496	7.18366	7.19756	7.14537
	3.2975	8.11796	8.05899	8.01731	8.30076	7.57793	7.12512	6.99048	7.09961	7.12738	7.19495			3.2975	8.18582	8.38946	8.50665	8.30076	7.57793	8.20285	8.53698	7.17631	7.19866	7.13283
	3.3	8.1277	8.05908	8.02624	8.29685	7.57402	7.1274	6.97414	7.10152	7.1312	7.17561			3.3	8.17953	8.38583	8.54912	8.29685	7.57402	8.20511	8.53014	7.18337	7.19518	7.13357
	3.3025	8.12147	8.06684	8.00579	8.29951	7.57668	7.13357	6.98779	7.10594	7.13478	7.18533			3.3025	8.19856	8.38501	8.5411	8.29951	7.57668	8.2045	8.53342	7.17903	7.19991	7.13385
	3.305	8.12955	8.08271	8.0269	8.30582	7.58299	7.12733	6.98516	7.10885	7.13401	7.18966			3.305	8.19656	8.39315	8.52167	8.30582	7.58299	8.20317	8.53116	7.18322	7.19829	7.15378
	3.3075	8.11929	8.07207	8.02074	8.30779	7.58496	7.12681	7.00832	7.10104	7.12718	7.18423			3.3075	8.19589	8.39985	8.52005	8.30779	7.58496	8.20449	8.52585	7.17954	7.1979	7.13905
	3.31	8.11281	8.06064	8.01959	8.31155	7.58872	7.13206	6.99846	7.10277	7.12702	7.19395			3.31	8.19907	8.38725	8.54415	8.31155	7.58872	8.20553	8.53649	7.18034	7.19802	7.14747
	3.3125	8.11864	8.06804	8.01975	8.29341	7.57058	7.12508	6.99478	7.0917	7.12766	7.20534			3.3125	8.19025	8.39096	8.5288	8.29341	7.57058	8.20031	8.52755	7.18685	7.19814	7.12879
	3.315	8.11265	8.06647	8.00641	8.29673	7.5739	7.13165	6.99618	7.10477	7.13413	7.18694			3.315	8.20477	8.38114	8.54078	8.29673	7.5739	8.20254	8.53109	7.17355	7.19875	7.13398
	3.3175	8.11936	8.05644	8.01709	8.29937	7.57654	7.13215	6.98919	7.09084	7.12847	7.20006			3.3175	8.19276	8.38039	8.52175	8.29937	7.57654	8.2006	8.53114	7.1772	7.19825	7.13902
	3.32	8.13193	8.06069	8.00505	8.30762	7.58479	7.12447	6.98612	7.10061	7.1288	7.18923			3.32	8.17868	8.39272	8.51703	8.30762	7.58479	8.20565	8.53411	7.18366	7.1963	7.13919
	3.3225	8.11352	8.06523	8.01236	8.30567	7.58284	7.12788	6.98252	7.10342	7.1259	7.18113			3.3225	8.18812	8.38314	8.54673	8.30567	7.58284	8.19889	8.53386	7.18207	7.1954	7.13751
	3.325	8.12647	8.07018	8.02496	8.3111	7.58827	7.12455	6.99135	7.10945	7.12936	7.20739			3.325	8.20599	8.37994	8.52814	8.3111	7.58827	8.2084	8.53143	7.18326	7.19849	7.13517
	3.3275	8.11951	8.072	8.02527	8.29405	7.57122	7.13176	6.98625	7.10121	7.12698	7.19695			3.3275	8.18922	8.39154	8.5547	8.29405	7.57122	8.20525	8.53836	7.16626	7.19494	7.14367
	3.33	8.12129	8.05143	8.02096	8.30451	7.58168	7.12687	6.98671	7.10227	7.12665	7.19271			3.33	8.18949	8.38595	8.54131	8.30451	7.58168	8.20063	8.53763	7.19003	7.19875	7.14451
	3.3325	8.1328	8.06356	8.02006	8.30241	7.57958	7.12312	6.97898	7.09696	7.12432	7.19059			3.3325	8.1978	8.39179	8.52792	8.30241	7.57958	8.20161	8.52854	7.17422	7.20084	7.12961
	3.335	8.1104	8.0644	8.02273	8.29547	7.57264	7.13073	6.98666	7.10099	7.1283	7.18827			3.335	8.17979	8.38315	8.51279	8.29547	7.57264	8.19695	8.53342	7.18334	7.2003	7.14073
	3.3375	8.14429	8.06591	8.01977	8.29719	7.57436	7.13642	6.99601	7.10338	7.13114	7.17832			3.3375	8.18893	8.39291	8.5214	8.29719	7.57436	8.20171	8.52309	7.19218	7.20005	7.13367
	3.34	8.13378	8.06998	8.00381	8.28206	7.55923	7.13047	6.98948	7.10148	7.12384	7.19171			3.34	8.20396	8.39723	8.52138	8.28206	7.55923	8.2041	8.53393	7.18365	7.19965	7.13888
	3.3425	8.13526	8.05744	7.99843	8.31211	7.58928	7.12755	6.98099	7.10605	7.13093	7.18872			3.3425	8.20245	8.39874	8.54571	8.31211	7.58928	8.20009	8.53789	7.19277	7.20028	7.13324
	3.345	8.12398	8.06258	8.02923	8.3106	7.58777	7.13294	6.98298	7.09723	7.12771	7.20568			3.345	8.19134	8.40054	8.53166	8.3106	7.58777	8.19936	8.53904	7.17725	7.19885	7.12946
	3.3475	8.12604	8.06513	8.01824	8.27849	7.55566	7.13424	7.01213	7.10665	7.12859	7.19078			3.3475	8.20662	8.38476	8.51057	8.27849	7.55566	8.20042	8.53455	7.1788	7.19736	7.14335
	3.35	8.1099	8.07033	8.01532	8.30111	7.57828	7.1301	6.98654	7.09985	7.12535	7.18342			3.35	8.19278	8.3854	8.51911	8.30111	7.57828	8.20709	8.52937	7.17363	7.19724	7.13651
	3.3525	8.11176	8.07336	8.01587	8.31259	7.58976	7.1295	6.99353	7.1006	7.12901	7.19731			3.3525	8.19084	8.39716	8.53041	8.31259	7.58976	8.20544	8.53139	7.18332	7.20017	7.14105
	3.355	8.1136	8.0686	8.01465	8.31923	7.5964	7.13351	6.99463	7.09979	7.12791	7.19759			3.355	8.19281	8.39747	8.53196	8.31923	7.5964	8.20061	8.5358	7.18841	7.19994	7.14243
	3.3575	8.1175	8.06723	8.02304	8.29426	7.57143	7.12932	6.98229	7.10084	7.12867	7.17908			3.3575	8.19757	8.38811	8.55563	8.29426	7.57143	8.20206	8.53311	7.1801	7.2028	7.13501
	3.36	8.11384	8.06455	8.01475	8.30155	7.57872	7.13381	7.00058	7.09736	7.13153	7.19191			3.36	8.17909	8.39581	8.53582	8.30155	7.57872	8.20368	8.53141	7.17738	7.19822	7.13367
	3.3625	8.12136	8.05722	8.01316	8.31009	7.58726	7.13228	6.9888	7.09874	7.12573	7.18398			3.3625	8.19293	8.39362	8.53527	8.31009	7.58726	8.19966	8.52825	7.18144	7.20081	7.14485
	3.365	8.10904	8.05736	8.02338	8.30038	7.57755	7.13551	6.9997	7.10028	7.13081	7.20051			3.365	8.19147	8.38371	8.53272	8.30038	7.57755	8.20345	8.53264	7.18346	7.20156	7.13527
	3.3675	8.12166	8.07517	8.01524	8.31364	7.59081	7.1311	6.98994	7.09833	7.13119	7.19109			3.3675	8.19971	8.38942	8.53865	8.31364	7.59081	8.19863	8.53436	7.17304	7.19983	7.1453
	3.37	8.12688	8.06494	8.02147	8.29694	7.57411	7.12883	6.98833	7.09619	7.13376	7.18388			3.37	8.19673	8.39292	8.54285	8.29694	7.57411	8.20439	8.52421	7.18268	7.19816	7.14573
	3.3725	8.12848	8.07796	8.01615	8.30791	7.58508	7.12814	6.99657	7.1002	7.12737	7.20076			3.3725	8.19685	8.38173	8.51448	8.30791	7.58508	8.20151	8.5276	7.1792	7.19595	7.1375
	3.375	8.12136	8.08422	8.01	8.3071	7.58427	7.13652	6.9922	7.10058	7.12177	7.19164			3.375	8.18874	8.39704	8.53412	8.3071	7.58427	8.19943	8.53719	7.18001	7.20237	7.14421
	3.3775	8.12064	8.0603	8.0234	8.304	7.58117	7.13393	6.99168	7.10077	7.12842	7.19684			3.3775	8.19508	8.38521	8.53477	8.304	7.58117	8.20304	8.52543	7.18889	7.19807	7.13992
	3.38	8.1248	8.06656	8.02068	8.29785	7.57502	7.13159	6.98863	7.10968	7.12727	7.20289			3.38	8.18796	8.39203	8.54165	8.29785	7.57502	8.19857	8.53532	7.18171	7.19334	7.14925
	3.3825	8.12168	8.06569	8.0107	8.30222	7.57939	7.13736	6.98207	7.09941	7.13866	7.19593			3.3825	8.20098	8.38329	8.52722	8.30222	7.57939	8.20262	8.53806	7.19076	7.20407	7.13315
	3.385	8.12964	8.0733	8.01276	8.30306	7.58023	7.13277	6.98691	7.10341	7.13161	7.19753			3.385	8.19112	8.38878	8.55855	8.30306	7.58023	8.20373	8.52841	7.18946	7.19354	7.12965
	3.3875	8.12607	8.06832	8.01066	8.31237	7.58954	7.12596	6.99289	7.10508	7.13326	7.19768			3.3875	8.20796	8.38174	8.52838	8.31237	7.58954	8.19456	8.53207	7.17269	7.20006	7.14023
	3.39	8.11247	8.07222	8.01304	8.30026	7.57743	7.1289	6.99071	7.10115	7.12897	7.18279			3.39	8.19124	8.38621	8.52561	8.30026	7.57743	8.20564	8.54121	7.18679	7.19535	7.14185
	3.3925	8.12666	8.06713	8.03057	8.3006	7.57777	7.13189	6.98732	7.10607	7.12991	7.20015			3.3925	8.19882	8.39103	8.53705	8.3006	7.57777	8.19888	8.53643	7.18239	7.19741	7.1339
	3.395	8.12113	8.07696	8.01508	8.30035	7.57752	7.1354	6.98778	7.09263	7.13384	7.1871			3.395	8.19152	8.4051	8.52235	8.30035	7.57752	8.2026	8.53687	7.17855	7.19964	7.14223
	3.3975	8.12638	8.05725	8.01082	8.30147	7.57864	7.1294	6.98705	7.10011	7.12773	7.18488			3.3975	8.19715	8.39339	8.54767	8.30147	7.57864	8.20648	8.53725	7.18779	7.20207	7.14304
	3.4	8.11215	8.05551	8.00176	8.29887	7.57604	7.1266	6.98836	7.09369	7.12954	7.1915			3.4	8.17763	8.37871	8.52433	8.29887	7.57604	8.20685	8.53548	7.18165	7.19808	7.13757
	3.4025	8.10978	8.0769	8.01741	8.29863	7.5758	7.13234	6.96834	7.10042	7.12279	7.186			3.4025	8.20284	8.39262	8.52943	8.29863	7.5758	8.1968	8.52207	7.19048	7.19943	7.13984
	3.405	8.11788	8.06531	8.00866	8.29939	7.57656	7.13918	6.98197	7.09889	7.1366	7.19226			3.405	8.20187	8.39719	8.52992	8.29939	7.57656	8.19946	8.54316	7.18233	7.19951	7.13233
	3.4075	8.11687	8.05606	8.01629	8.30061	7.57778	7.12099	6.98875	7.10008	7.1273	7.18795			3.4075	8.20444	8.3977	8.52821	8.30061	7.57778	8.20231	8.53578	7.18607	7.20234	7.13551
	3.41	8.12269	8.06939	8.01521	8.30633	7.5835	7.13557	6.98684	7.10245	7.13392	7.19223			3.41	8.19055	8.38871	8.53585	8.30633	7.5835	8.20427	8.54193	7.18047	7.19813	7.12848
	3.4125	8.12677	8.06053	8.02116	8.30504	7.58221	7.13101	6.99773	7.1029	7.12861	7.20425			3.4125	8.18939	8.40391	8.53249	8.30504	7.58221	8.2006	8.53463	7.17967	7.19777	7.14138
	3.415	8.11846	8.06015	8.00942	8.30315	7.58032	7.12995	6.98759	7.09927	7.13888	7.20312			3.415	8.18664	8.39784	8.52971	8.30315	7.58032	8.20464	8.53846	7.18588	7.19814	7.14059
	3.4175	8.13015	8.0631	8.032	8.30213	7.5793	7.13395	6.99427	7.10116	7.12461	7.18629			3.4175	8.19568	8.38593	8.53468	8.30213	7.5793	8.20642	8.53184	7.18496	7.20315	7.13949
	3.42	8.10981	8.06677	8.00394	8.29983	7.577	7.13537	6.98623	7.10373	7.12324	7.19749			3.42	8.19079	8.40171	8.51745	8.29983	7.577	8.20671	8.52514	7.18728	7.19948	7.13271
	3.4225	8.1294	8.07161	8.02931	8.29659	7.57376	7.13374	6.98876	7.10334	7.13292	7.18754			3.4225	8.1899	8.39522	8.50966	8.29659	7.57376	8.20463	8.53858	7.18017	7.19954	7.13958
	3.425	8.11491	8.06895	8.02414	8.29194	7.56911	7.13064	6.98846	7.10588	7.12798	7.18484			3.425	8.19624	8.38949	8.51988	8.29194	7.56911	8.2055	8.53238	7.18287	7.19858	7.13794
	3.4275	8.12241	8.06058	8.00041	8.29702	7.57419	7.13243	7.00104	7.10206	7.12443	7.19004			3.4275	8.19842	8.38603	8.53393	8.29702	7.57419	8.20532	8.53619	7.17995	7.19654	7.1346
	3.43	8.11148	8.07713	8.00843	8.3081	7.58527	7.13201	6.9829	7.10188	7.13029	7.18955			3.43	8.19397	8.39071	8.53567	8.3081	7.58527	8.20287	8.52859	7.17839	7.19891	7.13377
	3.4325	8.12093	8.06248	8.02507	8.28987	7.56704	7.12674	6.98645	7.10069	7.12969	7.18999			3.4325	8.18128	8.3968	8.53985	8.28987	7.56704	8.20586	8.53751	7.18347	7.19858	7.13107
	3.435	8.12044	8.05976	8.01146	8.31841	7.59558	7.13001	6.99683	7.10365	7.12631	7.18165			3.435	8.19132	8.38749	8.52881	8.31841	7.59558	8.20141	8.53398	7.18667	7.19926	7.1447
	3.4375	8.12079	8.06835	8.01063	8.30727	7.58444	7.12717	6.97485	7.10015	7.12792	7.18858			3.4375	8.18872	8.39078	8.55141	8.30727	7.58444	8.20225	8.53426	7.18336	7.19891	7.13342
	3.44	8.12028	8.0634	8.00839	8.29812	7.57529	7.13364	6.98097	7.10492	7.1313	7.18467			3.44	8.19885	8.39756	8.51746	8.29812	7.57529	8.20466	8.5307	7.19242	7.20026	7.14749
	3.4425	8.11063	8.06963	8.02131	8.29775	7.57492	7.13132	6.9878	7.10322	7.12951	7.18478			3.4425	8.19866	8.38617	8.53089	8.29775	7.57492	8.20126	8.52816	7.17993	7.20092	7.14155
	3.445	8.12973	8.07748	8.00457	8.30772	7.58489	7.1245	6.9897	7.1036	7.13049	7.20655			3.445	8.18752	8.38859	8.53784	8.30772	7.58489	8.20631	8.54351	7.18134	7.19709	7.13918
	3.4475	8.12451	8.07248	8.0078	8.30253	7.5797	7.12314	6.98561	7.10037	7.131	7.18225			3.4475	8.19498	8.38752	8.5366	8.30253	7.5797	8.20363	8.53115	7.18942	7.1975	7.14299
	3.45	8.12046	8.06263	8.02808	8.29668	7.57385	7.13212	6.99525	7.10179	7.13516	7.19793			3.45	8.21042	8.3922	8.54371	8.29668	7.57385	8.20184	8.52855	7.18583	7.19791	7.14224
	3.4525	8.12298	8.06981	8.00952	8.30907	7.58624	7.13186	6.99378	7.09769	7.12584	7.1865			3.4525	8.20052	8.39561	8.5322	8.30907	7.58624	8.20636	8.53174	7.177	7.20485	7.14762
	3.455	8.12258	8.0643	8.02265	8.29189	7.56906	7.13619	6.98394	7.09801	7.12745	7.19008			3.455	8.19424	8.39307	8.54293	8.29189	7.56906	8.2076	8.53642	7.1799	7.1945	7.13232
	3.4575	8.11469	8.06656	8.01065	8.28772	7.56489	7.13611	6.98874	7.10598	7.12932	7.18883			3.4575	8.20188	8.3877	8.52114	8.28772	7.56489	8.20478	8.53185	7.18427	7.19574	7.1383
	3.46	8.12628	8.07941	8.01564	8.29984	7.57701	7.13233	6.99715	7.09835	7.12627	7.19948			3.46	8.19819	8.40271	8.53836	8.29984	7.57701	8.20364	8.53052	7.18234	7.19905	7.15177
	3.4625	8.10971	8.07196	8.01384	8.29178	7.56895	7.13072	6.98631	7.09822	7.12671	7.19784			3.4625	8.19649	8.39447	8.53087	8.29178	7.56895	8.20486	8.53399	7.17951	7.19801	7.13689
	3.465	8.1317	8.06631	8.03059	8.30736	7.58453	7.12414	6.98603	7.09855	7.13067	7.20032			3.465	8.19772	8.38501	8.51856	8.30736	7.58453	8.20131	8.5366	7.17691	7.19978	7.13847
	3.4675	8.12279	8.0585	8.00685	8.30137	7.57854	7.13042	6.99727	7.09855	7.12854	7.18819			3.4675	8.18767	8.38789	8.51805	8.30137	7.57854	8.20323	8.5252	7.18666	7.19827	7.14921
	3.47	8.12817	8.06364	8.01867	8.2878	7.56497	7.13019	6.98641	7.09967	7.12775	7.19686			3.47	8.18988	8.39681	8.53898	8.2878	7.56497	8.20295	8.53484	7.1837	7.19845	7.13621
	3.4725	8.13183	8.07544	8.01173	8.29097	7.56814	7.12984	6.99743	7.09555	7.13174	7.18615			3.4725	8.18694	8.38721	8.52123	8.29097	7.56814	8.20196	8.52755	7.17122	7.20459	7.1409
	3.475	8.12706	8.06147	8.00774	8.30204	7.57921	7.13195	6.98908	7.10646	7.13844	7.17579			3.475	8.17527	8.39207	8.54663	8.30204	7.57921	8.20575	8.53168	7.18489	7.19862	7.15111
	3.4775	8.12804	8.0665	8.01022	8.30247	7.57964	7.12713	6.99234	7.09602	7.12199	7.19044			3.4775	8.20288	8.39555	8.53802	8.30247	7.57964	8.19866	8.53666	7.18041	7.19535	7.13386
	3.48	8.11788	8.06746	8.0197	8.29597	7.57314	7.12967	6.99945	7.10079	7.12816	7.19806			3.48	8.19653	8.38264	8.54665	8.29597	7.57314	8.20138	8.52984	7.17732	7.19756	7.13613
	3.4825	8.11815	8.06256	8.03736	8.28213	7.5593	7.13218	6.99996	7.11321	7.13018	7.18604			3.4825	8.1879	8.38095	8.50108	8.28213	7.5593	8.19893	8.53844	7.18976	7.19971	7.13601
	3.485	8.13049	8.07206	8.02534	8.29697	7.57414	7.13608	7.00141	7.09818	7.12763	7.19187			3.485	8.19098	8.39946	8.52185	8.29697	7.57414	8.20443	8.53769	7.1813	7.20229	7.1282
	3.4875	8.13113	8.06342	8.00681	8.28838	7.56555	7.13448	6.98081	7.09832	7.13124	7.18817			3.4875	8.20109	8.38306	8.5302	8.28838	7.56555	8.19972	8.52659	7.18647	7.19534	7.13354
	3.49	8.09629	8.09136	8.02665	8.30215	7.57932	7.12894	6.98064	7.1017	7.13119	7.19004			3.49	8.20343	8.40427	8.53029	8.30215	7.57932	8.19835	8.53615	7.17806	7.20025	7.1308
	3.4925	8.12061	8.07435	8.02113	8.29421	7.57138	7.1297	6.97985	7.10598	7.1292	7.19598			3.4925	8.19624	8.3877	8.5186	8.29421	7.57138	8.19787	8.53788	7.18726	7.19984	7.13527
	3.495	8.12591	8.07123	8.01047	8.2955	7.57267	7.1282	6.98515	7.10153	7.13053	7.19572			3.495	8.18644	8.39934	8.53231	8.2955	7.57267	8.20075	8.53055	7.1942	7.20314	7.13469
	3.4975	8.13227	8.06338	8.01518	8.30025	7.57742	7.13518	6.98439	7.10393	7.1281	7.18595			3.4975	8.19722	8.38987	8.53072	8.30025	7.57742	8.20473	8.53882	7.18254	7.20224	7.13793
	3.5	8.1137	8.07838	8.0041	8.30466	7.58183	7.1317	6.99364	7.10433	7.12351	7.18986			3.5	8.20499	8.37571	8.52244	8.30466	7.58183	8.19969	8.53263	7.18511	7.19748	7.14495
	3.5025	8.10363	8.06266	8.0325	8.29918	7.57635	7.13275	6.99235	7.10418	7.12927	7.19035			3.5025	8.19291	8.3926	8.53591	8.29918	7.57635	8.20059	8.53286	7.17293	7.19512	7.14044
	3.505	8.12277	8.06916	8.02538	8.29307	7.57024	7.13741	6.99458	7.10453	7.12647	7.20022			3.505	8.19999	8.39466	8.54098	8.29307	7.57024	8.20438	8.52375	7.18063	7.20247	7.1399
	3.5075	8.13155	8.08015	8.01121	8.29516	7.57233	7.1339	6.99987	7.10216	7.13357	7.1884			3.5075	8.17849	8.39199	8.51251	8.29516	7.57233	8.20404	8.53294	7.18329	7.203	7.13404
	3.51	8.11063	8.07597	8.01205	8.29685	7.57402	7.13235	6.98004	7.1064	7.12301	7.18516			3.51	8.20311	8.39781	8.51296	8.29685	7.57402	8.20218	8.52847	7.17616	7.20052	7.12671
	3.5125	8.12624	8.06426	8.01935	8.31195	7.58912	7.13179	6.98968	7.10012	7.13024	7.19654			3.5125	8.19033	8.38254	8.51918	8.31195	7.58912	8.20593	8.5341	7.18265	7.19797	7.13478
	3.515	8.11466	8.04893	8.02153	8.29938	7.57655	7.13534	6.99207	7.10417	7.12714	7.20112			3.515	8.20199	8.39746	8.52461	8.29938	7.57655	8.20149	8.5373	7.18273	7.19944	7.13179
	3.5175	8.1093	8.07871	8.0235	8.29927	7.57644	7.13727	6.99262	7.10253	7.1357	7.18953			3.5175	8.19067	8.38449	8.50742	8.29927	7.57644	8.19954	8.53577	7.17961	7.19909	7.14612
	3.52	8.12278	8.06757	8.01586	8.27951	7.55668	7.12345	6.99306	7.09803	7.12865	7.19377			3.52	8.18904	8.396	8.51384	8.27951	7.55668	8.20414	8.53451	7.17695	7.20548	7.1361
	3.5225	8.12837	8.07308	8.0363	8.31619	7.59336	7.13675	6.99115	7.10176	7.13281	7.18812			3.5225	8.18684	8.40157	8.54363	8.31619	7.59336	8.19648	8.5337	7.18278	7.2	7.14077
	3.525	8.10603	8.05577	8.03612	8.30937	7.58654	7.13014	6.99539	7.11083	7.13921	7.19415			3.525	8.17762	8.38351	8.54198	8.30937	7.58654	8.20609	8.54112	7.18626	7.1973	7.1405
	3.5275	8.12671	8.05377	8.02155	8.29815	7.57532	7.13483	6.98885	7.10847	7.12797	7.19068			3.5275	8.18816	8.40271	8.51278	8.29815	7.57532	8.20404	8.52784	7.17891	7.19154	7.13809
	3.53	8.12003	8.05826	8.02412	8.30204	7.57921	7.13019	6.98009	7.09998	7.13894	7.174			3.53	8.1903	8.39124	8.52262	8.30204	7.57921	8.19927	8.53717	7.19037	7.19886	7.13853
	3.5325	8.12929	8.07505	8.01681	8.30022	7.57739	7.12596	7.00105	7.10217	7.12858	7.19221			3.5325	8.19119	8.39671	8.52853	8.30022	7.57739	8.20402	8.53561	7.18402	7.19804	7.13281
	3.535	8.14029	8.07996	8.01795	8.28978	7.56695	7.13524	6.99232	7.1068	7.12597	7.19497			3.535	8.20573	8.38842	8.53167	8.28978	7.56695	8.20311	8.52684	7.17438	7.20489	7.13919
	3.5375	8.12483	8.06293	8.02395	8.28875	7.56592	7.13638	6.98514	7.10513	7.13419	7.1879			3.5375	8.19058	8.40174	8.52541	8.28875	7.56592	8.20279	8.53697	7.18882	7.20389	7.13824
	3.54	8.11646	8.07856	8.0066	8.30251	7.57968	7.13051	6.98693	7.10241	7.12708	7.19031			3.54	8.20366	8.39395	8.51714	8.30251	7.57968	8.20009	8.53445	7.17246	7.19668	7.13465
	3.5425	8.1332	8.06456	8.01569	8.3063	7.58347	7.13279	6.98465	7.10491	7.12371	7.18701			3.5425	8.2028	8.3835	8.52748	8.3063	7.58347	8.20304	8.54093	7.17352	7.19855	7.13684
	3.545	8.12207	8.0686	8.01843	8.2896	7.56677	7.13138	6.9986	7.10265	7.13459	7.19386			3.545	8.18658	8.39196	8.5261	8.2896	7.56677	8.2073	8.52731	7.18475	7.19914	7.14047
	3.5475	8.13037	8.06673	8.01859	8.30217	7.57934	7.13432	6.98306	7.10192	7.13204	7.19293			3.5475	8.19483	8.39196	8.5103	8.30217	7.57934	8.20249	8.53721	7.18601	7.19462	7.14698
	3.55	8.118	8.08074	8.0124	8.30735	7.58452	7.13013	6.99567	7.10861	7.13217	7.19748			3.55	8.19352	8.39701	8.51809	8.30735	7.58452	8.20466	8.52292	7.17677	7.19412	7.13941
	3.5525	8.12063	8.073	8.00737	8.30075	7.57792	7.12923	6.98634	7.09932	7.12743	7.18539			3.5525	8.18389	8.39142	8.52417	8.30075	7.57792	8.20546	8.5354	7.19053	7.2033	7.14167
	3.555	8.13126	8.05818	8.01819	8.30449	7.58166	7.13787	6.97906	7.10295	7.12734	7.1913			3.555	8.18844	8.40298	8.5249	8.30449	7.58166	8.20128	8.53537	7.18161	7.20443	7.13918
	3.5575	8.12771	8.05559	8.01595	8.30313	7.5803	7.12822	6.97853	7.10401	7.12762	7.18218			3.5575	8.18889	8.39482	8.53082	8.30313	7.5803	8.20353	8.52768	7.18177	7.20165	7.14111
	3.56	8.11488	8.06334	8.01339	8.30491	7.58208	7.12978	6.98285	7.10155	7.12697	7.18126			3.56	8.19473	8.38655	8.53028	8.30491	7.58208	8.19792	8.54494	7.18385	7.20122	7.13321
	3.5625	8.11977	8.06066	8.01767	8.29977	7.57694	7.13275	6.99385	7.10548	7.13008	7.1932			3.5625	8.19216	8.39018	8.52038	8.29977	7.57694	8.20943	8.5308	7.18924	7.19654	7.13522
	3.565	8.1192	8.06243	8.01439	8.29781	7.57498	7.13075	7.00168	7.09869	7.13284	7.20519			3.565	8.20677	8.38776	8.51521	8.29781	7.57498	8.2021	8.53466	7.17476	7.19823	7.14838
	3.5675	8.13079	8.06146	8.02211	8.30093	7.5781	7.13549	6.9927	7.10242	7.1279	7.18314			3.5675	8.18076	8.38681	8.52101	8.30093	7.5781	8.20182	8.54227	7.18417	7.19705	7.14493
	3.57	8.14128	8.05814	8.01095	8.29962	7.57679	7.13212	6.99666	7.10532	7.13	7.19484			3.57	8.19741	8.40539	8.51815	8.29962	7.57679	8.20576	8.54443	7.18595	7.19736	7.13041
	3.5725	8.12787	8.07686	8.00903	8.28984	7.56701	7.13441	6.98882	7.1045	7.12648	7.1854			3.5725	8.19566	8.39716	8.55086	8.28984	7.56701	8.20086	8.54174	7.18689	7.20191	7.13715
	3.575	8.12578	8.05133	8.02246	8.30607	7.58324	7.12848	6.98857	7.10287	7.12988	7.18641			3.575	8.19685	8.39015	8.53513	8.30607	7.58324	8.20315	8.53752	7.18565	7.19924	7.13649
	3.5775	8.119	8.06338	8.01401	8.30104	7.57821	7.12934	6.99515	7.10112	7.12748	7.20131			3.5775	8.19263	8.39173	8.53573	8.30104	7.57821	8.20474	8.53249	7.1849	7.2008	7.14074
	3.58	8.13449	8.06102	8.02655	8.31022	7.58739	7.1307	6.98596	7.10309	7.13106	7.20106			3.58	8.18601	8.39531	8.52622	8.31022	7.58739	8.20031	8.53241	7.17737	7.19623	7.13684
	3.5825	8.12729	8.07486	8.01896	8.29475	7.57192	7.12936	6.98803	7.09638	7.13019	7.18967			3.5825	8.19751	8.39235	8.53305	8.29475	7.57192	8.19837	8.54414	7.17352	7.19681	7.14826
	3.585	8.10412	8.06735	8.01425	8.30355	7.58072	7.1312	6.98592	7.1064	7.12941	7.20289			3.585	8.1924	8.39475	8.54069	8.30355	7.58072	8.20269	8.53224	7.18648	7.19924	7.13915
	3.5875	8.10826	8.06625	8.00847	8.30959	7.58676	7.13911	6.98865	7.1059	7.13364	7.18998			3.5875	8.18547	8.39949	8.54004	8.30959	7.58676	8.20437	8.53677	7.18564	7.19809	7.13729
	3.59	8.12465	8.05313	8.00117	8.29157	7.56874	7.12692	6.98647	7.10181	7.13099	7.1934			3.59	8.18827	8.38606	8.54497	8.29157	7.56874	8.20465	8.53444	7.18451	7.19669	7.14711
	3.5925	8.12071	8.06747	8.01287	8.30156	7.57873	7.12793	7.00076	7.10374	7.13375	7.19665			3.5925	8.19696	8.39246	8.5391	8.30156	7.57873	8.20261	8.52853	7.17469	7.2008	7.13188
	3.595	8.11535	8.05732	8.00403	8.29688	7.57405	7.13563	6.99188	7.10048	7.13643	7.19383			3.595	8.20151	8.39033	8.53986	8.29688	7.57405	8.19948	8.53563	7.18269	7.20151	7.14735
	3.5975	8.12436	8.05777	8.0144	8.3034	7.58057	7.13397	7.0048	7.10493	7.12747	7.1811			3.5975	8.19717	8.38894	8.52041	8.3034	7.58057	8.20054	8.52609	7.18843	7.20456	7.1424
	3.6	8.13195	8.06674	8.01746	8.30519	7.58236	7.13343	6.98058	7.10467	7.12822	7.19165			3.6	8.19027	8.39269	8.52171	8.30519	7.58236	8.20012	8.5349	7.18818	7.20502	7.14128
	3.6025	8.12297	8.06313	8.01797	8.30403	7.5812	7.13406	6.99001	7.11075	7.13869	7.19472			3.6025	8.19982	8.38857	8.51657	8.30403	7.5812	8.19975	8.53505	7.18028	7.19487	7.13612
	3.605	8.12034	8.07446	8.01871	8.29183	7.569	7.13835	6.98339	7.10078	7.13177	7.19615			3.605	8.19965	8.38899	8.53826	8.29183	7.569	8.2	8.52752	7.18713	7.20664	7.14256
	3.6075	8.12493	8.06625	8.01468	8.30004	7.57721	7.12683	6.99008	7.10521	7.12597	7.18777			3.6075	8.19021	8.38235	8.51946	8.30004	7.57721	8.20103	8.53147	7.19829	7.19305	7.14283
	3.61	8.10842	8.0824	8.02579	8.30044	7.57761	7.12839	6.99995	7.10627	7.13058	7.18718			3.61	8.19257	8.38432	8.53166	8.30044	7.57761	8.20207	8.53639	7.18851	7.20338	7.14129
	3.6125	8.12414	8.07133	8.00798	8.30049	7.57766	7.13411	7.0051	7.10468	7.13192	7.19866			3.6125	8.1895	8.38569	8.52224	8.30049	7.57766	8.20158	8.53113	7.18984	7.20047	7.13331
	3.615	8.12844	8.0614	8.01362	8.2961	7.57327	7.13182	6.99109	7.1055	7.13257	7.20044			3.615	8.19538	8.38966	8.54026	8.2961	7.57327	8.2064	8.54611	7.18577	7.19758	7.14091
	3.6175	8.11837	8.07764	8.02012	8.30363	7.5808	7.13343	6.99103	7.10385	7.12949	7.20495			3.6175	8.19572	8.38885	8.5445	8.30363	7.5808	8.19691	8.53625	7.18442	7.1963	7.13304
	3.62	8.11232	8.06283	8.01213	8.28184	7.55901	7.13264	6.98175	7.1116	7.1369	7.19817			3.62	8.18927	8.3888	8.54401	8.28184	7.55901	8.19995	8.53789	7.1838	7.20079	7.1288
	3.6225	8.1313	8.08646	8.02527	8.31269	7.58986	7.13131	6.99963	7.11057	7.13136	7.1834			3.6225	8.19101	8.38741	8.55138	8.31269	7.58986	8.19765	8.53224	7.1768	7.19831	7.13564
	3.625	8.11832	8.07706	8.00948	8.30395	7.58112	7.13499	7.00289	7.10428	7.13548	7.19735			3.625	8.19813	8.39338	8.53895	8.30395	7.58112	8.20096	8.53022	7.17718	7.19445	7.13799
	3.6275	8.10631	8.07412	8.02152	8.29327	7.57044	7.13696	6.98008	7.11029	7.13103	7.18737			3.6275	8.20438	8.3957	8.52121	8.29327	7.57044	8.20093	8.53299	7.18032	7.19201	7.14206
	3.63	8.12322	8.0718	8.03289	8.29851	7.57568	7.13007	7.00091	7.10156	7.12861	7.1946			3.63	8.19511	8.39139	8.52247	8.29851	7.57568	8.19944	8.5366	7.18875	7.19467	7.13926
	3.6325	8.13463	8.06101	8.01477	8.29535	7.57252	7.13493	6.98584	7.10229	7.13361	7.20624			3.6325	8.17926	8.39129	8.52439	8.29535	7.57252	8.20189	8.52755	7.17897	7.19535	7.13241
	3.635	8.1165	8.06421	8.03254	8.3061	7.58327	7.12936	6.98831	7.10264	7.13721	7.19416			3.635	8.18875	8.3868	8.53271	8.3061	7.58327	8.20868	8.53535	7.17924	7.19859	7.1425
	3.6375	8.11678	8.06072	8.01892	8.30163	7.5788	7.14367	6.9827	7.1032	7.13412	7.18957			3.6375	8.19488	8.39336	8.53581	8.30163	7.5788	8.19889	8.53147	7.17729	7.19492	7.1422
	3.64	8.12348	8.06996	8.02155	8.28257	7.55974	7.13181	6.97684	7.1074	7.13367	7.18414			3.64	8.19235	8.38042	8.52329	8.28257	7.55974	8.2036	8.53867	7.17927	7.20023	7.13545
	3.6425	8.13439	8.07447	8.00777	8.28842	7.56559	7.13229	6.97982	7.10401	7.13164	7.18444			3.6425	8.19723	8.39155	8.53564	8.28842	7.56559	8.20503	8.53058	7.18549	7.20119	7.13641
	3.645	8.13438	8.05826	8.01103	8.29565	7.57282	7.13651	6.98714	7.10352	7.13263	7.19111			3.645	8.18858	8.3935	8.512	8.29565	7.57282	8.20347	8.53549	7.17737	7.2005	7.14281
	3.6475	8.11984	8.07548	8.01351	8.30773	7.5849	7.13626	6.98833	7.10213	7.12094	7.19701			3.6475	8.19395	8.38435	8.53552	8.30773	7.5849	8.20416	8.52763	7.17415	7.20013	7.1408
	3.65	8.11998	8.07218	8.02583	8.29474	7.57191	7.13944	6.99398	7.11564	7.12099	7.18313			3.65	8.19518	8.38949	8.52351	8.29474	7.57191	8.20238	8.53896	7.17288	7.19576	7.12692
	3.6525	8.10879	8.06647	8.01729	8.3016	7.57877	7.12659	6.99429	7.10191	7.12101	7.19764			3.6525	8.19999	8.38906	8.51929	8.3016	7.57877	8.19827	8.54405	7.18594	7.20165	7.14817
	3.655	8.11374	8.06698	8.02994	8.28753	7.5647	7.1328	6.98867	7.10525	7.13359	7.1975			3.655	8.18839	8.39337	8.5174	8.28753	7.5647	8.2047	8.53135	7.16649	7.20118	7.14422
	3.6575	8.11738	8.06653	8.02236	8.303	7.58017	7.13762	6.98999	7.103	7.1228	7.19367			3.6575	8.18689	8.39664	8.55529	8.303	7.58017	8.20044	8.53059	7.17887	7.20299	7.14482
	3.66	8.1367	8.05649	8.01374	8.30543	7.5826	7.12371	6.98798	7.10867	7.12803	7.19647			3.66	8.1961	8.38812	8.54236	8.30543	7.5826	8.20671	8.53293	7.18066	7.19867	7.13903
	3.6625	8.11999	8.06081	8.01838	8.31086	7.58803	7.13518	6.99635	7.10955	7.13373	7.19703			3.6625	8.19563	8.38336	8.52763	8.31086	7.58803	8.20257	8.52797	7.1788	7.19914	7.14692
	3.665	8.10593	8.07333	8.01064	8.31144	7.58861	7.12516	7.00464	7.09871	7.1281	7.19442			3.665	8.19187	8.39053	8.5128	8.31144	7.58861	8.20289	8.54106	7.18357	7.19837	7.13099
	3.6675	8.10937	8.07022	8.0238	8.30619	7.58336	7.1341	6.98257	7.10729	7.1326	7.19728			3.6675	8.19609	8.38664	8.52045	8.30619	7.58336	8.19993	8.53862	7.17529	7.20114	7.14881
	3.67	8.12276	8.06304	8.02621	8.31205	7.58922	7.11901	6.99262	7.10597	7.13163	7.19143			3.67	8.19037	8.38314	8.53269	8.31205	7.58922	8.20034	8.53262	7.17496	7.20373	7.14353
	3.6725	8.1164	8.06532	8.01594	8.28778	7.56495	7.13352	6.98948	7.09477	7.13005	7.2008			3.6725	8.19278	8.39904	8.53875	8.28778	7.56495	8.1986	8.5355	7.18413	7.20139	7.13333
	3.675	8.12497	8.05813	8.00821	8.30238	7.57955	7.13418	6.98381	7.10398	7.13381	7.18929			3.675	8.20471	8.38939	8.51219	8.30238	7.57955	8.19924	8.53837	7.17604	7.19671	7.1353
	3.6775	8.1223	8.0597	8.01785	8.30198	7.57915	7.13933	6.98368	7.10118	7.12258	7.1857			3.6775	8.19062	8.39288	8.53653	8.30198	7.57915	8.19875	8.53256	7.18991	7.19958	7.13764
	3.68	8.12321	8.0721	8.02245	8.29207	7.56924	7.1352	6.99788	7.10093	7.13281	7.18955			3.68	8.18889	8.38324	8.52963	8.29207	7.56924	8.19831	8.53742	7.18734	7.20015	7.14649
	3.6825	8.11854	8.05807	8.00816	8.30329	7.58046	7.13361	6.98501	7.10433	7.13132	7.20121			3.6825	8.19095	8.39479	8.53467	8.30329	7.58046	8.20285	8.53262	7.17467	7.19986	7.13294
	3.685	8.12482	8.0634	8.0254	8.28932	7.56649	7.13043	6.97932	7.10827	7.12222	7.19078			3.685	8.19304	8.39419	8.50804	8.28932	7.56649	8.19981	8.53319	7.17491	7.20116	7.14688
	3.6875	8.11774	8.07602	8.00987	8.29548	7.57265	7.12889	6.98452	7.09764	7.12588	7.19024			3.6875	8.19659	8.39892	8.53162	8.29548	7.57265	8.20181	8.54127	7.17397	7.1979	7.14649
	3.69	8.12835	8.0609	8.02138	8.29551	7.57268	7.13337	6.98947	7.09875	7.12645	7.20322			3.69	8.18524	8.38145	8.53783	8.29551	7.57268	8.19517	8.53654	7.18285	7.19848	7.14253
	3.6925	8.12309	8.0658	8.0159	8.30962	7.58679	7.13394	6.98252	7.10233	7.13246	7.19186			3.6925	8.20651	8.39504	8.55018	8.30962	7.58679	8.19901	8.52669	7.17815	7.19956	7.13573
	3.695	8.11828	8.067	8.00693	8.30696	7.58413	7.12833	6.99785	7.10364	7.12004	7.18934			3.695	8.18943	8.3853	8.52723	8.30696	7.58413	8.20278	8.5427	7.18421	7.20037	7.14522
	3.6975	8.13995	8.05995	8.03062	8.29768	7.57485	7.13611	6.98035	7.10497	7.13559	7.18366			3.6975	8.19547	8.37648	8.52964	8.29768	7.57485	8.2009	8.54257	7.17853	7.201	7.13786
	3.7	8.11767	8.07785	8.01202	8.29263	7.5698	7.1331	6.99098	7.10685	7.12911	7.20551			3.7	8.19901	8.381	8.54304	8.29263	7.5698	8.1982	8.54077	7.1771	7.20199	7.13923
	3.7025	8.12266	8.07176	8.00927	8.29743	7.5746	7.13737	7.00671	7.09646	7.13596	7.19536			3.7025	8.18128	8.39557	8.54532	8.29743	7.5746	8.20593	8.53603	7.1749	7.20232	7.13755
	3.705	8.12043	8.07308	8.01278	8.30315	7.58032	7.13401	7.00031	7.10588	7.13624	7.19795			3.705	8.18695	8.39581	8.52617	8.30315	7.58032	8.20454	8.54023	7.17787	7.19672	7.14066
	3.7075	8.12933	8.06555	8.00226	8.29481	7.57198	7.12554	6.98174	7.10123	7.13081	7.19451			3.7075	8.19645	8.38976	8.54796	8.29481	7.57198	8.2014	8.54379	7.18794	7.19618	7.13863
	3.71	8.11143	8.07178	8.01917	8.29374	7.57091	7.12399	6.99689	7.09363	7.13404	7.19914			3.71	8.18863	8.4036	8.5443	8.29374	7.57091	8.20222	8.53978	7.18694	7.19814	7.14367
	3.7125	8.1158	8.07385	7.99785	8.3021	7.57927	7.13711	7.00078	7.09673	7.12878	7.19899			3.7125	8.19167	8.39826	8.52045	8.3021	7.57927	8.20101	8.54701	7.18494	7.20267	7.13618
	3.715	8.12855	8.06923	8.01906	8.29458	7.57175	7.13548	7.00336	7.11314	7.13132	7.18993			3.715	8.20042	8.38809	8.52208	8.29458	7.57175	8.20094	8.53651	7.17952	7.19931	7.14089
	3.7175	8.12048	8.07537	8.00709	8.30173	7.5789	7.13857	6.99008	7.10503	7.12495	7.19247			3.7175	8.18723	8.38771	8.52443	8.30173	7.5789	8.1966	8.53845	7.17869	7.20259	7.13677
	3.72	8.11955	8.07191	8.02196	8.31076	7.58793	7.13304	6.99282	7.10119	7.12931	7.19285			3.72	8.19183	8.38443	8.53774	8.31076	7.58793	8.2022	8.5363	7.19201	7.20455	7.13592
	3.7225	8.11865	8.07751	8.01128	8.30223	7.5794	7.12652	6.9847	7.10561	7.13195	7.19089			3.7225	8.18751	8.38313	8.54488	8.30223	7.5794	8.201	8.54523	7.17532	7.20079	7.1423
	3.725	8.12894	8.06381	8.0075	8.29433	7.5715	7.12792	6.99033	7.10915	7.13603	7.18906			3.725	8.20095	8.38775	8.55094	8.29433	7.5715	8.19949	8.53864	7.18404	7.20128	7.13327
	3.7275	8.11349	8.0611	8.01902	8.28404	7.56121	7.13851	6.98731	7.10581	7.131	7.19092			3.7275	8.18906	8.37784	8.53737	8.28404	7.56121	8.20007	8.53493	7.16602	7.20502	7.14373
	3.73	8.12351	8.05297	8.02766	8.31807	7.59524	7.13437	6.99404	7.1026	7.13723	7.19415			3.73	8.19566	8.38609	8.51369	8.31807	7.59524	8.20384	8.54651	7.18046	7.20583	7.14631
	3.7325	8.12315	8.05887	8.01901	8.3036	7.58077	7.12708	7.00124	7.09988	7.12978	7.1886			3.7325	8.19214	8.38336	8.53095	8.3036	7.58077	8.19995	8.54154	7.19647	7.20126	7.13584
	3.735	8.11969	8.05626	8.02347	8.30869	7.58586	7.13003	6.98502	7.1023	7.12982	7.19727			3.735	8.19853	8.38832	8.5457	8.30869	7.58586	8.20066	8.53614	7.19104	7.19685	7.1472
	3.7375	8.12482	8.08102	8.00875	8.29915	7.57632	7.13441	6.99	7.10291	7.1298	7.18708			3.7375	8.19941	8.39449	8.52737	8.29915	7.57632	8.20493	8.5469	7.17556	7.19908	7.14161
	3.74	8.12808	8.05708	8.02154	8.2958	7.57297	7.13296	6.98783	7.10318	7.1193	7.19321			3.74	8.18393	8.39162	8.54931	8.2958	7.57297	8.201	8.54735	7.18474	7.20394	7.14299
	3.7425	8.10841	8.05825	8.01958	8.30241	7.57958	7.13938	6.99601	7.1095	7.12907	7.19212			3.7425	8.19283	8.38821	8.51846	8.30241	7.57958	8.20428	8.5328	7.18008	7.19683	7.14754
	3.745	8.12391	8.07582	8.00013	8.2991	7.57627	7.13825	6.99596	7.10508	7.13036	7.19783			3.745	8.19018	8.40116	8.53812	8.2991	7.57627	8.20205	8.5373	7.18587	7.19643	7.13734
	3.7475	8.11657	8.05512	8.02278	8.28708	7.56425	7.13382	6.99429	7.1023	7.12766	7.18722			3.7475	8.18619	8.39394	8.50557	8.28708	7.56425	8.20329	8.54258	7.18395	7.20201	7.14285
	3.75	8.12395	8.05919	8.0179	8.29692	7.57409	7.13655	7.00553	7.1031	7.12701	7.18534			3.75	8.18797	8.39661	8.52433	8.29692	7.57409	8.20122	8.53385	7.19042	7.20646	7.13805
	3.7525	8.10709	8.06495	8.00293	8.31888	7.59605	7.13867	6.99127	7.10167	7.13063	7.20238			3.7525	8.20267	8.39595	8.55127	8.31888	7.59605	8.20986	8.54206	7.18562	7.20077	7.1412
	3.755	8.12466	8.06094	8.02369	8.29278	7.56995	7.13104	6.98777	7.10925	7.13048	7.19068			3.755	8.1829	8.3928	8.52325	8.29278	7.56995	8.19745	8.53865	7.17831	7.20312	7.14504
	3.7575	8.12092	8.06112	8.00996	8.29719	7.57436	7.12962	6.99203	7.10493	7.13147	7.20297			3.7575	8.20147	8.3886	8.54402	8.29719	7.57436	8.20092	8.53354	7.1833	7.19592	7.13769
	3.76	8.10327	8.06322	8.00714	8.29986	7.57703	7.13647	6.98839	7.09749	7.13179	7.19847			3.76	8.19658	8.38611	8.51813	8.29986	7.57703	8.20104	8.5358	7.18334	7.20342	7.14071
	3.7625	8.11836	8.06237	8.01186	8.30951	7.58668	7.1414	6.99712	7.10491	7.13666	7.20528			3.7625	8.19636	8.38804	8.52414	8.30951	7.58668	8.20752	8.53476	7.18405	7.19978	7.14748
	3.765	8.13077	8.06247	8.01406	8.31074	7.58791	7.13423	6.99897	7.10296	7.1278	7.20222			3.765	8.19965	8.38704	8.54196	8.31074	7.58791	8.20184	8.52935	7.17845	7.20109	7.13483
	3.7675	8.13003	8.06336	8.00899	8.28809	7.56526	7.1342	7.00587	7.10176	7.13213	7.19173			3.7675	8.19126	8.3957	8.52313	8.28809	7.56526	8.20513	8.53423	7.18293	7.19932	7.14338
	3.77	8.12085	8.07521	8.02333	8.30297	7.58014	7.13362	6.99408	7.11142	7.13554	7.20559			3.77	8.19539	8.38347	8.54036	8.30297	7.58014	8.20159	8.54983	7.18257	7.19901	7.1454
	3.7725	8.13834	8.06214	8.02215	8.31284	7.59001	7.13677	6.99363	7.09974	7.12587	7.18243			3.7725	8.19646	8.38183	8.53624	8.31284	7.59001	8.20422	8.54137	7.18661	7.19962	7.13879
	3.775	8.13057	8.06286	8.01214	8.30666	7.58383	7.13697	6.99007	7.10352	7.13056	7.18927			3.775	8.2	8.37727	8.51462	8.30666	7.58383	8.19769	8.54383	7.18012	7.20104	7.14353
	3.7775	8.13737	8.06664	8.01364	8.30298	7.58015	7.13144	6.99065	7.10223	7.12991	7.19505			3.7775	8.19301	8.38974	8.55193	8.30298	7.58015	8.19874	8.54451	7.18699	7.19728	7.14009
	3.78	8.12644	8.06964	8.00229	8.29996	7.57713	7.1299	6.99379	7.10913	7.13403	7.20924			3.78	8.18339	8.3901	8.53509	8.29996	7.57713	8.19993	8.54362	7.1804	7.19923	7.1382
	3.7825	8.12778	8.06681	8.00062	8.30321	7.58038	7.13574	6.99922	7.10919	7.13036	7.18899			3.7825	8.17813	8.37717	8.52525	8.30321	7.58038	8.20819	8.54428	7.17685	7.20049	7.1367
	3.785	8.1139	8.06596	8.01758	8.30729	7.58446	7.14144	7.00236	7.1	7.13438	7.19601			3.785	8.19344	8.39628	8.52326	8.30729	7.58446	8.20371	8.54614	7.18135	7.19612	7.13406
	3.7875	8.13122	8.07061	8.01735	8.30257	7.57974	7.13439	6.98166	7.10525	7.12853	7.201			3.7875	8.2002	8.38379	8.53894	8.30257	7.57974	8.19995	8.53477	7.18855	7.19808	7.13129
	3.79	8.12079	8.07214	8.02086	8.30378	7.58095	7.13139	6.99901	7.10267	7.13374	7.20483			3.79	8.19062	8.39529	8.53241	8.30378	7.58095	8.20126	8.5398	7.17703	7.19901	7.14066
	3.7925	8.11635	8.07077	8.02091	8.29151	7.56868	7.13709	7.00235	7.10918	7.12803	7.19142			3.7925	8.18546	8.39884	8.50121	8.29151	7.56868	8.20272	8.54576	7.18451	7.20323	7.13953
	3.795	8.10947	8.06723	8.01769	8.30669	7.58386	7.13237	6.97742	7.11242	7.124	7.20139			3.795	8.18924	8.39156	8.51273	8.30669	7.58386	8.19551	8.5396	7.18317	7.20431	7.14289
	3.7975	8.12819	8.05017	8.02118	8.28475	7.56192	7.14149	7.0013	7.11438	7.13601	7.1812			3.7975	8.19978	8.38817	8.52742	8.28475	7.56192	8.19899	8.53235	7.18597	7.20174	7.14481
	3.8	8.10659	8.06847	8.01528	8.29126	7.56843	7.12442	7.00606	7.10554	7.129	7.18182			3.8	8.19743	8.40005	8.51236	8.29126	7.56843	8.1983	8.54101	7.17468	7.20576	7.1438
	3.8025	8.13036	8.0694	8.00062	8.30345	7.58062	7.13016	6.99754	7.09861	7.131	7.20615			3.8025	8.1908	8.389	8.51708	8.30345	7.58062	8.20002	8.53764	7.18088	7.19721	7.14736
	3.805	8.11264	8.06935	8.02163	8.30632	7.58349	7.134	6.99396	7.10374	7.13489	7.20005			3.805	8.19265	8.37876	8.54165	8.30632	7.58349	8.19838	8.54711	7.18485	7.19414	7.13948
	3.8075	8.11913	8.06047	8.01764	8.29617	7.57334	7.13074	6.99756	7.10216	7.12737	7.19694			3.8075	8.19579	8.39327	8.52175	8.29617	7.57334	8.20526	8.53256	7.1852	7.19857	7.14484
	3.81	8.12145	8.07228	8.01881	8.29763	7.5748	7.13757	6.99131	7.1015	7.12665	7.18522			3.81	8.18521	8.39579	8.52008	8.29763	7.5748	8.20485	8.54477	7.19338	7.20183	7.13255
	3.8125	8.10793	8.07183	8.02191	8.3079	7.58507	7.1339	6.99574	7.10494	7.13097	7.18801			3.8125	8.18657	8.39382	8.53182	8.3079	7.58507	8.19906	8.53894	7.18261	7.19975	7.14096
	3.815	8.12261	8.06946	8.02857	8.28241	7.55958	7.13919	6.98843	7.10416	7.11988	7.19833			3.815	8.20017	8.38894	8.52027	8.28241	7.55958	8.19685	8.53338	7.18408	7.19958	7.14001
	3.8175	8.1169	8.0683	8.02147	8.29259	7.56976	7.13211	6.99228	7.10036	7.12939	7.19312			3.8175	8.18915	8.38831	8.53066	8.29259	7.56976	8.20042	8.54364	7.17561	7.19547	7.13802
	3.82	8.11621	8.0701	8.0213	8.32139	7.59856	7.13713	6.99318	7.10823	7.12907	7.19813			3.82	8.20447	8.39533	8.53328	8.32139	7.59856	8.19796	8.53464	7.19424	7.20345	7.14083
	3.8225	8.11122	8.06876	8.01647	8.30063	7.5778	7.1323	6.99344	7.10727	7.13562	7.19311			3.8225	8.19891	8.40667	8.51258	8.30063	7.5778	8.20273	8.5355	7.17585	7.1974	7.14518
	3.825	8.10432	8.06748	8.01934	8.29762	7.57479	7.13403	6.98225	7.10853	7.13333	7.19476			3.825	8.19224	8.38523	8.53945	8.29762	7.57479	8.20016	8.53788	7.17917	7.19509	7.13686
	3.8275	8.1157	8.06419	8.01526	8.30345	7.58062	7.12952	6.99845	7.10606	7.13036	7.19679			3.8275	8.1859	8.38715	8.51807	8.30345	7.58062	8.20496	8.54558	7.18113	7.19841	7.13847
	3.83	8.12706	8.08122	8.01868	8.29347	7.57064	7.13692	6.98945	7.10603	7.12865	7.18621			3.83	8.2003	8.3904	8.54776	8.29347	7.57064	8.20407	8.54406	7.17974	7.19737	7.14878
	3.8325	8.11518	8.05997	8.0031	8.30532	7.58249	7.13245	6.98997	7.10203	7.12668	7.20545			3.8325	8.1813	8.39379	8.5229	8.30532	7.58249	8.19876	8.54411	7.17958	7.2	7.13346
	3.835	8.12289	8.075	8.0343	8.30627	7.58344	7.13285	6.99323	7.10398	7.12439	7.19139			3.835	8.18038	8.38789	8.53745	8.30627	7.58344	8.20037	8.53273	7.18606	7.19491	7.13912
	3.8375	8.11795	8.05868	8.0153	8.29471	7.57188	7.13856	6.99752	7.10633	7.12953	7.19292			3.8375	8.19055	8.39724	8.52905	8.29471	7.57188	8.19962	8.53929	7.17995	7.20339	7.1392
	3.84	8.12383	8.06553	8.02888	8.30291	7.58008	7.1309	6.98849	7.10583	7.12951	7.19369			3.84	8.19547	8.38278	8.53517	8.30291	7.58008	8.2069	8.54222	7.188	7.20021	7.14172
	3.8425	8.12841	8.07603	8.00668	8.30677	7.58394	7.13908	6.99805	7.10663	7.13829	7.20725			3.8425	8.19215	8.39937	8.52197	8.30677	7.58394	8.20076	8.53907	7.1765	7.20043	7.13811
	3.845	8.09817	8.07413	8.01679	8.30049	7.57766	7.13453	6.99901	7.10896	7.14069	7.19137			3.845	8.19154	8.37597	8.53672	8.30049	7.57766	8.19736	8.53651	7.1806	7.19878	7.15192
	3.8475	8.12026	8.06014	8.00617	8.30349	7.58066	7.12819	6.99698	7.10577	7.13049	7.19688			3.8475	8.18051	8.38933	8.5541	8.30349	7.58066	8.20143	8.53738	7.18192	7.20626	7.13621
	3.85	8.11272	8.07222	8.02509	8.29528	7.57245	7.13432	6.99436	7.103	7.12913	7.20286			3.85	8.19162	8.39524	8.53334	8.29528	7.57245	8.19968	8.54373	7.18975	7.19733	7.14903
	3.8525	8.1218	8.07131	8.01663	8.29295	7.57012	7.13201	6.99745	7.10534	7.13182	7.20124			3.8525	8.19863	8.38652	8.52542	8.29295	7.57012	8.20694	8.53781	7.17702	7.20295	7.14138
	3.855	8.14503	8.06287	8.02404	8.32136	7.59853	7.13678	7.00716	7.10286	7.13396	7.20455			3.855	8.18605	8.38272	8.54031	8.32136	7.59853	8.20235	8.53369	7.18168	7.20169	7.14754
	3.8575	8.10682	8.06907	8.0109	8.30888	7.58605	7.13636	6.98417	7.10564	7.13137	7.19313			3.8575	8.20347	8.37938	8.53953	8.30888	7.58605	8.20512	8.54172	7.1887	7.19688	7.15132
	3.86	8.11648	8.05722	8.0159	8.29772	7.57489	7.13651	6.98124	7.11066	7.12928	7.20336			3.86	8.19295	8.39571	8.52826	8.29772	7.57489	8.20006	8.5491	7.19529	7.19522	7.13568
	3.8625	8.11653	8.07942	8.01299	8.30507	7.58224	7.136	6.99238	7.10764	7.13216	7.19427			3.8625	8.2006	8.37986	8.53428	8.30507	7.58224	8.20084	8.54547	7.17315	7.19408	7.14027
	3.865	8.13733	8.06833	8.024	8.29468	7.57185	7.13687	6.98432	7.10354	7.12011	7.19931			3.865	8.20532	8.39581	8.52316	8.29468	7.57185	8.20334	8.54343	7.18934	7.20573	7.1469
	3.8675	8.12196	8.06347	8.01532	8.30845	7.58562	7.13892	6.99229	7.10732	7.1285	7.20164			3.8675	8.1926	8.38841	8.53853	8.30845	7.58562	8.20119	8.548	7.18431	7.20239	7.14658
	3.87	8.11851	8.05912	8.01868	8.30235	7.57952	7.12647	6.99115	7.09561	7.12748	7.19811			3.87	8.186	8.38296	8.53025	8.30235	7.57952	8.20401	8.54328	7.18078	7.20366	7.1458
	3.8725	8.12372	8.07087	8.03352	8.30629	7.58346	7.13456	6.98434	7.10445	7.13448	7.19527			3.8725	8.19928	8.39528	8.52721	8.30629	7.58346	8.19996	8.54173	7.19119	7.20102	7.13755
	3.875	8.11957	8.08462	8.01504	8.30214	7.57931	7.13214	6.99748	7.10535	7.12463	7.18799			3.875	8.19133	8.39862	8.5376	8.30214	7.57931	8.20275	8.53995	7.18597	7.19619	7.15003
	3.8775	8.11652	8.07141	8.00996	8.30586	7.58303	7.13482	6.99284	7.10247	7.12824	7.19391			3.8775	8.20088	8.39225	8.53634	8.30586	7.58303	8.20342	8.53997	7.18667	7.20265	7.14514
	3.88	8.11263	8.06816	8.01944	8.30019	7.57736	7.13203	6.99451	7.118	7.12244	7.19949			3.88	8.19622	8.3886	8.55038	8.30019	7.57736	8.20131	8.53769	7.18379	7.2019	7.14585
	3.8825	8.11367	8.06898	8.01342	8.30121	7.57838	7.13637	6.99942	7.10374	7.12699	7.18895			3.8825	8.1903	8.39285	8.54285	8.30121	7.57838	8.20881	8.53881	7.18154	7.20529	7.14495
	3.885	8.13104	8.06866	8.01153	8.29664	7.57381	7.13728	6.9967	7.11026	7.12998	7.18755			3.885	8.19325	8.39261	8.53594	8.29664	7.57381	8.202	8.53727	7.18401	7.19804	7.13353
	3.8875	8.11681	8.06409	8.01089	8.29255	7.56972	7.13209	6.99601	7.10711	7.13061	7.20404			3.8875	8.19129	8.39716	8.55362	8.29255	7.56972	8.20026	8.53977	7.18481	7.20182	7.14269
	3.89	8.1155	8.08394	8.02173	8.30266	7.57983	7.14458	6.98164	7.10733	7.13032	7.20274			3.89	8.19789	8.38627	8.52905	8.30266	7.57983	8.20367	8.54447	7.18185	7.20059	7.14189
	3.8925	8.13716	8.08943	8.0134	8.30465	7.58182	7.13574	6.9996	7.10516	7.12927	7.18827			3.8925	8.18468	8.3961	8.5286	8.30465	7.58182	8.20331	8.53899	7.18368	7.20278	7.14697
	3.895	8.12544	8.06235	8.01429	8.31272	7.58989	7.13367	6.99825	7.10715	7.12972	7.18292			3.895	8.19597	8.37998	8.52895	8.31272	7.58989	8.20173	8.54571	7.17754	7.20075	7.14115
	3.8975	8.10829	8.06661	8.02288	8.30027	7.57744	7.12939	6.99357	7.10277	7.13144	7.19516			3.8975	8.2027	8.38581	8.54002	8.30027	7.57744	8.19739	8.54513	7.17807	7.2059	7.13219
	3.9	8.12025	8.06797	8.02076	8.29692	7.57409	7.13972	6.99413	7.09804	7.13332	7.19834			3.9	8.19006	8.39516	8.53689	8.29692	7.57409	8.19916	8.53888	7.18684	7.19644	7.14403
	3.9025	8.11875	8.05856	8.00371	8.30575	7.58292	7.13985	7.00116	7.10569	7.13133	7.1938			3.9025	8.19113	8.39355	8.54895	8.30575	7.58292	8.20073	8.53812	7.18349	7.20162	7.13712
	3.905	8.11364	8.08126	8.01744	8.30191	7.57908	7.12993	7.00338	7.10494	7.13445	7.1986			3.905	8.19078	8.39336	8.54404	8.30191	7.57908	8.20536	8.53986	7.18138	7.19731	7.14431
	3.9075	8.11881	8.05756	8.00066	8.29198	7.56915	7.1347	6.98462	7.10681	7.12453	7.19725			3.9075	8.20818	8.39675	8.50027	8.29198	7.56915	8.20024	8.54422	7.18893	7.19801	7.14402
	3.91	8.13614	8.05902	8.00204	8.29433	7.5715	7.13912	6.99136	7.10063	7.13339	7.19508			3.91	8.19699	8.38595	8.53195	8.29433	7.5715	8.20625	8.54395	7.19254	7.20153	7.14274
	3.9125	8.10776	8.07003	8.02872	8.31239	7.58956	7.13456	7.00155	7.1062	7.12426	7.19164			3.9125	8.1964	8.37777	8.54454	8.31239	7.58956	8.20371	8.5333	7.18139	7.1967	7.14324
	3.915	8.12348	8.06667	8.02406	8.29734	7.57451	7.13614	6.99088	7.10693	7.12984	7.19473			3.915	8.1917	8.39496	8.52463	8.29734	7.57451	8.20743	8.53594	7.17929	7.19583	7.15441
	3.9175	8.11868	8.06976	8.02397	8.30594	7.58311	7.13388	6.99211	7.10402	7.13206	7.1965			3.9175	8.18227	8.38427	8.51975	8.30594	7.58311	8.20006	8.54556	7.19079	7.20156	7.14572
	3.92	8.12258	8.0732	7.99984	8.30583	7.583	7.13228	7.00935	7.10318	7.13045	7.19125			3.92	8.19234	8.39306	8.53032	8.30583	7.583	8.19803	8.5439	7.17439	7.20015	7.14473
	3.9225	8.12229	8.07656	8.02614	8.29722	7.57439	7.13702	7.00059	7.10908	7.13549	7.19794			3.9225	8.19271	8.39202	8.52554	8.29722	7.57439	8.20174	8.53629	7.18177	7.20182	7.14213
	3.925	8.1276	8.07732	8.01603	8.2973	7.57447	7.13048	6.99424	7.10856	7.13544	7.19499			3.925	8.20143	8.37913	8.54908	8.2973	7.57447	8.2038	8.54387	7.17778	7.19605	7.14904
	3.9275	8.10653	8.07603	8.03209	8.30054	7.57771	7.13258	6.99204	7.1078	7.13468	7.20185			3.9275	8.19728	8.39667	8.53698	8.30054	7.57771	8.20354	8.55204	7.17977	7.1976	7.13942
	3.93	8.13246	8.05949	8.0136	8.29949	7.57666	7.12094	6.98736	7.10384	7.12651	7.19793			3.93	8.19098	8.40588	8.51363	8.29949	7.57666	8.20315	8.54299	7.17742	7.20098	7.14195
	3.9325	8.12279	8.0683	8.01504	8.30646	7.58363	7.13571	6.99543	7.10412	7.13025	7.20237			3.9325	8.1987	8.39462	8.53152	8.30646	7.58363	8.20007	8.53387	7.18195	7.20237	7.14173
	3.935	8.1402	8.06187	8.01498	8.30378	7.58095	7.13947	7.0015	7.10752	7.12386	7.19563			3.935	8.19979	8.40797	8.54818	8.30378	7.58095	8.20316	8.5383	7.17553	7.19479	7.14473
	3.9375	8.12493	8.06933	8.00986	8.31118	7.58835	7.13678	6.99522	7.10506	7.13223	7.19995			3.9375	8.19963	8.39164	8.54861	8.31118	7.58835	8.19875	8.54567	7.18137	7.20185	7.15299
	3.94	8.13334	8.06712	8.02333	8.30456	7.58173	7.13647	6.9945	7.10363	7.12446	7.20495			3.94	8.19182	8.38617	8.54119	8.30456	7.58173	8.20156	8.54502	7.18645	7.20011	7.13522
	3.9425	8.12695	8.07551	8.00923	8.31654	7.59371	7.13132	6.9941	7.1065	7.13235	7.19465			3.9425	8.20413	8.39243	8.53344	8.31654	7.59371	8.20617	8.53884	7.18046	7.20012	7.14076
	3.945	8.11185	8.07229	8.02125	8.30442	7.58159	7.1397	6.98869	7.10341	7.12748	7.19586			3.945	8.19221	8.39302	8.51976	8.30442	7.58159	8.20354	8.54665	7.17741	7.1974	7.12861
	3.9475	8.12829	8.06874	8.02124	8.30096	7.57813	7.13957	6.98871	7.1083	7.13639	7.19886			3.9475	8.19452	8.39772	8.53071	8.30096	7.57813	8.20543	8.53817	7.18451	7.19923	7.14141
	3.95	8.12274	8.06978	8.00585	8.29226	7.56943	7.14053	6.9954	7.10809	7.13172	7.19244			3.95	8.20215	8.39787	8.51438	8.29226	7.56943	8.20489	8.5388	7.19503	7.20093	7.14136
	3.9525	8.11666	8.0777	8.02324	8.30269	7.57986	7.13505	7.00047	7.10727	7.13164	7.19159			3.9525	8.19848	8.39939	8.52596	8.30269	7.57986	8.20304	8.53627	7.19158	7.19969	7.14279
	3.955	8.12428	8.07059	8.01121	8.30657	7.58374	7.13731	7.00155	7.1056	7.13511	7.1947			3.955	8.19631	8.40078	8.52969	8.30657	7.58374	8.20138	8.54301	7.18214	7.20056	7.14981
	3.9575	8.1141	8.07469	8.01919	8.29871	7.57588	7.13442	6.99413	7.11014	7.13218	7.19607			3.9575	8.19016	8.38375	8.53811	8.29871	7.57588	8.19844	8.54251	7.18647	7.19636	7.14027
	3.96	8.12202	8.08338	8.0226	8.30245	7.57962	7.13221	6.98617	7.11038	7.13156	7.19496			3.96	8.19874	8.38161	8.53562	8.30245	7.57962	8.20237	8.53615	7.18272	7.19833	7.14047
	3.9625	8.11038	8.06749	8.02723	8.30401	7.58118	7.13608	6.98972	7.10961	7.12753	7.20237			3.9625	8.18499	8.38546	8.56278	8.30401	7.58118	8.2013	8.53136	7.1843	7.19282	7.14012
	3.965	8.1195	8.07162	8.0145	8.31525	7.59242	7.14324	6.99596	7.09859	7.13691	7.20105			3.965	8.19181	8.4004	8.53347	8.31525	7.59242	8.19488	8.53616	7.18021	7.19882	7.13882
	3.9675	8.12119	8.069	8.01107	8.31569	7.59286	7.13655	7.01432	7.11158	7.13783	7.20231			3.9675	8.18833	8.40022	8.53252	8.31569	7.59286	8.20345	8.54146	7.18558	7.19796	7.14143
	3.97	8.10997	8.0756	8.00039	8.30221	7.57938	7.13061	6.99001	7.11292	7.13508	7.20121			3.97	8.19044	8.39681	8.53041	8.30221	7.57938	8.2012	8.54183	7.19408	7.19424	7.14657
	3.9725	8.12243	8.06849	8.01959	8.2999	7.57707	7.13818	6.99985	7.10736	7.13324	7.20431			3.9725	8.18294	8.39061	8.52976	8.2999	7.57707	8.20266	8.53696	7.19542	7.19529	7.14486
	3.975	8.12075	8.06374	8.01898	8.30214	7.57931	7.13919	6.99382	7.10802	7.12929	7.19252			3.975	8.18956	8.40809	8.54138	8.30214	7.57931	8.20275	8.54614	7.18863	7.20063	7.13892
	3.9775	8.1185	8.07318	8.0008	8.29582	7.57299	7.13963	6.9967	7.10527	7.13099	7.202			3.9775	8.19371	8.39036	8.53561	8.29582	7.57299	8.20735	8.54226	7.1757	7.20089	7.14482
	3.98	8.11841	8.06473	8.01879	8.30188	7.57905	7.13211	6.99593	7.11317	7.13181	7.18621			3.98	8.19048	8.3935	8.55035	8.30188	7.57905	8.20356	8.53343	7.1883	7.20578	7.14583
	3.9825	8.12609	8.06505	8.01387	8.29809	7.57526	7.13346	6.98293	7.10677	7.13814	7.20322			3.9825	8.19353	8.38705	8.52245	8.29809	7.57526	8.19805	8.53347	7.18337	7.20264	7.14365
	3.985	8.13818	8.05197	8.03345	8.29037	7.56754	7.13618	6.99399	7.11496	7.12898	7.19172			3.985	8.18032	8.39708	8.53411	8.29037	7.56754	8.20432	8.538	7.18441	7.19688	7.14629
	3.9875	8.13001	8.06314	8.01775	8.29681	7.57398	7.13541	6.99699	7.10215	7.13285	7.19471			3.9875	8.19215	8.39304	8.51944	8.29681	7.57398	8.20406	8.53685	7.18482	7.19592	7.15684
	3.99	8.13132	8.06858	8.00893	8.30772	7.58489	7.13533	6.99976	7.10842	7.13185	7.19481			3.99	8.189	8.40443	8.52707	8.30772	7.58489	8.20485	8.54984	7.19268	7.20024	7.15065
	3.9925	8.13252	8.06542	8.01881	8.29833	7.5755	7.13344	6.98694	7.10509	7.13632	7.19911			3.9925	8.19673	8.39733	8.52449	8.29833	7.5755	8.20556	8.53944	7.17686	7.20094	7.13519
	3.995	8.11459	8.05193	8.0226	8.3017	7.57887	7.14045	6.9886	7.11066	7.13387	7.19414			3.995	8.1985	8.40052	8.53426	8.3017	7.57887	8.20566	8.53932	7.1864	7.19803	7.14248
	3.9975	8.13233	8.05587	8.00424	8.29636	7.57353	7.13386	6.98584	7.11108	7.13159	7.20616			3.9975	8.1954	8.39518	8.53008	8.29636	7.57353	8.20071	8.5348	7.19092	7.2004	7.14803
	4	8.11411	8.07927	8.01091	8.3025	7.57967	7.13794	6.99358	7.11466	7.12707	7.20274			4	8.19374	8.38385	8.49933	8.3025	7.57967	8.20646	8.5392	7.1793	7.19919	7.14444
	4.0025	8.12607	8.06407	8.01829	8.29322	7.57039	7.1394	6.99094	7.11431	7.13419	7.20283			4.0025	8.20287	8.39197	8.53609	8.29322	7.57039	8.20102	8.53784	7.17266	7.19889	7.13659
	4.005	8.11386	8.05801	8.01768	8.30657	7.58374	7.13506	6.99085	7.11066	7.12685	7.19198			4.005	8.18886	8.39143	8.5324	8.30657	7.58374	8.19845	8.53874	7.18247	7.19569	7.1469
	4.0075	8.12272	8.07939	8.01864	8.30803	7.5852	7.14102	6.98597	7.10399	7.13848	7.1954			4.0075	8.19255	8.38946	8.51946	8.30803	7.5852	8.19795	8.53547	7.18354	7.20204	7.15214
	4.01	8.11657	8.061	8.01341	8.30458	7.58175	7.13871	6.9981	7.10946	7.12771	7.19315			4.01	8.1976	8.3948	8.51746	8.30458	7.58175	8.20255	8.53884	7.18088	7.20726	7.13876
	4.0125	8.12173	8.06836	8.01598	8.29822	7.57539	7.13385	6.99007	7.10814	7.13017	7.19988			4.0125	8.19732	8.38401	8.54699	8.29822	7.57539	8.20217	8.53769	7.18963	7.2005	7.14025
	4.015	8.12397	8.05197	8.01584	8.30777	7.58494	7.13868	6.97982	7.11203	7.13337	7.20798			4.015	8.19368	8.39436	8.55654	8.30777	7.58494	8.20415	8.53417	7.18469	7.20049	7.13728
	4.0175	8.11694	8.07144	8.01604	8.3036	7.58077	7.14116	6.9885	7.10425	7.13304	7.19194			4.0175	8.19025	8.39326	8.53423	8.3036	7.58077	8.20013	8.54474	7.1881	7.19684	7.14443
	4.02	8.13865	8.07089	8.0175	8.29344	7.57061	7.13374	6.99171	7.10959	7.13486	7.19588			4.02	8.18726	8.39623	8.53495	8.29344	7.57061	8.20328	8.53661	7.1847	7.20105	7.13686
	4.0225	8.11145	8.07651	8.01803	8.2971	7.57427	7.13516	7.00204	7.10367	7.13213	7.19206			4.0225	8.18973	8.39049	8.5417	8.2971	7.57427	8.20213	8.5449	7.18324	7.19633	7.14966
	4.025	8.12147	8.07261	8.02649	8.30369	7.58086	7.13703	6.99418	7.1022	7.13115	7.19705			4.025	8.19515	8.39613	8.52747	8.30369	7.58086	8.20165	8.53373	7.18533	7.1966	7.14308
	4.0275	8.09796	8.06224	8.0263	8.31699	7.59416	7.13564	6.99788	7.10203	7.13016	7.19233			4.0275	8.19654	8.39344	8.53193	8.31699	7.59416	8.20222	8.54407	7.18259	7.20082	7.14527
	4.03	8.1343	8.08286	8.02329	8.29009	7.56726	7.13636	7.00524	7.10816	7.13679	7.19838			4.03	8.19437	8.37608	8.54406	8.29009	7.56726	8.20328	8.53898	7.17972	7.20664	7.14224
	4.0325	8.13185	8.07051	8.00964	8.30675	7.58392	7.13081	6.99477	7.10891	7.13317	7.18677			4.0325	8.19175	8.4022	8.51784	8.30675	7.58392	8.20362	8.54678	7.18648	7.20116	7.13925
	4.035	8.11934	8.0659	8.02106	8.30963	7.5868	7.1455	6.99845	7.11082	7.12901	7.19619			4.035	8.19251	8.38274	8.53713	8.30963	7.5868	8.20983	8.54284	7.17405	7.20099	7.14412
	4.0375	8.11039	8.05563	8.01064	8.30104	7.57821	7.14109	6.99326	7.10876	7.12798	7.19855			4.0375	8.1846	8.39086	8.53969	8.30104	7.57821	8.20828	8.54208	7.19207	7.19903	7.14498
	4.04	8.13059	8.06369	8.00933	8.30793	7.5851	7.13618	7.00033	7.10986	7.13302	7.21024			4.04	8.19267	8.38189	8.52169	8.30793	7.5851	8.20434	8.52962	7.18878	7.19611	7.13427
	4.0425	8.126	8.08891	8.019	8.29528	7.57245	7.13071	6.99477	7.10464	7.12774	7.20026			4.0425	8.18373	8.39352	8.52251	8.29528	7.57245	8.20385	8.54891	7.17632	7.19845	7.14808
	4.045	8.12192	8.06081	8.01823	8.29791	7.57508	7.13273	7.00112	7.10245	7.13784	7.20278			4.045	8.19957	8.40478	8.52637	8.29791	7.57508	8.20028	8.53865	7.17925	7.19519	7.14222
	4.0475	8.12168	8.07768	8.01096	8.30469	7.58186	7.13722	6.99598	7.09824	7.1313	7.19045			4.0475	8.19343	8.39304	8.55717	8.30469	7.58186	8.20633	8.5445	7.18039	7.20125	7.13671
	4.05	8.12064	8.06434	8.03829	8.31165	7.58882	7.13986	6.98378	7.10565	7.13401	7.20206			4.05	8.20023	8.3892	8.55655	8.31165	7.58882	8.20463	8.5378	7.18273	7.20165	7.13782
	4.0525	8.11739	8.07652	8.02649	8.30685	7.58402	7.13663	6.99333	7.09687	7.13209	7.19679			4.0525	8.18913	8.38691	8.52004	8.30685	7.58402	8.20435	8.54392	7.1843	7.20043	7.1405
	4.055	8.12291	8.05721	8.01334	8.30393	7.5811	7.14144	6.9979	7.10307	7.13085	7.18841			4.055	8.20509	8.39761	8.51472	8.30393	7.5811	8.20061	8.55573	7.18846	7.19707	7.14685
	4.0575	8.12286	8.06738	8.02441	8.30252	7.57969	7.1325	6.9923	7.10388	7.12879	7.21233			4.0575	8.19362	8.39131	8.51553	8.30252	7.57969	8.19979	8.54333	7.1879	7.19397	7.14414
	4.06	8.12623	8.07111	8.0219	8.29743	7.5746	7.13622	7.0025	7.10899	7.13542	7.20061			4.06	8.17326	8.38953	8.53723	8.29743	7.5746	8.20446	8.53758	7.18805	7.19756	7.1441
	4.0625	8.12211	8.07401	8.00629	8.29875	7.57592	7.13855	7.00485	7.10668	7.13418	7.20426			4.0625	8.19691	8.39391	8.53875	8.29875	7.57592	8.20501	8.53933	7.17521	7.19796	7.14604
	4.065	8.13013	8.06427	8.02147	8.30096	7.57813	7.14064	6.99695	7.09875	7.13401	7.19265			4.065	8.18717	8.40073	8.53843	8.30096	7.57813	8.20524	8.54769	7.18039	7.19785	7.14752
	4.0675	8.13066	8.06964	8.02299	8.30744	7.58461	7.1305	6.99713	7.10424	7.13383	7.19651			4.0675	8.19615	8.38569	8.52618	8.30744	7.58461	8.20745	8.54441	7.18308	7.20253	7.14054
	4.07	8.12535	8.07513	8.0274	8.28998	7.56715	7.13885	7.00195	7.10876	7.13086	7.19342			4.07	8.18661	8.38921	8.52665	8.28998	7.56715	8.20051	8.52998	7.18194	7.20179	7.14912
	4.0725	8.12721	8.07344	8.01766	8.30455	7.58172	7.14219	6.99253	7.10671	7.12876	7.20216			4.0725	8.19677	8.39401	8.53027	8.30455	7.58172	8.2004	8.54792	7.18478	7.19713	7.14597
	4.075	8.11232	8.07309	8.01546	8.3078	7.58497	7.1426	6.99047	7.1071	7.12995	7.1912			4.075	8.19765	8.3912	8.53227	8.3078	7.58497	8.20452	8.53299	7.18465	7.19931	7.14083
	4.0775	8.13296	8.06095	8.01578	8.3024	7.57957	7.13975	6.99773	7.10244	7.1302	7.20133			4.0775	8.18237	8.39789	8.5345	8.3024	7.57957	8.20607	8.55073	7.1872	7.19976	7.14555
	4.08	8.11711	8.06713	8.0083	8.30857	7.58574	7.13041	7.00327	7.10558	7.13487	7.20147			4.08	8.20561	8.39571	8.5325	8.30857	7.58574	8.20042	8.54388	7.17796	7.20622	7.1394
	4.0825	8.12878	8.05919	8.01129	8.32097	7.59814	7.13593	7.00578	7.10469	7.1384	7.19755			4.0825	8.18844	8.38727	8.52648	8.32097	7.59814	8.20459	8.53768	7.1778	7.19265	7.14504
	4.085	8.1264	8.05746	8.02856	8.29385	7.57102	7.13575	6.99059	7.10126	7.13163	7.18738			4.085	8.18824	8.38425	8.52423	8.29385	7.57102	8.2042	8.54564	7.18001	7.20136	7.13793
	4.0875	8.10944	8.08036	8.01643	8.31203	7.5892	7.13583	6.9898	7.10241	7.12438	7.20152			4.0875	8.1895	8.38642	8.55501	8.31203	7.5892	8.20068	8.5385	7.18609	7.19444	7.14381
	4.09	8.11513	8.07128	8.02353	8.29994	7.57711	7.14168	6.99717	7.10935	7.14299	7.20249			4.09	8.20211	8.38857	8.53285	8.29994	7.57711	8.19905	8.54634	7.17968	7.20199	7.15085
	4.0925	8.1177	8.05377	8.03276	8.30519	7.58236	7.1384	6.98343	7.10831	7.13501	7.19742			4.0925	8.18809	8.39342	8.52404	8.30519	7.58236	8.19947	8.52903	7.18477	7.20483	7.14732
	4.095	8.13617	8.07119	8.00833	8.30693	7.5841	7.13615	6.99106	7.10456	7.1297	7.2019			4.095	8.19727	8.3868	8.55157	8.30693	7.5841	8.2071	8.54237	7.18524	7.19943	7.1373
	4.0975	8.1304	8.06532	8.02124	8.29874	7.57591	7.13415	6.99534	7.10907	7.13195	7.19442			4.0975	8.19784	8.38247	8.52661	8.29874	7.57591	8.20254	8.53969	7.18424	7.20224	7.13334
	4.1	8.13556	8.07085	8.02078	8.31501	7.59218	7.13816	7.0011	7.10336	7.14106	7.20214			4.1	8.19703	8.38857	8.52502	8.31501	7.59218	8.1998	8.53683	7.1785	7.19778	7.142
	4.1025	8.12529	8.06382	8.016	8.30078	7.57795	7.14209	6.99643	7.10547	7.1309	7.20863			4.1025	8.20072	8.39473	8.53671	8.30078	7.57795	8.20755	8.53355	7.17832	7.19464	7.13102
	4.105	8.12343	8.06423	8.00316	8.29922	7.57639	7.13021	6.98588	7.1045	7.124	7.19436			4.105	8.19433	8.39278	8.52804	8.29922	7.57639	8.20136	8.54602	7.1823	7.19989	7.14953
	4.1075	8.13962	8.06972	8.02015	8.31768	7.59485	7.1413	6.98397	7.10504	7.1385	7.20222			4.1075	8.19043	8.39193	8.53545	8.31768	7.59485	8.20662	8.53824	7.19161	7.20039	7.13835
	4.11	8.10406	8.06629	8.01898	8.30123	7.5784	7.14084	6.99799	7.10531	7.13764	7.1865			4.11	8.1988	8.39139	8.51045	8.30123	7.5784	8.20608	8.53949	7.18538	7.20122	7.14379
	4.1125	8.12373	8.0603	8.02243	8.29961	7.57678	7.14296	6.99143	7.10166	7.12675	7.19329			4.1125	8.19581	8.38216	8.53538	8.29961	7.57678	8.19921	8.54098	7.17739	7.19654	7.15501
	4.115	8.13153	8.07233	8.01454	8.30102	7.57819	7.14129	7.00078	7.1064	7.1288	7.19209			4.115	8.18569	8.39755	8.54291	8.30102	7.57819	8.20013	8.53751	7.18598	7.20354	7.14357
	4.1175	8.123	8.07486	8.02245	8.3119	7.58907	7.13644	6.99576	7.10546	7.12997	7.2012			4.1175	8.18761	8.38727	8.5409	8.3119	7.58907	8.2024	8.53608	7.18277	7.19804	7.13432
	4.12	8.12537	8.06739	8.00524	8.29803	7.5752	7.13534	6.99306	7.10592	7.13366	7.20493			4.12	8.19146	8.37814	8.52275	8.29803	7.5752	8.20645	8.53927	7.18414	7.19659	7.14344
	4.1225	8.09852	8.07313	8.0242	8.30325	7.58042	7.13831	6.98774	7.10761	7.13012	7.20643			4.1225	8.1901	8.40415	8.52562	8.30325	7.58042	8.21038	8.54571	7.17697	7.19819	7.14649
	4.125	8.13655	8.07373	8.01917	8.2962	7.57337	7.13648	7.00632	7.1083	7.1283	7.20527			4.125	8.19287	8.39283	8.51961	8.2962	7.57337	8.1973	8.53932	7.19083	7.20018	7.13455
	4.1275	8.13207	8.06916	8.01514	8.30976	7.58693	7.13843	6.99351	7.10692	7.1374	7.20778			4.1275	8.20096	8.39565	8.53468	8.30976	7.58693	8.2015	8.5433	7.17368	7.19844	7.14311
	4.13	8.12735	8.07622	8.01911	8.30171	7.57888	7.14114	7.00093	7.10789	7.13105	7.20032			4.13	8.18993	8.397	8.51575	8.30171	7.57888	8.20235	8.54499	7.17086	7.20221	7.1511
	4.1325	8.13756	8.08284	8.01957	8.30455	7.58172	7.13805	7.0017	7.11239	7.13692	7.19072			4.1325	8.19453	8.37926	8.52229	8.30455	7.58172	8.2036	8.53456	7.19378	7.19426	7.14053
	4.135	8.0949	8.06489	8.01499	8.31063	7.5878	7.13851	7.00381	7.10596	7.13271	7.20102			4.135	8.20402	8.39475	8.52293	8.31063	7.5878	8.20071	8.54632	7.18687	7.19882	7.14672
	4.1375	8.12646	8.0756	8.0268	8.29076	7.56793	7.14248	6.99325	7.11121	7.13753	7.19846			4.1375	8.19979	8.38914	8.5319	8.29076	7.56793	8.20488	8.54299	7.19135	7.2031	7.12599
	4.14	8.10716	8.07432	8.02203	8.31561	7.59278	7.13448	6.99688	7.10714	7.12387	7.20452			4.14	8.19585	8.39125	8.5332	8.31561	7.59278	8.20029	8.53216	7.17248	7.19501	7.14417
	4.1425	8.12742	8.07105	8.01166	8.32441	7.60158	7.13624	7.01235	7.10993	7.13312	7.20857			4.1425	8.19487	8.40621	8.53484	8.32441	7.60158	8.19911	8.54459	7.18556	7.20014	7.14777
	4.145	8.1161	8.07843	8.02883	8.29785	7.57502	7.14146	7.00308	7.10655	7.13281	7.20427			4.145	8.19861	8.38109	8.54138	8.29785	7.57502	8.19931	8.54731	7.18288	7.20378	7.1523
	4.1475	8.10927	8.06587	8.02886	8.29472	7.57189	7.141	6.99379	7.11532	7.137	7.19418			4.1475	8.18114	8.38982	8.54129	8.29472	7.57189	8.20107	8.54255	7.18776	7.19819	7.14337
	4.15	8.11387	8.06797	8.02165	8.29414	7.57131	7.13609	7.00149	7.09979	7.13188	7.19184			4.15	8.20143	8.38863	8.55264	8.29414	7.57131	8.20814	8.54131	7.19037	7.20442	7.14514
	4.1525	8.11716	8.06448	8.01669	8.30057	7.57774	7.13756	6.98833	7.10883	7.12878	7.19511			4.1525	8.19035	8.39107	8.52643	8.30057	7.57774	8.2043	8.54778	7.18359	7.20326	7.13862
	4.155	8.12409	8.07389	8.01471	8.31399	7.59116	7.13963	6.99511	7.11326	7.13312	7.20237			4.155	8.19819	8.3906	8.50262	8.31399	7.59116	8.2003	8.54226	7.18637	7.19997	7.15125
	4.1575	8.13254	8.07151	8.02369	8.3021	7.57927	7.14329	7.00631	7.10351	7.12572	7.19849			4.1575	8.18801	8.39157	8.52548	8.3021	7.57927	8.20408	8.55153	7.18934	7.20036	7.14558
	4.16	8.12525	8.08023	8.02493	8.30838	7.58555	7.13657	6.99141	7.10505	7.13475	7.21189			4.16	8.18792	8.40304	8.55044	8.30838	7.58555	8.20356	8.53958	7.18305	7.20406	7.1447
	4.1625	8.11009	8.06387	8.01637	8.3192	7.59637	7.13555	6.99716	7.10303	7.13613	7.19477			4.1625	8.19412	8.39424	8.54193	8.3192	7.59637	8.20342	8.53773	7.18118	7.19939	7.14599
	4.165	8.12572	8.0754	8.02311	8.2958	7.57297	7.14126	6.99148	7.10326	7.13012	7.18832			4.165	8.1873	8.39121	8.54034	8.2958	7.57297	8.20372	8.54485	7.18689	7.19637	7.14226
	4.1675	8.11183	8.07519	8.02371	8.31917	7.59634	7.13314	7.00021	7.10933	7.13352	7.20321			4.1675	8.18996	8.38961	8.53471	8.31917	7.59634	8.20565	8.54184	7.18901	7.20113	7.13986
	4.17	8.11178	8.06096	8.02295	8.31324	7.59041	7.14319	7.00221	7.11268	7.13671	7.1976			4.17	8.18447	8.39276	8.53894	8.31324	7.59041	8.20568	8.5458	7.18507	7.19569	7.13889
	4.1725	8.12782	8.06918	8.01803	8.30746	7.58463	7.14153	6.99918	7.10645	7.12984	7.20291			4.1725	8.19567	8.39784	8.54289	8.30746	7.58463	8.2079	8.53435	7.1873	7.19823	7.14005
	4.175	8.12036	8.07208	8.01229	8.28903	7.5662	7.14341	6.98377	7.10763	7.13007	7.20155			4.175	8.18621	8.39009	8.51472	8.28903	7.5662	8.20516	8.54855	7.17382	7.20448	7.13748
	4.1775	8.12438	8.06554	8.03432	8.30355	7.58072	7.13541	6.99391	7.1098	7.13886	7.2028			4.1775	8.19069	8.39815	8.53568	8.30355	7.58072	8.20147	8.53626	7.18756	7.19463	7.15408
	4.18	8.11896	8.06214	8.01696	8.30284	7.58001	7.13449	6.98992	7.10436	7.13733	7.19669			4.18	8.19356	8.39189	8.53267	8.30284	7.58001	8.20496	8.55057	7.17336	7.20142	7.1424
	4.1825	8.12435	8.07415	8.00273	8.29001	7.56718	7.14048	6.98578	7.11129	7.13816	7.20432			4.1825	8.19847	8.38569	8.53638	8.29001	7.56718	8.19778	8.5282	7.18537	7.19738	7.14822
	4.185	8.11971	8.08354	8.01299	8.30526	7.58243	7.13093	7.00141	7.10049	7.12912	7.20228			4.185	8.19419	8.40005	8.52875	8.30526	7.58243	8.19981	8.53733	7.18744	7.20366	7.14002
	4.1875	8.12978	8.07601	7.99638	8.30482	7.58199	7.14028	6.99464	7.10237	7.12566	7.2003			4.1875	8.19165	8.38765	8.53356	8.30482	7.58199	8.20305	8.54003	7.19494	7.20175	7.14908
	4.19	8.12666	8.06541	8.02049	8.2926	7.56977	7.14126	6.99621	7.10588	7.127	7.18345			4.19	8.19049	8.39064	8.52107	8.2926	7.56977	8.2067	8.54456	7.18245	7.208	7.14643
	4.1925	8.12796	8.08666	8.00963	8.30926	7.58643	7.13551	7.00558	7.1036	7.13748	7.2057			4.1925	8.18811	8.38118	8.55548	8.30926	7.58643	8.20313	8.54196	7.18257	7.20051	7.15229
	4.195	8.13267	8.06931	8.01234	8.30048	7.57765	7.13915	7.00235	7.10412	7.12895	7.20536			4.195	8.18208	8.39005	8.54366	8.30048	7.57765	8.20233	8.54235	7.18811	7.19634	7.13688
	4.1975	8.12168	8.06878	8.00883	8.2941	7.57127	7.13423	6.99206	7.10537	7.1338	7.19746			4.1975	8.20413	8.39902	8.53388	8.2941	7.57127	8.19576	8.54231	7.18838	7.20436	7.13949
	4.2	8.11138	8.07938	8.01398	8.30308	7.58025	7.14028	7.00579	7.10962	7.13776	7.20406			4.2	8.19561	8.40355	8.51496	8.30308	7.58025	8.20179	8.54056	7.18163	7.20215	7.13806
	4.2025	8.12468	8.07013	8.02487	8.31298	7.59015	7.13339	6.98171	7.10984	7.12655	7.19413			4.2025	8.20542	8.39351	8.52277	8.31298	7.59015	8.20003	8.54494	7.17906	7.19202	7.14025
	4.205	8.12243	8.06282	8.0292	8.29025	7.56742	7.14141	6.99181	7.10194	7.13465	7.18844			4.205	8.19125	8.39243	8.51177	8.29025	7.56742	8.20447	8.53451	7.18867	7.20298	7.14366
	4.2075	8.11984	8.07592	8.02388	8.29743	7.5746	7.139	6.99211	7.10359	7.13291	7.19952			4.2075	8.19388	8.40241	8.52097	8.29743	7.5746	8.1965	8.54757	7.1865	7.20157	7.14114
	4.21	8.12092	8.0706	8.02515	8.30213	7.5793	7.14698	7.0021	7.10858	7.13151	7.19365			4.21	8.19486	8.39075	8.53349	8.30213	7.5793	8.20363	8.53394	7.17823	7.20422	7.14596
	4.2125	8.13186	8.05232	8.01944	8.31108	7.58825	7.14083	7.00804	7.10684	7.13106	7.2078			4.2125	8.19176	8.39796	8.53771	8.31108	7.58825	8.20386	8.53677	7.19109	7.20364	7.13514
	4.215	8.12558	8.07011	8.02457	8.3146	7.59177	7.14635	6.98846	7.11159	7.13103	7.19608			4.215	8.1845	8.3827	8.52446	8.3146	7.59177	8.20275	8.54582	7.17816	7.19618	7.14596
	4.2175	8.12704	8.07724	8.01308	8.29787	7.57504	7.14049	7.00149	7.11106	7.13498	7.19765			4.2175	8.19474	8.38793	8.52343	8.29787	7.57504	8.20707	8.54285	7.18538	7.19882	7.13584
	4.22	8.11911	8.06973	8.00143	8.30546	7.58263	7.13803	6.99861	7.09808	7.12675	7.20967			4.22	8.20013	8.39095	8.54206	8.30546	7.58263	8.2053	8.54112	7.18226	7.20235	7.14497
	4.2225	8.13724	8.08531	8.01297	8.31177	7.58894	7.14119	7.00213	7.11095	7.13002	7.20425			4.2225	8.20832	8.39407	8.53867	8.31177	7.58894	8.20391	8.54639	7.18583	7.19761	7.14085
	4.225	8.11991	8.06555	8.01755	8.29986	7.57703	7.13264	6.98467	7.10124	7.13124	7.20921			4.225	8.1775	8.40442	8.52714	8.29986	7.57703	8.19841	8.54271	7.18106	7.20087	7.14465
	4.2275	8.12295	8.07437	8.02911	8.28573	7.5629	7.14507	7.00951	7.11259	7.13894	7.20583			4.2275	8.19558	8.38558	8.52576	8.28573	7.5629	8.20396	8.5385	7.1849	7.19717	7.13892
	4.23	8.12571	8.06974	8.00507	8.31159	7.58876	7.1375	7.0075	7.10573	7.13679	7.20266			4.23	8.1906	8.39569	8.52739	8.31159	7.58876	8.20372	8.54296	7.19004	7.19937	7.13902
	4.2325	8.12674	8.05177	8.02423	8.30482	7.58199	7.13884	7.00023	7.11313	7.13101	7.20032			4.2325	8.19307	8.37914	8.53423	8.30482	7.58199	8.20073	8.53838	7.18882	7.19263	7.1511
	4.235	8.12299	8.06239	8.0284	8.30342	7.58059	7.13489	6.98775	7.1096	7.12896	7.19166			4.235	8.18531	8.38589	8.5202	8.30342	7.58059	8.20239	8.53832	7.18635	7.20731	7.14817
	4.2375	8.13373	8.0596	8.02924	8.29962	7.57679	7.13764	6.98784	7.10286	7.12823	7.20946			4.2375	8.19065	8.38516	8.54009	8.29962	7.57679	8.2044	8.54497	7.19374	7.19733	7.15433
	4.24	8.12464	8.07619	8.02087	8.2928	7.56997	7.13931	7.01116	7.10563	7.13006	7.19418			4.24	8.19455	8.40482	8.55528	8.2928	7.56997	8.20742	8.53742	7.17751	7.19793	7.13931
	4.2425	8.14076	8.07719	8.0167	8.2934	7.57057	7.1312	6.99302	7.11507	7.13253	7.19792			4.2425	8.18906	8.39823	8.52046	8.2934	7.57057	8.20469	8.53461	7.18462	7.20341	7.15536
	4.245	8.12628	8.06959	8.01728	8.30685	7.58402	7.14333	6.98737	7.1046	7.13773	7.19338			4.245	8.19774	8.39682	8.52155	8.30685	7.58402	8.20329	8.53916	7.19749	7.19785	7.14691
	4.2475	8.12216	8.08975	8.01904	8.3139	7.59107	7.14372	6.99585	7.10809	7.13304	7.19858			4.2475	8.19468	8.39146	8.54737	8.3139	7.59107	8.2059	8.53769	7.18919	7.19673	7.14363
	4.25	8.12598	8.0541	8.03373	8.29884	7.57601	7.13865	6.99668	7.1045	7.13252	7.19839			4.25	8.20702	8.39279	8.54152	8.29884	7.57601	8.20746	8.5412	7.18787	7.19632	7.14358
	4.2525	8.11866	8.07635	8.01488	8.29776	7.57493	7.1466	7.00314	7.10435	7.12805	7.20061			4.2525	8.19043	8.38073	8.55516	8.29776	7.57493	8.19954	8.53932	7.18363	7.20225	7.14867
	4.255	8.11713	8.06177	8.01686	8.30473	7.5819	7.13703	6.99262	7.10378	7.1292	7.19512			4.255	8.2004	8.39096	8.54179	8.30473	7.5819	8.20333	8.5407	7.1861	7.19805	7.14659
	4.2575	8.11775	8.05849	8.01064	8.30448	7.58165	7.13192	7.00289	7.11203	7.12917	7.21082			4.2575	8.18811	8.3889	8.54675	8.30448	7.58165	8.20539	8.5474	7.18391	7.20312	7.14156
	4.26	8.1285	8.06753	8.02109	8.29832	7.57549	7.13259	7.00342	7.10797	7.13211	7.19167			4.26	8.19514	8.39069	8.53507	8.29832	7.57549	8.2048	8.54462	7.18981	7.20495	7.15268
	4.2625	8.12316	8.07529	8.02306	8.3126	7.58977	7.13644	7.00513	7.10483	7.12757	7.20607			4.2625	8.18516	8.39735	8.53889	8.3126	7.58977	8.19982	8.53682	7.18655	7.20039	7.14458
	4.265	8.12096	8.06959	8.0145	8.30393	7.5811	7.13783	6.99388	7.10707	7.13556	7.19733			4.265	8.20078	8.38616	8.52605	8.30393	7.5811	8.20447	8.54495	7.18518	7.19968	7.14862
	4.2675	8.11092	8.06059	8.02053	8.31164	7.58881	7.14092	7.00265	7.10798	7.12688	7.19053			4.2675	8.19686	8.39614	8.52568	8.31164	7.58881	8.2017	8.5477	7.18496	7.2008	7.14445
	4.27	8.11822	8.06386	8.00932	8.31012	7.58729	7.13877	7.00377	7.10971	7.12944	7.19899			4.27	8.20063	8.39134	8.5308	8.31012	7.58729	8.21081	8.52959	7.18293	7.20067	7.1374
	4.2725	8.1413	8.07357	8.02295	8.31231	7.58948	7.142	6.98641	7.10367	7.12741	7.20323			4.2725	8.18592	8.38987	8.53415	8.31231	7.58948	8.19767	8.54096	7.18613	7.19453	7.14607
	4.275	8.12815	8.07205	8.0077	8.31471	7.59188	7.13526	7.0021	7.11728	7.13351	7.19882			4.275	8.19443	8.40267	8.53781	8.31471	7.59188	8.20175	8.54155	7.18539	7.2058	7.15034
	4.2775	8.10784	8.07412	8.02348	8.30397	7.58114	7.1399	7.01	7.11533	7.13474	7.19581			4.2775	8.2056	8.39635	8.52635	8.30397	7.58114	8.2046	8.54397	7.1873	7.20045	7.14364
	4.28	8.107	8.08009	7.9975	8.30143	7.5786	7.1386	6.99602	7.11861	7.13252	7.19315			4.28	8.19478	8.38577	8.50924	8.30143	7.5786	8.20534	8.54714	7.18341	7.20006	7.14751
	4.2825	8.12398	8.06937	8.0231	8.31083	7.588	7.13614	6.9934	7.10138	7.13676	7.19685			4.2825	8.19874	8.39485	8.52689	8.31083	7.588	8.20409	8.54166	7.19306	7.20227	7.14715
	4.285	8.11259	8.07367	7.99992	8.30872	7.58589	7.14388	7.00246	7.11225	7.13179	7.18313			4.285	8.17824	8.41279	8.53249	8.30872	7.58589	8.19743	8.5461	7.19325	7.20143	7.1492
	4.2875	8.11208	8.06821	8.00427	8.31022	7.58739	7.1441	7.00399	7.11048	7.13618	7.19058			4.2875	8.18517	8.38536	8.51657	8.31022	7.58739	8.20403	8.54323	7.18163	7.20092	7.14614
	4.29	8.10863	8.06902	8.00239	8.31488	7.59205	7.14039	6.99776	7.11522	7.13428	7.19274			4.29	8.18773	8.37473	8.53269	8.31488	7.59205	8.20167	8.53634	7.18899	7.20224	7.14804
	4.2925	8.12516	8.07096	8.00614	8.30126	7.57843	7.14575	6.9922	7.10902	7.1313	7.18936			4.2925	8.20102	8.3962	8.52967	8.30126	7.57843	8.19824	8.53985	7.18495	7.20624	7.14824
	4.295	8.12466	8.06555	8.01539	8.30436	7.58153	7.13698	7.00139	7.11436	7.12958	7.20715			4.295	8.19064	8.40142	8.52854	8.30436	7.58153	8.20287	8.53821	7.18232	7.19926	7.14741
	4.2975	8.12611	8.06573	8.01692	8.32542	7.60259	7.13812	6.99019	7.11439	7.12411	7.19895			4.2975	8.19414	8.38788	8.54174	8.32542	7.60259	8.19769	8.54259	7.18426	7.19998	7.14235
	4.3	8.12138	8.07946	8.02127	8.31155	7.58872	7.14534	6.99341	7.10818	7.13502	7.19271			4.3	8.20007	8.39709	8.53718	8.31155	7.58872	8.20309	8.5382	7.19465	7.19654	7.14681
	4.3025	8.13366	8.07211	8.02507	8.31601	7.59318	7.14622	6.99404	7.10267	7.13301	7.20358			4.3025	8.18447	8.39106	8.53893	8.31601	7.59318	8.2025	8.54181	7.18035	7.19782	7.15045
	4.305	8.11898	8.06717	8.00745	8.30662	7.58379	7.13376	6.99551	7.10327	7.13348	7.20693			4.305	8.19385	8.391	8.5271	8.30662	7.58379	8.20146	8.539	7.19469	7.20542	7.14908
	4.3075	8.12009	8.06049	8.01863	8.28747	7.56464	7.14237	6.99279	7.10978	7.13484	7.19477			4.3075	8.19143	8.39934	8.53867	8.28747	7.56464	8.20998	8.54184	7.19123	7.20421	7.14617
	4.31	8.12372	8.06164	8.02194	8.30439	7.58156	7.13769	6.99669	7.10644	7.13968	7.1935			4.31	8.19187	8.39117	8.52662	8.30439	7.58156	8.19935	8.52963	7.18424	7.20771	7.14688
	4.3125	8.12117	8.0761	8.02432	8.30495	7.58212	7.14231	7.00211	7.10997	7.13797	7.19952			4.3125	8.19167	8.37979	8.55451	8.30495	7.58212	8.20406	8.54921	7.18469	7.20306	7.1457
	4.315	8.12068	8.07689	8.01485	8.29299	7.57016	7.13662	6.99626	7.11379	7.1287	7.19525			4.315	8.20662	8.39357	8.54117	8.29299	7.57016	8.20094	8.53881	7.18797	7.20584	7.14454
	4.3175	8.11784	8.06401	8.02832	8.30309	7.58026	7.13789	6.9945	7.10451	7.13499	7.19294			4.3175	8.19717	8.39205	8.53019	8.30309	7.58026	8.20288	8.54743	7.18508	7.19682	7.14142
	4.32	8.10856	8.07207	8.00577	8.29865	7.57582	7.13738	7.00479	7.11295	7.13173	7.19558			4.32	8.19043	8.38956	8.53089	8.29865	7.57582	8.20332	8.53827	7.17644	7.19828	7.15003
	4.3225	8.11419	8.06727	8.01289	8.29672	7.57389	7.13675	6.99577	7.10715	7.13322	7.19784			4.3225	8.18257	8.39082	8.51778	8.29672	7.57389	8.2077	8.53879	7.197	7.20678	7.13735
	4.325	8.12762	8.07221	8.00994	8.31147	7.58864	7.13932	6.99925	7.10955	7.13301	7.18736			4.325	8.18871	8.38418	8.51934	8.31147	7.58864	8.20578	8.53932	7.1861	7.19652	7.14606
	4.3275	8.11746	8.0632	8.01231	8.2949	7.57207	7.13941	7.00855	7.11128	7.13196	7.1992			4.3275	8.2066	8.39581	8.54244	8.2949	7.57207	8.20861	8.5398	7.18864	7.20631	7.14937
	4.33	8.10962	8.07269	8.01631	8.30948	7.58665	7.14466	6.99284	7.10834	7.14004	7.19345			4.33	8.19659	8.39175	8.54018	8.30948	7.58665	8.19584	8.54165	7.17629	7.20136	7.14872
	4.3325	8.13144	8.06586	8.01732	8.29741	7.57458	7.14002	6.99444	7.11108	7.13803	7.20295			4.3325	8.19087	8.39732	8.51631	8.29741	7.57458	8.20649	8.54131	7.17525	7.19932	7.1419
	4.335	8.13286	8.06516	8.0263	8.30068	7.57785	7.1413	6.99894	7.10636	7.13647	7.20667			4.335	8.18926	8.39148	8.53593	8.30068	7.57785	8.20246	8.53907	7.19597	7.20286	7.13466
	4.3375	8.12986	8.05967	8.01933	8.29748	7.57465	7.13955	6.99152	7.10876	7.12827	7.19823			4.3375	8.20084	8.3793	8.52581	8.29748	7.57465	8.20712	8.5403	7.18318	7.20396	7.13599
	4.34	8.1205	8.06943	8.00665	8.32072	7.59789	7.13735	6.99867	7.11198	7.13554	7.20134			4.34	8.19514	8.40086	8.54535	8.32072	7.59789	8.20639	8.53981	7.18365	7.20138	7.14884
	4.3425	8.11231	8.0697	8.01735	8.30019	7.57736	7.14267	6.9999	7.1066	7.1331	7.19654			4.3425	8.19641	8.38452	8.54461	8.30019	7.57736	8.2051	8.54884	7.18408	7.20584	7.14112
	4.345	8.10842	8.07347	8.0176	8.3089	7.58607	7.13696	7.00263	7.11293	7.13616	7.19234			4.345	8.1982	8.38758	8.53192	8.3089	7.58607	8.20372	8.53988	7.18166	7.19421	7.14996
	4.3475	8.11082	8.06229	8.01885	8.30651	7.58368	7.13488	7.00043	7.11215	7.13458	7.19514			4.3475	8.19639	8.38804	8.51741	8.30651	7.58368	8.20424	8.53051	7.18572	7.20081	7.13799
	4.35	8.1114	8.07512	8.02835	8.29518	7.57235	7.13762	7.00401	7.11911	7.13599	7.20579			4.35	8.20463	8.39213	8.51805	8.29518	7.57235	8.20289	8.53774	7.18456	7.21057	7.14846
	4.3525	8.1207	8.06118	8.03426	8.29798	7.57515	7.14607	6.99485	7.1133	7.13356	7.21013			4.3525	8.19014	8.39282	8.52055	8.29798	7.57515	8.20521	8.54207	7.18484	7.20313	7.15001
	4.355	8.11984	8.06947	8.01954	8.30364	7.58081	7.13379	6.9795	7.11076	7.13169	7.19644			4.355	8.1958	8.39807	8.53706	8.30364	7.58081	8.19638	8.54211	7.18198	7.20033	7.14334
	4.3575	8.11637	8.06545	8.02344	8.29302	7.57019	7.14165	6.99945	7.10855	7.128	7.19686			4.3575	8.19743	8.38361	8.53884	8.29302	7.57019	8.20661	8.54536	7.19018	7.19891	7.13944
	4.36	8.1234	8.06576	8.01428	8.30766	7.58483	7.14694	6.99013	7.11008	7.13146	7.20308			4.36	8.19304	8.39363	8.53575	8.30766	7.58483	8.20115	8.54061	7.18719	7.20357	7.14229
	4.3625	8.12113	8.05877	8.00966	8.29698	7.57415	7.14541	6.99705	7.1049	7.12762	7.19632			4.3625	8.1787	8.39694	8.53474	8.29698	7.57415	8.19889	8.54458	7.19208	7.20594	7.14672
	4.365	8.10975	8.06883	8.00656	8.30305	7.58022	7.13575	6.99951	7.10212	7.1331	7.20837			4.365	8.19582	8.39275	8.54	8.30305	7.58022	8.20205	8.54289	7.1849	7.19804	7.15561
	4.3675	8.1297	8.0629	8.02093	8.28199	7.55916	7.13661	6.99181	7.11075	7.134	7.19838			4.3675	8.19227	8.39137	8.53306	8.28199	7.55916	8.20078	8.54294	7.18582	7.20026	7.14398
	4.37	8.11836	8.07108	8.01911	8.30864	7.58581	7.14175	6.99723	7.10674	7.13354	7.19213			4.37	8.18716	8.38817	8.51698	8.30864	7.58581	8.20445	8.53883	7.18345	7.19679	7.15348
	4.3725	8.11962	8.07758	8.01206	8.29204	7.56921	7.1417	6.98996	7.11079	7.13369	7.18872			4.3725	8.19637	8.39624	8.52261	8.29204	7.56921	8.20136	8.54562	7.19201	7.20021	7.1489
	4.375	8.10974	8.08273	8.01487	8.29498	7.57215	7.13859	7.00434	7.11402	7.13153	7.20934			4.375	8.1792	8.39101	8.54731	8.29498	7.57215	8.20578	8.5416	7.1921	7.19619	7.14118
	4.3775	8.12096	8.08341	8.01185	8.32568	7.60285	7.14785	7.00038	7.10949	7.13877	7.20125			4.3775	8.19149	8.38512	8.53124	8.32568	7.60285	8.20559	8.53431	7.18998	7.20449	7.13843
	4.38	8.12196	8.06778	8.02164	8.30803	7.5852	7.14303	6.99852	7.10693	7.13903	7.20993			4.38	8.19184	8.38937	8.54059	8.30803	7.5852	8.19998	8.55083	7.1822	7.20472	7.13754
	4.3825	8.11606	8.06797	8.02107	8.31074	7.58791	7.14189	6.99803	7.10836	7.12945	7.20568			4.3825	8.20044	8.40399	8.53497	8.31074	7.58791	8.20456	8.53974	7.18969	7.20133	7.13864
	4.385	8.11382	8.07013	8.03185	8.30702	7.58419	7.13139	6.99977	7.10829	7.13922	7.20649			4.385	8.19021	8.40348	8.55001	8.30702	7.58419	8.20832	8.54492	7.18999	7.20048	7.14111
	4.3875	8.11695	8.06522	8.02027	8.30652	7.58369	7.14303	7.00488	7.11115	7.13938	7.19409			4.3875	8.19567	8.39353	8.55681	8.30652	7.58369	8.20627	8.5405	7.18771	7.20697	7.13747
	4.39	8.12955	8.07399	8.02318	8.31052	7.58769	7.1423	6.99567	7.11169	7.13153	7.19537			4.39	8.18425	8.39451	8.55023	8.31052	7.58769	8.20616	8.53759	7.17937	7.20433	7.14196
	4.3925	8.10581	8.06842	8.02024	8.30016	7.57733	7.13828	6.99979	7.105	7.13613	7.20076			4.3925	8.18885	8.39091	8.52223	8.30016	7.57733	8.20345	8.53671	7.18284	7.20068	7.14427
	4.395	8.11774	8.06044	8.029	8.30392	7.58109	7.14173	6.99736	7.1114	7.14265	7.20484			4.395	8.19154	8.38652	8.54921	8.30392	7.58109	8.20076	8.54135	7.17058	7.20228	7.14214
	4.3975	8.12426	8.07216	8.00811	8.30886	7.58603	7.13106	7.00366	7.11126	7.13207	7.20727			4.3975	8.19321	8.39631	8.54314	8.30886	7.58603	8.20268	8.54432	7.17588	7.20647	7.14112
	4.4	8.11153	8.07651	8.01938	8.30335	7.58052	7.13991	6.99665	7.10923	7.13837	7.20245			4.4	8.19247	8.38967	8.52019	8.30335	7.58052	8.20822	8.53652	7.18584	7.20237	7.15361
	4.4025	8.12323	8.06105	8.01438	8.30172	7.57889	7.137	7.00417	7.10577	7.13577	7.21044			4.4025	8.20534	8.38755	8.51395	8.30172	7.57889	8.19975	8.54033	7.19305	7.19436	7.14524
	4.405	8.11889	8.07007	8.00542	8.31238	7.58955	7.14004	6.99641	7.10653	7.1347	7.20598			4.405	8.18907	8.41593	8.51933	8.31238	7.58955	8.20228	8.53776	7.18701	7.20014	7.13534
	4.4075	8.12757	8.07451	8.01977	8.30593	7.5831	7.14839	7.00564	7.10044	7.1332	7.1921			4.4075	8.1929	8.38905	8.53361	8.30593	7.5831	8.20066	8.54904	7.18107	7.20432	7.13536
	4.41	8.13466	8.07303	8.00831	8.3007	7.57787	7.15286	6.99201	7.11193	7.12545	7.19982			4.41	8.19346	8.39395	8.53611	8.3007	7.57787	8.20428	8.53294	7.18735	7.20476	7.13605
	4.4125	8.12362	8.07768	8.02541	8.30067	7.57784	7.13876	6.99901	7.10497	7.12646	7.19506			4.4125	8.19832	8.38657	8.54036	8.30067	7.57784	8.20734	8.54271	7.18784	7.19741	7.14862
	4.415	8.11344	8.0652	8.01396	8.30603	7.5832	7.14068	7.00024	7.11182	7.12687	7.20518			4.415	8.19357	8.38703	8.51351	8.30603	7.5832	8.20167	8.53189	7.19529	7.20319	7.13863
	4.4175	8.11515	8.0674	8.03554	8.30926	7.58643	7.1443	7.00304	7.10948	7.13779	7.19462			4.4175	8.18815	8.39825	8.52261	8.30926	7.58643	8.20954	8.54018	7.19091	7.20031	7.14039
	4.42	8.12731	8.08412	8.027	8.30678	7.58395	7.1411	7.00235	7.11064	7.13315	7.20047			4.42	8.19947	8.39617	8.54442	8.30678	7.58395	8.20032	8.54685	7.19238	7.19849	7.1454
	4.4225	8.11556	8.08154	8.00677	8.30055	7.57772	7.14377	6.99351	7.10954	7.1354	7.19563			4.4225	8.19646	8.39202	8.52959	8.30055	7.57772	8.20157	8.54361	7.19347	7.20698	7.14689
	4.425	8.11294	8.08125	8.0281	8.29882	7.57599	7.14345	7.00192	7.11416	7.12835	7.18711			4.425	8.18859	8.39278	8.53416	8.29882	7.57599	8.20375	8.53888	7.1771	7.20085	7.13992
	4.4275	8.1227	8.0673	8.0108	8.30034	7.57751	7.14612	7.00614	7.10283	7.13178	7.19169			4.4275	8.19106	8.38159	8.52479	8.30034	7.57751	8.20483	8.54032	7.19233	7.208	7.14496
	4.43	8.12415	8.06899	8.01727	8.30251	7.57968	7.13828	6.99324	7.11022	7.13402	7.20247			4.43	8.19008	8.39741	8.5409	8.30251	7.57968	8.19956	8.53768	7.18316	7.20445	7.14114
	4.4325	8.12585	8.0736	8.0085	8.29811	7.57528	7.14018	7.00732	7.10641	7.12931	7.19756			4.4325	8.1844	8.39824	8.54744	8.29811	7.57528	8.20304	8.53713	7.18471	7.20522	7.14753
	4.435	8.12091	8.06056	8.00864	8.30548	7.58265	7.13808	7.00464	7.09986	7.13229	7.20631			4.435	8.18024	8.39163	8.53552	8.30548	7.58265	8.20704	8.54296	7.18261	7.20624	7.14639
	4.4375	8.119	8.08441	8.01796	8.30378	7.58095	7.13745	7.00208	7.09957	7.13779	7.20056			4.4375	8.19072	8.38753	8.55252	8.30378	7.58095	8.206	8.53844	7.19081	7.20402	7.13899
	4.44	8.11468	8.06384	8.01399	8.29794	7.57511	7.13832	7.00289	7.10736	7.13353	7.20291			4.44	8.19838	8.38301	8.5272	8.29794	7.57511	8.20136	8.54317	7.17546	7.20366	7.14438
	4.4425	8.13028	8.07602	8.01179	8.31302	7.59019	7.14463	7.00707	7.11295	7.12854	7.20586			4.4425	8.1916	8.39143	8.53718	8.31302	7.59019	8.2056	8.53711	7.18652	7.20034	7.1419
	4.445	8.10816	8.08294	8.01597	8.3153	7.59247	7.13732	6.98933	7.10578	7.13147	7.19233			4.445	8.20069	8.3812	8.5195	8.3153	7.59247	8.20595	8.54169	7.18881	7.20552	7.13078
	4.4475	8.11836	8.06131	8.01956	8.29814	7.57531	7.14314	6.99182	7.10883	7.13718	7.19959			4.4475	8.19432	8.39047	8.52119	8.29814	7.57531	8.2082	8.53614	7.18323	7.20282	7.14628
	4.45	8.11668	8.06848	8.01649	8.30529	7.58246	7.14417	6.99892	7.11389	7.13574	7.20507			4.45	8.18803	8.3883	8.53651	8.30529	7.58246	8.19906	8.53689	7.18493	7.20082	7.14091
	4.4525	8.11359	8.06263	8.01757	8.30668	7.58385	7.14017	7.0015	7.10953	7.13411	7.18912			4.4525	8.19192	8.3954	8.54925	8.30668	7.58385	8.20095	8.53771	7.18045	7.19966	7.14832
	4.455	8.129	8.06379	8.02448	8.32242	7.59959	7.135	6.99628	7.11476	7.13239	7.20256			4.455	8.19617	8.3803	8.53102	8.32242	7.59959	8.20695	8.54256	7.18885	7.20734	7.13605
	4.4575	8.13072	8.08038	8.02821	8.30497	7.58214	7.14413	6.99545	7.10444	7.13498	7.19034			4.4575	8.18326	8.38362	8.54612	8.30497	7.58214	8.2039	8.54027	7.1869	7.20363	7.14024
	4.46	8.12053	8.08326	8.03112	8.30176	7.57893	7.14402	7.00717	7.11396	7.13752	7.20306			4.46	8.19679	8.39808	8.53554	8.30176	7.57893	8.20208	8.53813	7.18584	7.19849	7.13782
	4.4625	8.10653	8.07205	8.00455	8.3104	7.58757	7.14278	6.99262	7.11327	7.1367	7.20404			4.4625	8.19968	8.39534	8.54722	8.3104	7.58757	8.2073	8.53992	7.18495	7.20413	7.14466
	4.465	8.13143	8.08582	8.01487	8.30198	7.57915	7.13437	6.99756	7.10937	7.13235	7.19985			4.465	8.1802	8.38632	8.51403	8.30198	7.57915	8.20398	8.54354	7.19319	7.19742	7.14162
	4.4675	8.11549	8.07188	8.02381	8.29017	7.56734	7.13561	7.01024	7.11641	7.12532	7.19462			4.4675	8.19089	8.38488	8.52185	8.29017	7.56734	8.20429	8.53159	7.19407	7.20449	7.14466
	4.47	8.13365	8.08834	8.01602	8.29457	7.57174	7.13942	7.00358	7.11008	7.13145	7.20541			4.47	8.18367	8.38516	8.52808	8.29457	7.57174	8.20215	8.52796	7.18253	7.19839	7.14327
	4.4725	8.13861	8.05882	8.02069	8.29769	7.57486	7.14244	7.00307	7.11072	7.129	7.19161			4.4725	8.1989	8.38222	8.53321	8.29769	7.57486	8.20447	8.54862	7.19	7.19974	7.14604
	4.475	8.12278	8.0708	7.9989	8.29539	7.57256	7.14024	6.999	7.11474	7.13211	7.20381			4.475	8.18554	8.4012	8.53918	8.29539	7.57256	8.2024	8.53346	7.18907	7.19891	7.13695
	4.4775	8.12109	8.07684	8.02341	8.32112	7.59829	7.14774	7.00741	7.11498	7.13868	7.20128			4.4775	8.19814	8.38584	8.52899	8.32112	7.59829	8.20164	8.54164	7.18979	7.1967	7.14289
	4.48	8.11297	8.07806	8.00943	8.30199	7.57916	7.13546	7.00186	7.11362	7.13522	7.18858			4.48	8.19604	8.38957	8.50546	8.30199	7.57916	8.2	8.54622	7.17843	7.1935	7.14417
	4.4825	8.11939	8.07522	8.01318	8.30163	7.5788	7.14678	6.99905	7.1105	7.13334	7.21427			4.4825	8.18593	8.38897	8.53782	8.30163	7.5788	8.19703	8.54306	7.18451	7.19659	7.14673
	4.485	8.12459	8.0736	8.01765	8.31743	7.5946	7.13776	7.01138	7.10851	7.12444	7.20345			4.485	8.19116	8.39492	8.53384	8.31743	7.5946	8.19982	8.54777	7.18347	7.20266	7.1467
	4.4875	8.11207	8.06668	8.00907	8.30617	7.58334	7.13433	6.99536	7.10784	7.13619	7.19528			4.4875	8.1859	8.39911	8.52096	8.30617	7.58334	8.20698	8.53517	7.18219	7.2045	7.14376
	4.49	8.11932	8.08203	8.0197	8.30957	7.58674	7.14482	6.98696	7.11033	7.12914	7.19648			4.49	8.1887	8.39615	8.5425	8.30957	7.58674	8.20212	8.54705	7.17949	7.19505	7.14719
	4.4925	8.11188	8.07044	8.00489	8.31123	7.5884	7.14391	6.99427	7.10786	7.13765	7.18873			4.4925	8.19286	8.39381	8.52851	8.31123	7.5884	8.20132	8.55366	7.18656	7.20264	7.14388
	4.495	8.12892	8.06745	8.00371	8.31131	7.58848	7.13849	7.00283	7.1172	7.13288	7.20434			4.495	8.20032	8.38667	8.52331	8.31131	7.58848	8.20229	8.54523	7.19804	7.19854	7.14541
	4.4975	8.11684	8.06818	8.01697	8.30345	7.58062	7.14581	7.00452	7.11095	7.13179	7.20637			4.4975	8.19635	8.39295	8.52087	8.30345	7.58062	8.19768	8.53328	7.18671	7.20022	7.14113
	4.5	8.12538	8.0639	8.00827	8.31154	7.58871	7.14494	7.00865	7.11407	7.13349	7.20272			4.5	8.19055	8.38342	8.52811	8.31154	7.58871	8.20705	8.53915	7.18374	7.19519	7.14062
	4.5025	8.12238	8.08043	8.02279	8.29328	7.57045	7.14304	6.99764	7.11426	7.14006	7.19575			4.5025	8.19157	8.40086	8.53426	8.29328	7.57045	8.20419	8.5448	7.18344	7.20988	7.14631
	4.505	8.10532	8.08062	8.02867	8.30271	7.57988	7.14461	6.99957	7.10746	7.13786	7.19475			4.505	8.1884	8.38746	8.53131	8.30271	7.57988	8.20468	8.55482	7.18347	7.20195	7.14926
	4.5075	8.10381	8.08013	8.01903	8.31123	7.5884	7.14206	7.00394	7.10999	7.13702	7.19387			4.5075	8.19361	8.40381	8.53677	8.31123	7.5884	8.2018	8.53764	7.18355	7.19876	7.14382
	4.51	8.1138	8.07421	8.02238	8.29636	7.57353	7.14132	6.99577	7.1101	7.13587	7.19135			4.51	8.19379	8.39885	8.53028	8.29636	7.57353	8.20196	8.54005	7.1886	7.20475	7.1507
	4.5125	8.12373	8.06542	8.02501	8.3103	7.58747	7.14115	6.997	7.11097	7.13198	7.19907			4.5125	8.19366	8.38422	8.52575	8.3103	7.58747	8.19996	8.54535	7.19253	7.20143	7.14642
	4.515	8.11131	8.06835	8.018	8.30311	7.58028	7.14602	6.99451	7.11178	7.13526	7.21081			4.515	8.18339	8.39017	8.53749	8.30311	7.58028	8.20019	8.54645	7.18833	7.19896	7.13885
	4.5175	8.11184	8.07072	8.01433	8.30606	7.58323	7.13881	6.99991	7.11116	7.13557	7.20786			4.5175	8.19681	8.40026	8.52146	8.30606	7.58323	8.20274	8.54255	7.19301	7.204	7.14063
	4.52	8.11105	8.07863	8.02086	8.29397	7.57114	7.13349	6.99799	7.10823	7.13098	7.21291			4.52	8.19083	8.39827	8.52364	8.29397	7.57114	8.19942	8.54547	7.18481	7.19147	7.14634
	4.5225	8.11562	8.08536	8.00816	8.30312	7.58029	7.13894	7.0161	7.10522	7.13276	7.20116			4.5225	8.19358	8.40002	8.53799	8.30312	7.58029	8.20663	8.53893	7.19413	7.1987	7.14497
	4.525	8.10924	8.07089	8.01336	8.31802	7.59519	7.13985	7.00804	7.1059	7.13276	7.20246			4.525	8.18925	8.38482	8.52142	8.31802	7.59519	8.20195	8.5341	7.18423	7.20145	7.13873
	4.5275	8.11587	8.0696	8.02436	8.30229	7.57946	7.1381	6.99698	7.11256	7.13189	7.20276			4.5275	8.19341	8.3942	8.52884	8.30229	7.57946	8.19922	8.53633	7.19052	7.20043	7.14489
	4.53	8.11817	8.07611	8.01505	8.30606	7.58323	7.12959	6.99965	7.11402	7.13078	7.19165			4.53	8.18274	8.40122	8.53224	8.30606	7.58323	8.20996	8.54593	7.17877	7.2003	7.14949
	4.5325	8.13354	8.0704	8.03224	8.29175	7.56892	7.14012	6.9972	7.10581	7.13661	7.20331			4.5325	8.19767	8.40368	8.54245	8.29175	7.56892	8.20389	8.54754	7.19507	7.20131	7.14548
	4.535	8.11659	8.08403	8.01185	8.30958	7.58675	7.13805	7.00355	7.11005	7.13502	7.20078			4.535	8.18545	8.3899	8.52141	8.30958	7.58675	8.19926	8.53817	7.19289	7.20464	7.14202
	4.5375	8.10938	8.07279	8.01981	8.29172	7.56889	7.14037	6.99877	7.10618	7.13043	7.20622			4.5375	8.18747	8.3886	8.52554	8.29172	7.56889	8.20039	8.5476	7.19029	7.20388	7.14614
	4.54	8.13168	8.06501	8.00764	8.30579	7.58296	7.13729	7.00332	7.11412	7.13114	7.20688			4.54	8.20078	8.39442	8.5251	8.30579	7.58296	8.20214	8.53823	7.19318	7.19858	7.14383
	4.5425	8.13965	8.08079	8.01945	8.30219	7.57936	7.14026	6.98577	7.10347	7.13202	7.19763			4.5425	8.18492	8.39639	8.52345	8.30219	7.57936	8.2019	8.53536	7.18893	7.19601	7.14516
	4.545	8.13301	8.05526	8.02059	8.31026	7.58743	7.14529	6.99939	7.10987	7.13197	7.20389			4.545	8.19358	8.40043	8.52773	8.31026	7.58743	8.20934	8.54173	7.17783	7.19887	7.14707
	4.5475	8.11531	8.0789	8.02389	8.29924	7.57641	7.13912	7.00396	7.10863	7.1268	7.19535			4.5475	8.18954	8.3952	8.55752	8.29924	7.57641	8.2051	8.5402	7.1893	7.20984	7.151
	4.55	8.10368	8.06112	8.00651	8.30095	7.57812	7.14633	7.00521	7.10118	7.13917	7.20756			4.55	8.18817	8.38719	8.53075	8.30095	7.57812	8.20141	8.54854	7.19063	7.19795	7.14085
	4.5525	8.11616	8.06012	8.02706	8.29758	7.57475	7.14161	7.00996	7.11514	7.13053	7.20635			4.5525	8.19079	8.3866	8.55381	8.29758	7.57475	8.20816	8.53706	7.19541	7.20286	7.14206
	4.555	8.12687	8.09132	8.0209	8.31463	7.5918	7.13893	6.99651	7.11622	7.13928	7.2043			4.555	8.19625	8.38545	8.52142	8.31463	7.5918	8.20075	8.5411	7.19434	7.20881	7.14299
	4.5575	8.12023	8.06115	8.01721	8.29795	7.57512	7.14144	7.00511	7.10944	7.13201	7.20474			4.5575	8.20158	8.39611	8.55762	8.29795	7.57512	8.20445	8.53945	7.19117	7.19921	7.13979
	4.56	8.12724	8.07123	8.01697	8.321	7.59817	7.13751	6.9938	7.11088	7.12866	7.19588			4.56	8.20478	8.39102	8.54917	8.321	7.59817	8.19778	8.54207	7.18845	7.20653	7.15115
	4.5625	8.11255	8.07649	8.02818	8.32414	7.60131	7.13668	6.99155	7.11675	7.13678	7.19497			4.5625	8.20349	8.39456	8.53486	8.32414	7.60131	8.20505	8.5491	7.19425	7.196	7.15689
	4.565	8.11962	8.07203	8.02607	8.29796	7.57513	7.14091	7.0053	7.11146	7.13897	7.20488			4.565	8.19768	8.38721	8.53212	8.29796	7.57513	8.20298	8.53893	7.18413	7.20434	7.14846
	4.5675	8.12082	8.07143	8.01982	8.30254	7.57971	7.1447	7.00971	7.10272	7.13896	7.19798			4.5675	8.1856	8.39184	8.53571	8.30254	7.57971	8.20306	8.54505	7.19431	7.20346	7.13802
	4.57	8.11316	8.08012	8.01215	8.31079	7.58796	7.13709	7.00361	7.1119	7.13804	7.19905			4.57	8.18792	8.39925	8.52312	8.31079	7.58796	8.20111	8.53756	7.18892	7.20526	7.1432
	4.5725	8.12997	8.06665	8.02666	8.31697	7.59414	7.14845	6.99775	7.10803	7.13079	7.18895			4.5725	8.20414	8.39113	8.53933	8.31697	7.59414	8.20036	8.54639	7.1788	7.20083	7.14833
	4.575	8.12404	8.06981	8.00707	8.30597	7.58314	7.13608	6.99803	7.11191	7.1331	7.20158			4.575	8.19463	8.38011	8.5262	8.30597	7.58314	8.20809	8.54428	7.1921	7.1985	7.1473
	4.5775	8.11099	8.07827	8.02327	8.30992	7.58709	7.14132	7.00169	7.11269	7.13798	7.19732			4.5775	8.18557	8.40227	8.51653	8.30992	7.58709	8.20044	8.53653	7.18248	7.19943	7.15194
	4.58	8.1141	8.07768	8.02062	8.29251	7.56968	7.14249	7.00507	7.1122	7.12582	7.1932			4.58	8.19064	8.3857	8.52283	8.29251	7.56968	8.19959	8.53962	7.18482	7.20427	7.14078
	4.5825	8.11525	8.06819	8.0128	8.30546	7.58263	7.139	6.9966	7.10278	7.13705	7.19311			4.5825	8.18696	8.38749	8.53083	8.30546	7.58263	8.20581	8.54792	7.19056	7.20474	7.16145
	4.585	8.11083	8.0696	8.01875	8.31935	7.59652	7.14189	7.01456	7.11487	7.13603	7.18857			4.585	8.19187	8.39135	8.53122	8.31935	7.59652	8.20082	8.54373	7.19401	7.19775	7.14777
	4.5875	8.11908	8.08174	8.01655	8.31898	7.59615	7.14928	6.99426	7.09917	7.13798	7.20103			4.5875	8.19826	8.38801	8.53904	8.31898	7.59615	8.20367	8.54692	7.18163	7.19338	7.15386
	4.59	8.11327	8.07468	8.02627	8.30975	7.58692	7.14487	7.01112	7.1076	7.1316	7.19493			4.59	8.19299	8.38656	8.51452	8.30975	7.58692	8.20365	8.54755	7.19135	7.20493	7.13834
	4.5925	8.0985	8.06923	8.01717	8.29561	7.57278	7.14363	6.9993	7.10457	7.13593	7.19249			4.5925	8.20029	8.39455	8.54778	8.29561	7.57278	8.20213	8.54448	7.18739	7.19669	7.15235
	4.595	8.12255	8.05358	8.00659	8.29339	7.57056	7.14638	7.0065	7.10554	7.14077	7.21355			4.595	8.19054	8.39611	8.55527	8.29339	7.57056	8.20314	8.54161	7.19472	7.19808	7.14218
	4.5975	8.11328	8.06778	8.00203	8.30486	7.58203	7.13721	6.98602	7.10544	7.13609	7.21539			4.5975	8.1808	8.39406	8.52423	8.30486	7.58203	8.20364	8.54339	7.18022	7.20445	7.14809
	4.6	8.12033	8.08091	8.01797	8.30185	7.57902	7.14345	6.99796	7.10645	7.13485	7.20261			4.6	8.1947	8.38019	8.56311	8.30185	7.57902	8.20297	8.54119	7.17922	7.20187	7.1455
	4.6025	8.13107	8.07322	8.00733	8.30815	7.58532	7.14496	6.99389	7.1154	7.14161	7.18624			4.6025	8.1902	8.38734	8.52041	8.30815	7.58532	8.20283	8.54281	7.19075	7.20422	7.14492
	4.605	8.12428	8.05569	8.02502	8.30299	7.58016	7.14521	7.00831	7.11169	7.13697	7.20119			4.605	8.19231	8.39307	8.53313	8.30299	7.58016	8.20482	8.54694	7.18899	7.20434	7.15101
	4.6075	8.11754	8.07038	8.02698	8.31393	7.5911	7.15035	7.0172	7.11087	7.13117	7.20605			4.6075	8.18464	8.40497	8.52244	8.31393	7.5911	8.19733	8.54535	7.18916	7.20129	7.14218
	4.61	8.12767	8.0663	8.02959	8.30879	7.58596	7.14211	6.99942	7.10633	7.13223	7.20281			4.61	8.19298	8.3886	8.52559	8.30879	7.58596	8.19964	8.54883	7.1903	7.20388	7.14645
	4.6125	8.12429	8.06638	8.01641	8.30447	7.58164	7.13833	6.99991	7.11461	7.1378	7.21608			4.6125	8.18289	8.38766	8.52063	8.30447	7.58164	8.20189	8.549	7.18536	7.20146	7.1399
	4.615	8.11986	8.08086	8.01455	8.32272	7.59989	7.14448	7.00034	7.10852	7.13181	7.21211			4.615	8.20865	8.39655	8.53816	8.32272	7.59989	8.19978	8.54087	7.19005	7.20047	7.13455
	4.6175	8.12945	8.08762	8.0238	8.29146	7.56863	7.14579	7.01292	7.1151	7.1293	7.20851			4.6175	8.19952	8.38641	8.53402	8.29146	7.56863	8.20124	8.54846	7.19043	7.19909	7.15009
	4.62	8.11523	8.08237	8.0089	8.30746	7.58463	7.15148	7.00377	7.1129	7.13903	7.19694			4.62	8.17712	8.39343	8.52198	8.30746	7.58463	8.20263	8.54301	7.19175	7.19853	7.1453
	4.6225	8.12749	8.07862	8.0222	8.29543	7.5726	7.14076	6.99594	7.10596	7.13033	7.1957			4.6225	8.19503	8.37891	8.52598	8.29543	7.5726	8.20367	8.53751	7.19246	7.19991	7.15712
	4.625	8.13108	8.07427	8.03808	8.31488	7.59205	7.14921	6.99777	7.11017	7.13265	7.20217			4.625	8.19474	8.38828	8.52924	8.31488	7.59205	8.19819	8.53474	7.19304	7.20728	7.14412
	4.6275	8.12133	8.08113	8.00181	8.32048	7.59765	7.14547	6.9965	7.10864	7.14458	7.19205			4.6275	8.19888	8.39207	8.52977	8.32048	7.59765	8.20822	8.54238	7.1858	7.20697	7.15121
	4.63	8.13033	8.06547	8.01752	8.309	7.58617	7.13542	6.99457	7.10922	7.12922	7.21355			4.63	8.18495	8.39526	8.51769	8.309	7.58617	8.19861	8.54424	7.18262	7.2001	7.14388
	4.6325	8.11876	8.06855	8.00254	8.31459	7.59176	7.14526	7.00063	7.11324	7.13251	7.20739			4.6325	8.19682	8.39089	8.53827	8.31459	7.59176	8.21064	8.54504	7.19015	7.20421	7.14778
	4.635	8.11594	8.05809	8.01071	8.30448	7.58165	7.15108	7.00842	7.11142	7.12753	7.1983			4.635	8.19499	8.38632	8.52953	8.30448	7.58165	8.20595	8.54373	7.18619	7.19935	7.14574
	4.6375	8.12505	8.06747	8.03607	8.32133	7.5985	7.14257	7.01481	7.10314	7.13149	7.21482			4.6375	8.19838	8.39121	8.54023	8.32133	7.5985	8.20325	8.53603	7.17676	7.19732	7.14141
	4.64	8.13253	8.05882	8.01526	8.30857	7.58574	7.13885	6.9959	7.10758	7.13447	7.20564			4.64	8.20598	8.39717	8.55251	8.30857	7.58574	8.19488	8.54697	7.1959	7.20552	7.14296
	4.6425	8.11661	8.06279	8.01984	8.30193	7.5791	7.14174	7.00451	7.10884	7.13732	7.19731			4.6425	8.19216	8.39686	8.52558	8.30193	7.5791	8.20176	8.53995	7.18362	7.20087	7.14821
	4.645	8.12782	8.07151	8.01214	8.3012	7.57837	7.14168	6.98696	7.11642	7.13273	7.20242			4.645	8.18611	8.38958	8.52455	8.3012	7.57837	8.20675	8.54821	7.18757	7.1988	7.15427
	4.6475	8.11747	8.0694	8.00879	8.29865	7.57582	7.14723	7.00052	7.10964	7.12942	7.19745			4.6475	8.19168	8.39524	8.52598	8.29865	7.57582	8.20311	8.53776	7.19335	7.19878	7.14523
	4.65	8.12935	8.07714	8.00882	8.30633	7.5835	7.15116	7.00348	7.10791	7.12866	7.19699			4.65	8.19217	8.38737	8.52143	8.30633	7.5835	8.19969	8.54548	7.18542	7.20098	7.15001
	4.6525	8.12467	8.07437	8.02249	8.31417	7.59134	7.14156	7.00237	7.11031	7.1317	7.20891			4.6525	8.20076	8.3908	8.5298	8.31417	7.59134	8.20273	8.53719	7.18975	7.2046	7.14799
	4.655	8.123	8.07924	8.02551	8.30675	7.58392	7.14055	6.99973	7.1097	7.13851	7.20017			4.655	8.18994	8.39957	8.51982	8.30675	7.58392	8.20591	8.54337	7.19565	7.20241	7.14656
	4.6575	8.12185	8.06553	8.02096	8.29839	7.57556	7.13936	7.01304	7.10978	7.13559	7.20107			4.6575	8.19991	8.39454	8.52725	8.29839	7.57556	8.19733	8.54269	7.18213	7.19627	7.14217
	4.66	8.1049	8.08376	8.02833	8.31104	7.58821	7.14348	7.00053	7.11209	7.13182	7.19685			4.66	8.19099	8.40009	8.53233	8.31104	7.58821	8.20441	8.54019	7.1914	7.20041	7.14177
	4.6625	8.10262	8.0755	8.00587	8.31367	7.59084	7.13788	7.00217	7.1103	7.13791	7.18738			4.6625	8.1833	8.38285	8.51415	8.31367	7.59084	8.19749	8.54717	7.19493	7.20245	7.14833
	4.665	8.12392	8.0539	8.01536	8.30697	7.58414	7.14274	7.00032	7.11047	7.13521	7.19575			4.665	8.19207	8.39991	8.51971	8.30697	7.58414	8.19687	8.54487	7.20054	7.19865	7.14335
	4.6675	8.11784	8.07701	8.0322	8.30384	7.58101	7.14368	6.99397	7.1095	7.13917	7.19763			4.6675	8.17987	8.39264	8.52473	8.30384	7.58101	8.20226	8.54594	7.17783	7.19484	7.14288
	4.67	8.11186	8.07675	8.02327	8.31364	7.59081	7.13829	7.00123	7.10907	7.13271	7.19701			4.67	8.19127	8.39259	8.54079	8.31364	7.59081	8.20324	8.54565	7.18252	7.20366	7.14631
	4.6725	8.13435	8.07747	8.02545	8.31477	7.59194	7.14168	7.00512	7.10609	7.1382	7.20171			4.6725	8.19359	8.39648	8.53335	8.31477	7.59194	8.2027	8.54699	7.19354	7.20475	7.14156
	4.675	8.11327	8.06857	8.00988	8.30756	7.58473	7.1426	7.00982	7.1169	7.13377	7.21628			4.675	8.19646	8.38064	8.53058	8.30756	7.58473	8.1993	8.54352	7.19546	7.20334	7.14386
	4.6775	8.11843	8.07006	8.01461	8.31066	7.58783	7.14318	7.00855	7.11114	7.13383	7.19971			4.6775	8.18352	8.39514	8.51698	8.31066	7.58783	8.20119	8.53694	7.17749	7.2025	7.14853
	4.68	8.11349	8.07332	8.01889	8.30096	7.57813	7.13904	6.99522	7.11538	7.12633	7.20567			4.68	8.19622	8.38487	8.5334	8.30096	7.57813	8.19681	8.54414	7.18591	7.19763	7.14689
	4.6825	8.11791	8.07697	8.02071	8.29147	7.56864	7.14055	7.00424	7.11182	7.13229	7.20305			4.6825	8.19518	8.39819	8.52495	8.29147	7.56864	8.19756	8.55418	7.18105	7.20538	7.14536
	4.685	8.12301	8.07617	8.0138	8.30709	7.58426	7.14302	7.00642	7.10901	7.13484	7.19031			4.685	8.21405	8.40386	8.53702	8.30709	7.58426	8.20142	8.55301	7.18677	7.19861	7.14251
	4.6875	8.12756	8.07968	8.01823	8.3057	7.58287	7.14474	6.99428	7.11454	7.13333	7.19036			4.6875	8.19835	8.39619	8.53183	8.3057	7.58287	8.20491	8.54371	7.17959	7.20032	7.15613
	4.69	8.1173	8.07516	8.00708	8.30506	7.58223	7.14268	6.99704	7.11204	7.14036	7.19805			4.69	8.19426	8.40135	8.52066	8.30506	7.58223	8.19944	8.54174	7.18081	7.20643	7.14501
	4.6925	8.12666	8.08452	8.02455	8.31094	7.58811	7.13924	7.02306	7.11413	7.13331	7.19909			4.6925	8.19362	8.37793	8.53037	8.31094	7.58811	8.20049	8.545	7.17779	7.20238	7.14761
	4.695	8.11778	8.07847	8.01066	8.31702	7.59419	7.14416	7.01355	7.10933	7.13626	7.1992			4.695	8.19613	8.39022	8.54513	8.31702	7.59419	8.20335	8.54355	7.1912	7.20173	7.14224
	4.6975	8.11936	8.07685	8.01135	8.303	7.58017	7.14602	7.00599	7.10806	7.14215	7.19808			4.6975	8.19952	8.38793	8.52746	8.303	7.58017	8.20285	8.54352	7.19105	7.20233	7.14256
	4.7	8.1255	8.05965	8.01978	8.30446	7.58163	7.13951	7.01778	7.10092	7.12885	7.19107			4.7	8.19946	8.39488	8.55204	8.30446	7.58163	8.2033	8.54356	7.18934	7.20088	7.14959
	4.7025	8.13765	8.06703	8.03307	8.31778	7.59495	7.14903	7.00292	7.11287	7.13405	7.21152			4.7025	8.18971	8.3904	8.51583	8.31778	7.59495	8.19852	8.54763	7.17764	7.19751	7.14087
	4.705	8.13166	8.07073	8.01465	8.30648	7.58365	7.1424	7.01229	7.10867	7.13615	7.20304			4.705	8.19284	8.39254	8.53004	8.30648	7.58365	8.20667	8.54215	7.19541	7.20044	7.14533
	4.7075	8.11375	8.05641	8.02038	8.30278	7.57995	7.14266	7.00104	7.11065	7.13789	7.2069			4.7075	8.19539	8.38237	8.51494	8.30278	7.57995	8.20018	8.5431	7.18132	7.20608	7.14034
	4.71	8.11481	8.07092	8.0125	8.31426	7.59143	7.14336	7.00786	7.10428	7.13126	7.20151			4.71	8.18986	8.39731	8.52498	8.31426	7.59143	8.20252	8.54014	7.19365	7.19788	7.14171
	4.7125	8.11444	8.08944	8.00622	8.31018	7.58735	7.14315	7.00322	7.12075	7.13853	7.19364			4.7125	8.19726	8.39777	8.53125	8.31018	7.58735	8.19967	8.54991	7.17716	7.20328	7.14153
	4.715	8.12527	8.06225	8.02499	8.31492	7.59209	7.14433	6.9963	7.102	7.13982	7.21267			4.715	8.19765	8.39551	8.52538	8.31492	7.59209	8.19839	8.54681	7.17955	7.20175	7.14493
	4.7175	8.12238	8.07028	8.01562	8.31464	7.59181	7.14515	7.00822	7.1097	7.13549	7.19403			4.7175	8.18562	8.40827	8.52509	8.31464	7.59181	8.20449	8.53275	7.18278	7.20546	7.14342
	4.72	8.12287	8.08481	8.01196	8.30391	7.58108	7.14873	7.00568	7.10632	7.13386	7.20407			4.72	8.18737	8.39842	8.53825	8.30391	7.58108	8.20414	8.54335	7.1938	7.20561	7.15304
	4.7225	8.12571	8.05685	8.02136	8.2895	7.56667	7.13974	6.9881	7.11033	7.13826	7.19769			4.7225	8.19824	8.39021	8.52736	8.2895	7.56667	8.20252	8.54104	7.19585	7.20889	7.15237
	4.725	8.12956	8.0607	8.02258	8.30662	7.58379	7.14927	7.00656	7.11024	7.13437	7.2065			4.725	8.19303	8.40048	8.53594	8.30662	7.58379	8.2031	8.54488	7.19111	7.19875	7.14258
	4.7275	8.10789	8.06484	8.01906	8.30436	7.58153	7.14672	6.99801	7.11006	7.13584	7.20612			4.7275	8.1946	8.39336	8.53094	8.30436	7.58153	8.20349	8.54855	7.18692	7.20222	7.14137
	4.73	8.12326	8.08282	8.02316	8.30352	7.58069	7.14997	7.00445	7.10852	7.13863	7.19955			4.73	8.19159	8.38825	8.53408	8.30352	7.58069	8.20261	8.55164	7.19386	7.20362	7.14625
	4.7325	8.12064	8.07646	8.01248	8.30865	7.58582	7.13857	7.00525	7.10921	7.13326	7.18414			4.7325	8.20114	8.38385	8.52333	8.30865	7.58582	8.20237	8.54428	7.18852	7.20129	7.14862
	4.735	8.1229	8.0769	8.02088	8.30462	7.58179	7.14842	7.00916	7.10602	7.13592	7.19606			4.735	8.19382	8.39634	8.49347	8.30462	7.58179	8.2036	8.54962	7.18211	7.19885	7.14781
	4.7375	8.12345	8.0751	8.00513	8.29171	7.56888	7.14383	7.00293	7.11367	7.13671	7.21027			4.7375	8.2077	8.3884	8.525	8.29171	7.56888	8.20506	8.54209	7.19457	7.20166	7.15233
	4.74	8.11314	8.07811	8.01549	8.30451	7.58168	7.13744	7.00173	7.11278	7.13181	7.19984			4.74	8.18933	8.3813	8.53253	8.30451	7.58168	8.20309	8.5364	7.19396	7.19688	7.15328
	4.7425	8.13662	8.06273	8.02462	8.30894	7.58611	7.14544	7.01429	7.10368	7.13568	7.20529			4.7425	8.19811	8.38773	8.54994	8.30894	7.58611	8.2023	8.54016	7.19403	7.20612	7.14999
	4.745	8.12295	8.06216	8.02841	8.30712	7.58429	7.14948	6.99853	7.1047	7.1298	7.21181			4.745	8.1872	8.39536	8.52554	8.30712	7.58429	8.20317	8.54092	7.19559	7.20203	7.14499
	4.7475	8.12632	8.05721	8.02573	8.29899	7.57616	7.14601	7.01089	7.10608	7.13157	7.20024			4.7475	8.18728	8.38777	8.52079	8.29899	7.57616	8.20991	8.54199	7.18553	7.19892	7.142
	4.75	8.12026	8.06728	8.02952	8.3083	7.58547	7.14351	7.00777	7.11323	7.13507	7.20652			4.75	8.19874	8.38765	8.53593	8.3083	7.58547	8.19899	8.55323	7.1839	7.20178	7.15456
	4.7525	8.11989	8.08452	8.01196	8.29013	7.5673	7.14715	7.00801	7.11412	7.13778	7.19292			4.7525	8.18776	8.39145	8.55271	8.29013	7.5673	8.20088	8.54601	7.18458	7.201	7.14683
	4.755	8.13162	8.067	8.00698	8.29105	7.56822	7.13816	7.00578	7.11495	7.13326	7.19164			4.755	8.18809	8.38822	8.53577	8.29105	7.56822	8.19967	8.54525	7.18852	7.20105	7.14781
	4.7575	8.10717	8.06914	8.02813	8.31588	7.59305	7.14074	6.99445	7.11075	7.1371	7.19606			4.7575	8.17605	8.3879	8.5656	8.31588	7.59305	8.20151	8.55021	7.19279	7.19396	7.14776
	4.76	8.11078	8.05718	8.02891	8.30163	7.5788	7.13968	7.00173	7.10685	7.1288	7.21177			4.76	8.18646	8.39043	8.52258	8.30163	7.5788	8.1999	8.54985	7.18237	7.20222	7.13877
	4.7625	8.12558	8.06233	8.02173	8.31786	7.59503	7.14385	7.00267	7.11345	7.13408	7.21111			4.7625	8.19701	8.38764	8.53463	8.31786	7.59503	8.19898	8.54243	7.18675	7.2035	7.14844
	4.765	8.11357	8.0748	8.00188	8.31354	7.59071	7.14588	6.99795	7.11729	7.13311	7.20092			4.765	8.18872	8.40019	8.5156	8.31354	7.59071	8.20032	8.54881	7.18601	7.19937	7.1367
	4.7675	8.11596	8.06542	8.01012	8.30375	7.58092	7.14789	6.99716	7.10581	7.13946	7.19108			4.7675	8.19744	8.39282	8.53007	8.30375	7.58092	8.20562	8.55373	7.18045	7.20682	7.14172
	4.77	8.11478	8.07165	8.00435	8.3092	7.58637	7.14213	7.01288	7.11449	7.12973	7.18797			4.77	8.20204	8.38959	8.53703	8.3092	7.58637	8.20034	8.55026	7.1877	7.19384	7.14872
	4.7725	8.11877	8.08182	8.01597	8.30822	7.58539	7.14348	7.01276	7.10703	7.13862	7.20936			4.7725	8.19033	8.39783	8.51786	8.30822	7.58539	8.20117	8.54988	7.19144	7.20232	7.14422
	4.775	8.12736	8.0732	8.01679	8.31178	7.58895	7.14383	6.99667	7.12114	7.13579	7.19731			4.775	8.20655	8.39108	8.52257	8.31178	7.58895	8.20225	8.54764	7.18927	7.20164	7.15043
	4.7775	8.12449	8.06667	8.00793	8.32708	7.60425	7.13862	7.02492	7.11332	7.13324	7.20101			4.7775	8.18169	8.39959	8.53481	8.32708	7.60425	8.19979	8.53763	7.18334	7.20598	7.14928
	4.78	8.10716	8.07199	8.01755	8.30907	7.58624	7.14768	7.00505	7.10847	7.14327	7.20365			4.78	8.19752	8.39426	8.52123	8.30907	7.58624	8.20021	8.54752	7.19078	7.1972	7.1508
	4.7825	8.12334	8.05864	8.02327	8.30564	7.58281	7.14506	6.99966	7.10905	7.13795	7.20663			4.7825	8.1914	8.38433	8.54752	8.30564	7.58281	8.20013	8.53857	7.18853	7.20141	7.15907
	4.785	8.1135	8.07157	8.01462	8.30481	7.58198	7.14005	7.01392	7.11116	7.13866	7.20498			4.785	8.18864	8.39805	8.53633	8.30481	7.58198	8.20122	8.5397	7.19215	7.20093	7.14762
	4.7875	8.12897	8.06875	8.02326	8.29945	7.57662	7.1492	6.99633	7.11363	7.13646	7.20923			4.7875	8.18946	8.39777	8.53288	8.29945	7.57662	8.19998	8.54617	7.19128	7.19831	7.15569
	4.79	8.12405	8.06493	8.01034	8.31767	7.59484	7.14635	7.01701	7.10907	7.13189	7.20454			4.79	8.18832	8.40631	8.5393	8.31767	7.59484	8.19202	8.54765	7.18668	7.20103	7.14305
	4.7925	8.12166	8.06174	8.02824	8.31198	7.58915	7.13853	7.01055	7.11854	7.13649	7.20297			4.7925	8.19449	8.4038	8.52961	8.31198	7.58915	8.20251	8.54427	7.18568	7.20276	7.14548
	4.795	8.11962	8.06869	8.00795	8.30756	7.58473	7.14058	7.00932	7.1112	7.1351	7.20183			4.795	8.18622	8.3917	8.53795	8.30756	7.58473	8.20167	8.53692	7.18932	7.20068	7.13976
	4.7975	8.12374	8.06923	8.02238	8.3067	7.58387	7.14747	7.00039	7.11262	7.135	7.19813			4.7975	8.19176	8.39235	8.53423	8.3067	7.58387	8.20621	8.54437	7.18068	7.20236	7.14454
	4.8	8.12369	8.07264	8.01432	8.29182	7.56899	7.14084	7.00833	7.1035	7.13032	7.2106			4.8	8.20298	8.39131	8.53953	8.29182	7.56899	8.20006	8.54023	7.18029	7.19794	7.14241
	4.8025	8.11956	8.07428	8.01675	8.30616	7.58333	7.14356	7.00233	7.10978	7.13858	7.19485			4.8025	8.18519	8.4051	8.54069	8.30616	7.58333	8.19874	8.5474	7.19025	7.20394	7.14105
	4.805	8.12901	8.06018	8.02412	8.3022	7.57937	7.14866	7.0018	7.10431	7.13117	7.20344			4.805	8.18595	8.39974	8.54041	8.3022	7.57937	8.207	8.54665	7.19565	7.2053	7.13978
	4.8075	8.13109	8.08078	8.02516	8.29669	7.57386	7.14158	7.00194	7.11403	7.1352	7.19843			4.8075	8.20087	8.38995	8.5325	8.29669	7.57386	8.20475	8.53784	7.20111	7.20208	7.14
	4.81	8.11688	8.07659	8.02526	8.30859	7.58576	7.1433	7.00564	7.10465	7.13208	7.19023			4.81	8.19873	8.38845	8.55545	8.30859	7.58576	8.20395	8.55516	7.18921	7.1984	7.14672
	4.8125	8.12167	8.06746	8.02468	8.29658	7.57375	7.14058	7.00035	7.1116	7.13478	7.20873			4.8125	8.18476	8.38962	8.53438	8.29658	7.57375	8.20117	8.54495	7.19015	7.19936	7.14847
	4.815	8.11196	8.07155	8.02026	8.30495	7.58212	7.1413	6.99562	7.1075	7.13582	7.21088			4.815	8.19382	8.39121	8.53426	8.30495	7.58212	8.20731	8.55086	7.18892	7.1972	7.14135
	4.8175	8.11153	8.09074	8.01905	8.31486	7.59203	7.14582	6.99303	7.11141	7.13393	7.1889			4.8175	8.19383	8.38059	8.52109	8.31486	7.59203	8.20253	8.54128	7.19206	7.19852	7.14889
	4.82	8.13312	8.07586	8.02498	8.31667	7.59384	7.14376	6.99659	7.1053	7.1357	7.20428			4.82	8.19649	8.39944	8.52569	8.31667	7.59384	8.20395	8.54768	7.17798	7.20127	7.13884
	4.8225	8.11834	8.06113	8.02681	8.30148	7.57865	7.14821	7.00184	7.11786	7.1357	7.20392			4.8225	8.19964	8.37514	8.54649	8.30148	7.57865	8.20117	8.55468	7.19076	7.199	7.15294
	4.825	8.12439	8.06141	8.02258	8.30483	7.582	7.1441	6.99874	7.1109	7.13499	7.19491			4.825	8.20829	8.38962	8.53106	8.30483	7.582	8.20631	8.54406	7.18377	7.19896	7.14285
	4.8275	8.11043	8.06088	8.02084	8.30913	7.5863	7.1444	7.00051	7.1094	7.13852	7.18612			4.8275	8.19247	8.405	8.53634	8.30913	7.5863	8.20305	8.5426	7.19206	7.20221	7.15299
	4.83	8.12835	8.07363	8.01584	8.31402	7.59119	7.14169	6.99135	7.10686	7.13879	7.18529			4.83	8.1919	8.38751	8.53511	8.31402	7.59119	8.19989	8.546	7.1917	7.20486	7.14988
	4.8325	8.10533	8.07494	8.01967	8.30507	7.58224	7.14563	6.99704	7.10922	7.13289	7.19838			4.8325	8.18877	8.38458	8.53698	8.30507	7.58224	8.20459	8.54768	7.18854	7.20375	7.15185
	4.835	8.12706	8.06873	8.02776	8.31145	7.58862	7.14769	7.0081	7.11103	7.13608	7.1969			4.835	8.20181	8.39781	8.52897	8.31145	7.58862	8.199	8.54571	7.1945	7.20223	7.14965
	4.8375	8.12488	8.07096	8.00631	8.3215	7.59867	7.15084	7.00713	7.11163	7.13424	7.20474			4.8375	8.19769	8.40727	8.53382	8.3215	7.59867	8.20515	8.5483	7.18156	7.20287	7.14189
	4.84	8.1216	8.07197	8.02046	8.30235	7.57952	7.14435	6.99606	7.10899	7.13169	7.18828			4.84	8.19546	8.39926	8.53889	8.30235	7.57952	8.19576	8.54125	7.19612	7.2021	7.1406
	4.8425	8.11682	8.07996	8.03601	8.31519	7.59236	7.14542	7.02146	7.10768	7.13442	7.20086			4.8425	8.18774	8.39203	8.53225	8.31519	7.59236	8.19749	8.553	7.19068	7.20353	7.13973
	4.845	8.11198	8.07789	8.02046	8.32587	7.60304	7.14387	7.00414	7.11048	7.13952	7.19883			4.845	8.1804	8.38804	8.54599	8.32587	7.60304	8.20255	8.54775	7.18406	7.20426	7.14196
	4.8475	8.11644	8.07608	8.00913	8.31874	7.59591	7.1498	7.00611	7.1088	7.14264	7.19686			4.8475	8.18426	8.39768	8.53303	8.31874	7.59591	8.20005	8.54044	7.19282	7.20021	7.15664
	4.85	8.1327	8.06321	8.00953	8.30258	7.57975	7.14981	6.99485	7.11373	7.1322	7.20381			4.85	8.18735	8.39191	8.51476	8.30258	7.57975	8.2065	8.54141	7.19427	7.20108	7.14856
	4.8525	8.11429	8.07614	8.01656	8.31849	7.59566	7.13911	6.9962	7.10657	7.13295	7.19919			4.8525	8.19992	8.40453	8.53961	8.31849	7.59566	8.20059	8.5597	7.18294	7.2008	7.15014
	4.855	8.14406	8.05147	8.01879	8.31352	7.59069	7.1403	7.00905	7.10388	7.13581	7.19102			4.855	8.18863	8.39163	8.53303	8.31352	7.59069	8.20385	8.55544	7.19049	7.19625	7.14999
	4.8575	8.1266	8.07428	8.01316	8.30215	7.57932	7.14318	6.99915	7.11294	7.13491	7.20717			4.8575	8.17865	8.39063	8.53336	8.30215	7.57932	8.19861	8.53936	7.18814	7.19982	7.13894
	4.86	8.10367	8.08904	8.02049	8.29871	7.57588	7.14546	7.00847	7.11209	7.13481	7.20001			4.86	8.19123	8.39696	8.52682	8.29871	7.57588	8.20217	8.5515	7.19808	7.20156	7.14291
	4.8625	8.12701	8.05964	8.0139	8.30924	7.58641	7.14219	7.00593	7.10855	7.13653	7.20215			4.8625	8.19705	8.38194	8.53334	8.30924	7.58641	8.20947	8.55302	7.19868	7.20183	7.14772
	4.865	8.11363	8.06567	8.0184	8.32015	7.59732	7.1434	6.99537	7.10419	7.13984	7.20496			4.865	8.18269	8.40788	8.52859	8.32015	7.59732	8.20405	8.54654	7.18073	7.20368	7.15796
	4.8675	8.11149	8.05526	8.02167	8.30041	7.57758	7.14765	6.99592	7.10008	7.13395	7.20599			4.8675	8.19019	8.38425	8.53328	8.30041	7.57758	8.2031	8.54114	7.19081	7.19943	7.15109
	4.87	8.12406	8.06626	8.02011	8.31887	7.59604	7.15131	7.00391	7.12052	7.14837	7.19458			4.87	8.19563	8.38746	8.52971	8.31887	7.59604	8.20097	8.53997	7.18884	7.19979	7.15043
	4.8725	8.12168	8.07128	8.01521	8.29214	7.56931	7.14451	7.00608	7.10752	7.13754	7.19896			4.8725	8.19506	8.39215	8.5418	8.29214	7.56931	8.20085	8.54724	7.19326	7.2045	7.1445
	4.875	8.12507	8.06193	8.01642	8.30377	7.58094	7.14579	7.01001	7.10926	7.13716	7.19761			4.875	8.18508	8.38892	8.54558	8.30377	7.58094	8.2041	8.54173	7.19095	7.20066	7.14007
	4.8775	8.13052	8.06849	8.02311	8.30324	7.58041	7.14785	7.00515	7.11263	7.1387	7.20387			4.8775	8.1993	8.39443	8.53107	8.30324	7.58041	8.19424	8.55095	7.20095	7.20249	7.14242
	4.88	8.12372	8.07874	8.0136	8.31309	7.59026	7.14354	6.99927	7.11779	7.13952	7.21518			4.88	8.1933	8.39895	8.542	8.31309	7.59026	8.20201	8.55204	7.18983	7.19873	7.14524
	4.8825	8.1252	8.07763	8.00496	8.30744	7.58461	7.14204	7.01157	7.11265	7.13758	7.2023			4.8825	8.2008	8.39274	8.51495	8.30744	7.58461	8.20173	8.55792	7.19025	7.20064	7.14429
	4.885	8.11646	8.07311	8.00746	8.29622	7.57339	7.14867	6.99528	7.11045	7.13468	7.18872			4.885	8.1928	8.38693	8.52513	8.29622	7.57339	8.20298	8.54034	7.18383	7.20259	7.14451
	4.8875	8.1164	8.05731	8.02866	8.30771	7.58488	7.15263	7.01497	7.11632	7.13806	7.20719			4.8875	8.19599	8.40501	8.52708	8.30771	7.58488	8.20326	8.53943	7.19099	7.20437	7.15514
	4.89	8.12847	8.06533	8.02032	8.30219	7.57936	7.14378	7.00801	7.1139	7.14131	7.19806			4.89	8.20194	8.40379	8.54551	8.30219	7.57936	8.20168	8.54644	7.18303	7.19759	7.13795
	4.8925	8.1035	8.07022	8.01692	8.30214	7.57931	7.14358	7.0081	7.10385	7.13214	7.19362			4.8925	8.2097	8.3996	8.54998	8.30214	7.57931	8.20422	8.55194	7.19418	7.20703	7.15174
	4.895	8.13074	8.07529	8.0235	8.30562	7.58279	7.14417	7.01513	7.11204	7.13078	7.20199			4.895	8.18981	8.40366	8.52415	8.30562	7.58279	8.19913	8.54766	7.18936	7.20299	7.14297
	4.8975	8.12576	8.07951	8.02791	8.30551	7.58268	7.15082	7.0111	7.11446	7.14718	7.20011			4.8975	8.19797	8.39482	8.53295	8.30551	7.58268	8.19972	8.55415	7.19073	7.20094	7.14702
	4.9	8.11964	8.07729	8.01807	8.30933	7.5865	7.14775	7.00193	7.11821	7.13344	7.2112			4.9	8.19827	8.39581	8.51348	8.30933	7.5865	8.20415	8.54567	7.18852	7.20307	7.15103
	4.9025	8.13041	8.07937	8.01631	8.30805	7.58522	7.14572	7.01486	7.1192	7.13648	7.20364			4.9025	8.19944	8.38728	8.53818	8.30805	7.58522	8.19829	8.55036	7.1889	7.20817	7.15296
	4.905	8.1084	8.07236	8.02884	8.31261	7.58978	7.14043	6.99848	7.1144	7.1329	7.19998			4.905	8.19122	8.39403	8.54327	8.31261	7.58978	8.20837	8.5403	7.18686	7.20201	7.15018
	4.9075	8.12504	8.07643	8.01546	8.31119	7.58836	7.14617	7.00066	7.11416	7.13641	7.20096			4.9075	8.2043	8.39686	8.53634	8.31119	7.58836	8.20439	8.55136	7.19138	7.19954	7.14855
	4.91	8.10056	8.05615	8.01942	8.30754	7.58471	7.14642	7.00976	7.11538	7.13142	7.1899			4.91	8.18115	8.39713	8.53438	8.30754	7.58471	8.20437	8.54069	7.1864	7.1981	7.14934
	4.9125	8.1248	8.081	8.01206	8.30411	7.58128	7.14438	7.00613	7.11385	7.1411	7.21144			4.9125	8.19916	8.39077	8.53316	8.30411	7.58128	8.20194	8.54584	7.19777	7.20565	7.14638
	4.915	8.1468	8.0776	8.02491	8.31326	7.59043	7.14035	7.00415	7.1088	7.13373	7.20004			4.915	8.1824	8.38552	8.52946	8.31326	7.59043	8.19879	8.54496	7.19387	7.19811	7.14673
	4.9175	8.12649	8.06935	8.02159	8.3106	7.58777	7.13773	7.00535	7.11844	7.13434	7.20326			4.9175	8.19767	8.38903	8.53909	8.3106	7.58777	8.20155	8.55121	7.18872	7.20073	7.14625
	4.92	8.13026	8.06702	8.01369	8.29812	7.57529	7.1475	7.00613	7.11131	7.13728	7.20594			4.92	8.19417	8.39189	8.53487	8.29812	7.57529	8.2066	8.53767	7.1883	7.19592	7.1499
	4.9225	8.13028	8.07299	8.03129	8.30192	7.57909	7.14481	7.0059	7.1098	7.13393	7.20253			4.9225	8.1949	8.3907	8.53733	8.30192	7.57909	8.20469	8.54439	7.19324	7.19863	7.14572
	4.925	8.12408	8.07495	8.01731	8.31725	7.59442	7.14964	7.00977	7.1091	7.13274	7.19563			4.925	8.20332	8.39487	8.53335	8.31725	7.59442	8.20131	8.54621	7.18413	7.20171	7.15239
	4.9275	8.10842	8.07412	8.03047	8.31013	7.5873	7.14233	7.00101	7.10449	7.12719	7.19382			4.9275	8.20468	8.38787	8.52387	8.31013	7.5873	8.2056	8.53964	7.19058	7.19727	7.16032
	4.93	8.11913	8.07028	8.02136	8.30817	7.58534	7.13689	7.00074	7.11068	7.13622	7.19284			4.93	8.19145	8.38751	8.54273	8.30817	7.58534	8.20435	8.53982	7.18938	7.1997	7.1459
	4.9325	8.13142	8.06349	8.02177	8.30805	7.58522	7.15106	6.99967	7.10828	7.13868	7.1942			4.9325	8.19265	8.39482	8.54221	8.30805	7.58522	8.20569	8.55413	7.18428	7.19954	7.14712
	4.935	8.12773	8.08662	8.01869	8.31738	7.59455	7.13503	7.0104	7.1079	7.13255	7.19931			4.935	8.19595	8.40112	8.55801	8.31738	7.59455	8.20658	8.54345	7.17991	7.19989	7.15213
	4.9375	8.11939	8.06964	8.04045	8.30033	7.5775	7.14778	7.00605	7.11449	7.13681	7.20464			4.9375	8.19746	8.3893	8.5363	8.30033	7.5775	8.19775	8.54477	7.18386	7.20086	7.15086
	4.94	8.11847	8.07628	8.00488	8.31446	7.59163	7.14226	7.00039	7.107	7.14438	7.20222			4.94	8.20425	8.40082	8.53868	8.31446	7.59163	8.20681	8.54781	7.18554	7.20316	7.14011
	4.9425	8.11088	8.07002	8.00858	8.31196	7.58913	7.14568	7.0227	7.11592	7.134	7.2116			4.9425	8.19004	8.39343	8.52889	8.31196	7.58913	8.20367	8.54431	7.1938	7.19742	7.1532
	4.945	8.12801	8.06794	8.03049	8.29313	7.5703	7.1487	7.00744	7.10754	7.13678	7.2033			4.945	8.19257	8.39021	8.50903	8.29313	7.5703	8.20752	8.53956	7.18405	7.19739	7.14362
	4.9475	8.12464	8.06964	8.01317	8.30265	7.57982	7.1523	7.00966	7.1078	7.13743	7.19384			4.9475	8.19686	8.38352	8.54566	8.30265	7.57982	8.20135	8.53631	7.19015	7.20961	7.1439
	4.95	8.1251	8.07597	8.0198	8.29335	7.57052	7.14351	7.00625	7.11084	7.13459	7.19982			4.95	8.18857	8.39159	8.51601	8.29335	7.57052	8.20719	8.54515	7.18302	7.20124	7.15474
	4.9525	8.11558	8.05826	8.01981	8.30116	7.57833	7.1442	7.02374	7.10987	7.14071	7.20556			4.9525	8.19792	8.37833	8.54033	8.30116	7.57833	8.20427	8.54563	7.19061	7.19808	7.15027
	4.955	8.13287	8.08434	8.03585	8.31177	7.58894	7.14538	7.01304	7.11342	7.13807	7.19313			4.955	8.20036	8.38776	8.54011	8.31177	7.58894	8.20146	8.5417	7.19346	7.20641	7.1367
	4.9575	8.12879	8.07612	8.03036	8.30618	7.58335	7.14638	7.01431	7.11133	7.13274	7.20223			4.9575	8.19124	8.3917	8.54621	8.30618	7.58335	8.20624	8.54941	7.19336	7.20489	7.14422
	4.96	8.13374	8.08471	8.01601	8.31482	7.59199	7.14495	7.00382	7.10902	7.12847	7.19997			4.96	8.18617	8.39547	8.54176	8.31482	7.59199	8.20946	8.5461	7.18515	7.2046	7.14967
	4.9625	8.12211	8.07275	8.0178	8.30532	7.58249	7.14584	6.99873	7.11431	7.13451	7.19699			4.9625	8.19634	8.39248	8.54059	8.30532	7.58249	8.20395	8.54521	7.19936	7.20037	7.15279
	4.965	8.10736	8.07361	8.02451	8.31248	7.58965	7.14748	7.01231	7.11381	7.13712	7.2064			4.965	8.19931	8.3906	8.52534	8.31248	7.58965	8.20191	8.5402	7.20051	7.20726	7.14714
	4.9675	8.11846	8.0721	8.01257	8.29886	7.57603	7.14558	7.01182	7.10933	7.13804	7.20219			4.9675	8.19864	8.40221	8.53573	8.29886	7.57603	8.20231	8.54405	7.18262	7.20374	7.14244
	4.97	8.12001	8.07533	8.018	8.31353	7.5907	7.1363	7.01682	7.10841	7.1343	7.20405			4.97	8.18797	8.39339	8.53186	8.31353	7.5907	8.20458	8.54945	7.19521	7.20383	7.14988
	4.9725	8.10861	8.07606	7.99828	8.31475	7.59192	7.14796	6.99783	7.10837	7.13963	7.19604			4.9725	8.19294	8.40149	8.56815	8.31475	7.59192	8.2059	8.54	7.18557	7.20054	7.14726
	4.975	8.12875	8.07374	8.01104	8.30453	7.5817	7.14961	7.00769	7.11006	7.13379	7.19909			4.975	8.1928	8.39574	8.52292	8.30453	7.5817	8.20348	8.54594	7.19175	7.20383	7.13995
	4.9775	8.1228	8.07969	8.01387	8.30128	7.57845	7.14379	7.00431	7.11455	7.13716	7.19671			4.9775	8.18928	8.39701	8.50351	8.30128	7.57845	8.20646	8.55759	7.18753	7.21162	7.13947
	4.98	8.12105	8.07202	8.02494	8.31926	7.59643	7.14625	6.99857	7.10862	7.13971	7.20474			4.98	8.18203	8.40073	8.52634	8.31926	7.59643	8.20155	8.55467	7.19283	7.20793	7.1472
	4.9825	8.1153	8.07298	8.02208	8.31456	7.59173	7.14498	7.02214	7.11399	7.14264	7.21693			4.9825	8.1862	8.40426	8.53097	8.31456	7.59173	8.20222	8.55135	7.19294	7.20122	7.14306
	4.985	8.11708	8.08297	8.01938	8.30295	7.58012	7.14743	7.00274	7.11922	7.13443	7.19953			4.985	8.18941	8.39334	8.53255	8.30295	7.58012	8.20598	8.54897	7.18556	7.20606	7.14321
	4.9875	8.12147	8.07904	8.03156	8.30946	7.58663	7.14814	7.00521	7.11299	7.13765	7.19485			4.9875	8.20128	8.38527	8.549	8.30946	7.58663	8.20401	8.5511	7.18656	7.20664	7.15036
	4.99	8.12299	8.08138	8.01974	8.32701	7.60418	7.13923	7.00068	7.10841	7.13321	7.20877			4.99	8.18392	8.39614	8.52731	8.32701	7.60418	8.20528	8.5486	7.18552	7.20691	7.13687
[truncated: 2,004 more rows]

## Sheet: Figure 4C
Source Data Figure 4C
			Oxidation kinetics								Oxidation kinetics								Oxidation kinetics
			kobs values 1st phase (s-1)								kobs values 2nd phase (s-1)								kobs values 3rd phase (s-1)
Protein	[H2O2] (µM)	Set#1	Set#2	Set#3	Mean	STDEV		Protein	[H2O2] (µM)	Set#1	Set#2	Set#3	Mean	STDEV		Protein	[H2O2] (µM)	Set#1	Set#2	Set#3	Mean	STDEV
His6-Tsa1	1	89.5	73.7	77	80.0667	8.33447		His6-Tsa1	10	75.8	61	67.2	68	7.43236		His6-Tsa1	10	7.6	9.5	4.9	7.33333	2.31157
	2	194.1	177	162.7	177.933	15.7208		His6-Tsa1	50	74.6	62.8	63.5	66.9667	6.61992		His6-Tsa1	50	8	9.1	7.5	8.2	0.818535
	3	307.4	297	284.3	296.233	11.5691		His6-Tsa1	125	73.1	71.8	72.4	72.4333	0.650641		His6-Tsa1	125	7.9	8.2	7.1	7.73333	0.568624
	4	415.8	404	456.3	425.367	27.4311		His6-Tsa1	250	57.6	86.6	82.3	75.5	15.6502		His6-Tsa1	250	7.6	8.5	6.8	7.63333	0.85049
	5	576	527	525.4	542.8	28.7632		His6-Tsa1	500	52.5	80.9	71.4	68.2667	14.4569		His6-Tsa1	500	7.9	8.1	6.1	7.36667	1.10151
								His6-Tsa1	1000	60.9	72.5	77.7	70.3667	8.60078		His6-Tsa1	1000	6.7	8.1	5.1	6.63333	1.50111
His6-Tsa2	1	16.2	14.7	22.7	17.8667	4.25245		His6-Tsa2	125	38.5	81		59.75	30.052		His6-Tsa2	10	3.8	4.7	3.8	4.1	0.519615
	2	27.7	29.3	29.5	28.8333	0.986577		His6-Tsa2	250	43	58	55.9	52.3	8.12219		His6-Tsa2	50	4.9	3.9	4.7	4.5	0.52915
	3	48.5	43.1	43.8	45.1333	2.93655		His6-Tsa2	500	46	45	51.8	47.6	3.67151		His6-Tsa2	125	4.3	4.2		4.25	0.0707107
	4	55.2	62.2	52.7	56.7	4.92443		His6-Tsa2	1000	44	44.2	55.5	47.9	6.58255		His6-Tsa2	250	4.2	3.8	3.4	3.8	0.4
	5	116.9	116	67.8	100.233	28.0917										His6-Tsa2	500	4.1	3.8	3.2	3.7	0.458258
																His6-Tsa2	1000	3.7	3.8	3.3	3.6	0.264575

## Sheet: Figure 4D
Source Data Figure 4D
[His6-Tsa1]		1	1	1	1	1		[His6-Tsa2]		1	1	1	1	1
[Trx] (µM)		5	10	15	20	25		[Trx] (µM)		5	10	15	20	25
	Time (s)	Fluorescence (AU)							Time (s)	Fluorescence (AU)
	1.25e-05	8.39115	8.39115	8.39115	8.39115	8.39115			1.25e-05	8.75942	8.75942	8.75942	8.75942	8.75942
	2.5e-05	8.38676	8.40522	8.39062	8.40325	8.4079			2.5e-05	8.764	8.7606	8.75183	8.74722	8.76242
	3.75e-05	8.38402	8.40644	8.38886	8.41495	8.42488			3.75e-05	8.76751	8.75618	8.74634	8.74612	8.77272
	5e-05	8.37769	8.40728	8.38402	8.41135	8.43857			5e-05	8.77643	8.74923	8.74241	8.74892	8.78002
	6.25e-05	8.36861	8.40789	8.37738	8.40455	8.43132			6.25e-05	8.78444	8.74622	8.73928	8.75252	8.78562
	7.5e-05	8.35976	8.41163	8.37807	8.40675	8.4169			7.5e-05	8.78429	8.74786	8.73646	8.75232	8.78702
	8.75e-05	8.35403	8.41861	8.37784	8.42265	8.4021			8.75e-05	8.77735	8.75003	8.73405	8.73432	8.78842
	0.0001	8.35682	8.42529	8.37616	8.44885	8.38513			0.0001	8.76728	8.74832	8.72566	8.71412	8.79832
	0.0001125	8.36403	8.42838	8.3691	8.47115	8.37254			0.0001125	8.75339	8.74549	8.72368	8.70442	8.80762
	0.000125	8.37116	8.4288	8.35598	8.48215	8.36331			0.000125	8.73989	8.74565	8.72425	8.70492	8.81222
	0.0001375	8.37585	8.43208	8.35197	8.47695	8.34988			0.0001375	8.73676	8.74714	8.72673	8.70502	8.80902
	0.00015	8.37669	8.43132	8.35575	8.46605	8.33504			0.00015	8.7379	8.74164	8.73562	8.70192	8.80082
	0.0001625	8.37616	8.42701	8.35918	8.46035	8.32939			0.0001625	8.74034	8.73645	8.74893	8.70392	8.79222
	0.000175	8.37639	8.41819	8.36372	8.45155	8.33138			0.000175	8.74218	8.735	8.76152	8.70612	8.78252
	0.0001875	8.38524	8.41209	8.37246	8.43565	8.32852			0.0001875	8.75316	8.73394	8.76392	8.70662	8.77972
	0.0002	8.39466	8.40755	8.37353	8.42595	8.31799			0.0002	8.76216	8.73695	8.76888	8.70272	8.77802
	0.0002125	8.39554	8.40633	8.36967	8.42885	8.31044			0.0002125	8.76247	8.74599	8.77441	8.70542	8.77382
	0.000225	8.38741	8.40438	8.35796	8.43995	8.31375			0.000225	8.76346	8.76472	8.76698	8.71432	8.76862
	0.0002375	8.38001	8.39584	8.34354	8.45735	8.31971			0.0002375	8.75263	8.78067	8.75366	8.72802	8.76692
	0.00025	8.37574	8.3889	8.33652	8.46795	8.33424			0.00025	8.73569	8.79444	8.74134	8.73322	8.75452
	0.0002625	8.37219	8.37867	8.33099	8.46405	8.3445			0.0002625	8.72066	8.79486	8.73047	8.73792	8.74032
	0.000275	8.37818	8.37055	8.32378	8.44625	8.34294			0.000275	8.71265	8.77781	8.72944	8.74172	8.73612
	0.0002875	8.38718	8.36994	8.31638	8.42765	8.3442			0.0002875	8.7109	8.76014	8.7262	8.74512	8.73872
	0.0003	8.40073	8.36391	8.32073	8.42055	8.34988			0.0003	8.71646	8.74393	8.7236	8.73962	8.74012
	0.0003125	8.40694	8.36113	8.33534	8.41785	8.34919			0.0003125	8.71646	8.73085	8.7241	8.72582	8.73882
	0.000325	8.4127	8.36471	8.34934	8.42475	8.34801			0.000325	8.71761	8.71524	8.7315	8.72742	8.74472
	0.0003375	8.41106	8.3683	8.3559	8.42425	8.35057			0.0003375	8.72516	8.70685	8.73421	8.73692	8.75312
	0.00035	8.40755	8.37654	8.35083	8.42165	8.35591			0.00035	8.72814	8.70376	8.73516	8.73752	8.74782
	0.0003625	8.40424	8.38607	8.3432	8.41315	8.36045			0.0003625	8.73104	8.70151	8.73783	8.73842	8.73422
	0.000375	8.40256	8.39386	8.33389	8.40115	8.35785			0.000375	8.72425	8.70674	8.73493	8.74892	8.72232
	0.0003875	8.39439	8.39489	8.33233	8.39175	8.35675			0.0003875	8.70899	8.71673	8.72803	8.76272	8.71602
	0.0004	8.37753	8.38893	8.3353	8.38645	8.35236			0.0004	8.69289	8.72963	8.72532	8.76422	8.71072
	0.0004125	8.36365	8.38581	8.33786	8.38205	8.35205			0.0004125	8.6932	8.74462	8.71887	8.76072	8.71322
	0.000425	8.35823	8.3834	8.34686	8.37445	8.35366			0.000425	8.70311	8.75694	8.70419	8.76652	8.72392
	0.0004375	8.35358	8.3802	8.35155	8.37085	8.36163			0.0004375	8.70952	8.76262	8.68889	8.77712	8.74352
	0.00045	8.35613	8.37352	8.34175	8.37505	8.36304			0.00045	8.70655	8.75846	8.68355	8.77482	8.76192
	0.0004625	8.358	8.36895	8.32741	8.37315	8.35583			0.0004625	8.71494	8.7566	8.68473	8.76422	8.77992
	0.000475	8.35445	8.37261	8.32027	8.37795	8.35049			0.000475	8.72074	8.75934	8.68587	8.75952	8.80322
	0.0004875	8.3522	8.37738	8.31635	8.38185	8.34561			0.0004875	8.72905	8.76846	8.68145	8.75872	8.82352
	0.0005	8.3482	8.37749	8.31348	8.37935	8.34065			0.0005	8.73272	8.77044	8.67371	8.75592	8.83932
	0.0005125	8.34328	8.37696	8.31276	8.37375	8.34107			0.0005125	8.73645	8.76297	8.67386	8.75882	8.85232
	0.000525	8.35079	8.38275	8.31741	8.37025	8.34732			0.000525	8.73439	8.7508	8.68618	8.75752	8.85802
	0.0005375	8.36235	8.39172	8.32073	8.37585	8.34675			0.0005375	8.72905	8.74458	8.70441	8.75142	8.85282
	0.00055	8.37166	8.39717	8.32458	8.38105	8.33805			0.00055	8.73058	8.75087	8.71975	8.74652	8.85012
	0.0005625	8.37967	8.39984	8.33347	8.38375	8.32733			0.0005625	8.73973	8.76411	8.72612	8.74042	8.85292
	0.000575	8.37837	8.39813	8.34778	8.39005	8.32024			0.000575	8.7556	8.77182	8.73043	8.73782	8.84862
	0.0005875	8.37269	8.39035	8.36815	8.39715	8.32249			0.0005875	8.77056	8.76838	8.73791	8.73032	8.83212
	0.0006	8.36571	8.3834	8.38249	8.40145	8.32772			0.0006	8.78063	8.75316	8.75462	8.72102	8.82102
	0.0006125	8.35754	8.37734	8.39432	8.40105	8.33325			0.0006125	8.7788	8.73699	8.76175	8.71652	8.81842
	0.000625	8.35411	8.37356	8.39836	8.39865	8.32928			0.000625	8.77231	8.73142	8.76591	8.71382	8.82222
	0.0006375	8.35121	8.36933	8.39901	8.40285	8.32157			0.0006375	8.76247	8.73661	8.75771	8.70592	8.81692
	0.00065	8.35335	8.36586	8.39779	8.40985	8.31707			0.00065	8.74942	8.74164	8.7442	8.69792	8.80652
	0.0006625	8.35518	8.36372	8.39401	8.41895	8.31719			0.0006625	8.73157	8.74996	8.73119	8.69422	8.81142
	0.000675	8.35121	8.36689	8.39672	8.43365	8.32585			0.000675	8.71616	8.74843	8.72108	8.69572	8.82292
	0.0006875	8.34629	8.37394	8.39634	8.44365	8.33			0.0006875	8.70472	8.73912	8.71471	8.70522	8.82982
	0.0007	8.34969	8.3786	8.39287	8.45325	8.32611			0.0007	8.69785	8.72673	8.72322	8.71492	8.82592
	0.0007125	8.35716	8.3818	8.38902	8.46845	8.32024			0.0007125	8.69205	8.712	8.73573	8.72212	8.81932
	0.000725	8.36094	8.38153	8.38554	8.48595	8.31948			0.000725	8.68946	8.70006	8.73718	8.71922	8.80812
	0.0007375	8.36376	8.37982	8.38047	8.49305	8.32459			0.0007375	8.69464	8.69606	8.73352	8.71872	8.79272
	0.00075	8.36544	8.39042	8.37616	8.48065	8.33191			0.00075	8.70281	8.70086	8.72742	8.72012	8.78802
	0.0007625	8.3659	8.41049	8.3707	8.46105	8.34183			0.0007625	8.70693	8.71193	8.71986	8.71562	8.78542
	0.000775	8.3609	8.42353	8.36834	8.44855	8.3535			0.000775	8.70166	8.71532	8.71422	8.71992	8.78592
	0.0007875	8.36037	8.42887	8.3643	8.43745	8.37223			0.0007875	8.69594	8.70643	8.70422	8.73392	8.78572
	0.0008	8.35747	8.42502	8.35556	8.42505	8.38742			0.0008	8.6964	8.69361	8.69846	8.74692	8.78162
	0.0008125	8.34518	8.41739	8.35468	8.42055	8.3881			0.0008125	8.69197	8.68217	8.7014	8.75992	8.77902
	0.000825	8.33847	8.40816	8.35491	8.41425	8.38002			0.000825	8.69426	8.6782	8.70544	8.75962	8.77392
	0.0008375	8.34278	8.40381	8.35293	8.40355	8.3619			0.0008375	8.70113	8.684	8.71395	8.75512	8.75972
	0.00085	8.34476	8.40232	8.34492	8.39565	8.34828			0.00085	8.70739	8.68465	8.72097	8.75592	8.74722
	0.0008625	8.34438	8.39466	8.33805	8.39325	8.34786			0.0008625	8.70922	8.69087	8.7159	8.76132	8.74182
	0.000875	8.34232	8.3776	8.33557	8.39485	8.36376			0.000875	8.70731	8.70201	8.70747	8.76252	8.74022
	0.0008875	8.34064	8.35887	8.33885	8.39415	8.37925			0.0008875	8.70784	8.71547	8.70094	8.76042	8.74292
	0.0009	8.33908	8.35174	8.34148	8.38685	8.3899			0.0009	8.71692	8.72825	8.69678	8.75482	8.74212
	0.0009125	8.34396	8.3551	8.33855	8.37715	8.3902			0.0009125	8.71791	8.73687	8.7043	8.74772	8.74122
	0.000925	8.35217	8.35384	8.33767	8.38405	8.38387			0.000925	8.72074	8.74916	8.71174	8.74982	8.74132
	0.0009375	8.36239	8.34922	8.3287	8.39935	8.37361			0.0009375	8.72715	8.76739	8.71868	8.76312	8.74272
	0.00095	8.3762	8.35258	8.32165	8.42195	8.36151			0.00095	8.73966	8.78059	8.71681	8.78122	8.75952
	0.0009625	8.38306	8.3609	8.3239	8.43765	8.35976			0.0009625	8.74881	8.7844	8.71376	8.79492	8.79132
	0.000975	8.38326	8.36284	8.32771	8.45505	8.36235			0.000975	8.74294	8.78376	8.71464	8.81102	8.80792
	0.0009875	8.3812	8.36284	8.32657	8.47855	8.36251			0.0009875	8.72333	8.77967	8.70956	8.82362	8.80522
	0.001	8.37952	8.36223	8.31696	8.49425	8.35926			0.001	8.70555	8.77456	8.70831	8.82902	8.79022
	0.0010125	8.37872	8.35342	8.31577	8.50075	8.35942			0.0010125	8.69716	8.77052	8.70529	8.82552	8.77642
	0.001025	8.37795	8.34739	8.3263	8.50115	8.36216			0.001025	8.689	8.76834	8.70312	8.82122	8.77382
	0.0010375	8.3786	8.35544	8.34057	8.50045	8.3659			0.0010375	8.69678	8.76392	8.70407	8.81492	8.77202
	0.00105	8.38039	8.36086	8.34518	8.50455	8.36376			0.00105	8.71051	8.76369	8.71334	8.80792	8.77192
	0.0010625	8.37673	8.36593	8.34663	8.50505	8.35633			0.0010625	8.735	8.76525	8.72395	8.79972	8.76792
	0.001075	8.36941	8.37551	8.34507	8.49625	8.34938			0.001075	8.76018	8.76518	8.73322	8.79752	8.76092
	0.0010875	8.36151	8.38298	8.34709	8.48665	8.35259			0.0010875	8.77811	8.76636	8.73562	8.80242	8.74832
	0.0011	8.35831	8.38588	8.3519	8.47945	8.36033			0.0011	8.77994	8.76644	8.72532	8.80812	8.74302
	0.0011125	8.36403	8.3852	8.35541	8.47175	8.36579			0.0011125	8.76361	8.76274	8.71704	8.80562	8.74922
	0.001125	8.37288	8.37699	8.35735	8.46845	8.3656			0.001125	8.75164	8.75953	8.71769	8.81382	8.76702
	0.0011375	8.37139	8.36036	8.37643	8.46105	8.3622			0.0011375	8.74393	8.76216	8.72944	8.82042	8.78602
	0.00115	8.35629	8.34442	8.39725	8.45495	8.36537			0.00115	8.7466	8.75896	8.74401	8.81952	8.79232
	0.0011625	8.33759	8.33751	8.40858	8.45985	8.36685			0.0011625	8.75362	8.75484	8.74859	8.81252	8.78432
	0.001175	8.33149	8.34339	8.40988	8.47125	8.36754			0.001175	8.75507	8.75595	8.74718	8.80412	8.77472
	0.0011875	8.34354	8.35502	8.4005	8.48045	8.36823			0.0011875	8.75606	8.76293	8.74809	8.80282	8.76892
	0.0012	8.36163	8.36769	8.38558	8.49245	8.35999			0.0012	8.75835	8.76018	8.74962	8.79992	8.75572
	0.0012125	8.37921	8.37944	8.37227	8.49975	8.35385			0.0012125	8.75415	8.75053	8.74756	8.80272	8.74882
	0.001225	8.38287	8.39042	8.36178	8.50345	8.35175			0.001225	8.75843	8.74317	8.74416	8.80582	8.75692
	0.0012375	8.37528	8.39263	8.35873	8.50705	8.35312			0.0012375	8.75957	8.73851	8.73848	8.80852	8.75842
	0.00125	8.35873	8.39176	8.35209	8.51695	8.34515			0.00125	8.75232	8.74153	8.73856	8.81062	8.75892
	0.0012625	8.34755	8.39126	8.33923	8.51805	8.33882			0.0012625	8.74073	8.73409	8.73455	8.80722	8.76182
	0.001275	8.34278	8.38428	8.31886	8.52345	8.33752			0.001275	8.73363	8.71166	8.73051	8.80782	8.77812
	0.0012875	8.34309	8.37619	8.30528	8.52475	8.33462			0.0012875	8.7466	8.69537	8.73081	8.81892	8.79242
	0.0013	8.3453	8.36921	8.30994	8.52345	8.32264			0.0013	8.76224	8.6893	8.72952	8.84082	8.80572
	0.0013125	8.34431	8.36368	8.32348	8.52375	8.31131			0.0013125	8.78193	8.69167	8.7323	8.86052	8.81002
	0.001325	8.34087	8.3609	8.3371	8.51135	8.3067			0.001325	8.79093	8.6985	8.73882	8.87002	8.80992
	0.0013375	8.33233	8.36238	8.34248	8.49345	8.31173			0.0013375	8.79062	8.71231	8.74268	8.87042	8.81212
	0.00135	8.32901	8.36692	8.34194	8.47535	8.31757			0.00135	8.79268	8.71929	8.74714	8.86022	8.81852
	0.0013625	8.32455	8.37001	8.34984	8.45815	8.31902			0.0013625	8.78749	8.71379	8.74599	8.85032	8.82172
	0.001375	8.3223	8.37112	8.35655	8.44235	8.31948			0.001375	8.77414	8.70487	8.74485	8.84682	8.81362
	0.0013875	8.32127	8.37024	8.35293	8.42795	8.30719			0.0013875	8.75652	8.69804	8.74382	8.84552	8.80082
	0.0014	8.32531	8.37348	8.34511	8.42615	8.29789			0.0014	8.74614	8.70239	8.74046	8.84472	8.79122
	0.0014125	8.32466	8.37799	8.34141	8.43305	8.30124			0.0014125	8.74759	8.71273	8.73573	8.84512	8.77892
	0.001425	8.31989	8.38665	8.33992	8.44875	8.30971			0.001425	8.75347	8.72406	8.7302	8.84772	8.77752
	0.0014375	8.31169	8.38684	8.34492	8.46405	8.32405			0.0014375	8.76087	8.73493	8.72467	8.84232	8.79342
	0.00145	8.3102	8.38123	8.35197	8.47135	8.33557			0.00145	8.77689	8.74366	8.71914	8.83042	8.81032
	0.0014625	8.32035	8.37688	8.34911	8.46695	8.34267			0.0014625	8.78879	8.74912	8.71563	8.82022	8.81852
	0.001475	8.3313	8.37944	8.34068	8.46255	8.34824			0.001475	8.80016	8.74981	8.71098	8.81232	8.82132
	0.0014875	8.34301	8.38336	8.33809	8.46635	8.36041			0.0014875	8.80413	8.74797	8.70407	8.81212	8.82342
	0.0015	8.3559	8.38077	8.34133	8.48155	8.3759			0.0015	8.79772	8.75568	8.70522	8.82312	8.83072
	0.0015125	8.36506	8.37471	8.34499	8.48825	8.39413			0.0015125	8.77674	8.76262	8.7051	8.82902	8.83982
	0.001525	8.36845	8.37741	8.34496	8.48995	8.40962			0.001525	8.75812	8.76865	8.70071	8.83502	8.84492
	0.0015375	8.36845	8.39027	8.3329	8.49555	8.40962			0.0015375	8.75576	8.76922	8.70377	8.84642	8.84302
	0.00155	8.36414	8.4	8.32481	8.49985	8.40435			0.00155	8.76262	8.76171	8.7125	8.85872	8.84142
	0.0015625	8.36388	8.40656	8.31902	8.48575	8.4013			0.0015625	8.7714	8.75106	8.71304	8.86392	8.84392
	0.001575	8.36823	8.40938	8.31203	8.47495	8.40435			0.001575	8.78208	8.74157	8.70758	8.86672	8.85042
	0.0015875	8.37463	8.40503	8.30929	8.47435	8.40866			0.0015875	8.79467	8.73024	8.70872	8.86672	8.85842
	0.0016	8.37826	8.39996	8.30914	8.47805	8.40306			0.0016	8.79718	8.73172	8.71674	8.86212	8.87032
	0.0016125	8.38032	8.39645	8.31074	8.48805	8.39093			0.0016125	8.79398	8.73916	8.72021	8.85732	8.88582
	0.001625	8.38081	8.38943	8.3247	8.50035	8.38024			0.001625	8.78749	8.74008	8.71113	8.86062	8.89282
	0.0016375	8.38066	8.38123	8.34755	8.51505	8.37574			0.0016375	8.77468	8.74321	8.70117	8.86752	8.89442
	0.00165	8.38032	8.38233	8.37002	8.52695	8.37422			0.00165	8.75599	8.74401	8.69343	8.86732	8.88472
	0.0016625	8.38535	8.38771	8.38783	8.52115	8.37632			0.0016625	8.74446	8.74485	8.69633	8.85962	8.87392
	0.001675	8.38383	8.39324	8.3984	8.49975	8.38791			0.001675	8.73233	8.74839	8.70869	8.85682	8.87212
	0.0016875	8.37196	8.39675	8.39767	8.47905	8.40531			0.0016875	8.72676	8.75259	8.72486	8.84662	8.87052
	0.0017	8.3567	8.3945	8.38867	8.46135	8.41599			0.0017	8.72165	8.75545	8.73955	8.83582	8.86492
	0.0017125	8.3469	8.38645	8.37936	8.46465	8.42896			0.0017125	8.72005	8.75755	8.74855	8.81802	8.85282
	0.001725	8.34061	8.3765	8.37219	8.47155	8.44258			0.001725	8.7183	8.75236	8.74844	8.81112	8.83802
	0.0017375	8.34129	8.36608	8.3691	8.47825	8.44448			0.0017375	8.7083	8.74889	8.74676	8.81032	8.82132
	0.00175	8.34858	8.36292	8.37086	8.48645	8.43727			0.00175	8.7096	8.74839	8.7466	8.81092	8.80852
	0.0017625	8.35518	8.36372	8.37395	8.48965	8.42675			0.0017625	8.71929	8.74134	8.74908	8.81212	8.80402
	0.001775	8.35949	8.36425	8.36853	8.49645	8.42114			0.001775	8.72234	8.73012	8.76045	8.81732	8.80842
	0.0017875	8.358	8.37238	8.36166	8.50255	8.42144			0.0017875	8.71479	8.71624	8.7756	8.82052	8.81942
	0.0018	8.35632	8.38066	8.36155	8.50245	8.42007			0.0018	8.71234	8.70678	8.77636	8.82382	8.82142
	0.0018125	8.3567	8.39065	8.36548	8.49675	8.4174			0.0018125	8.71883	8.70395	8.77354	8.82992	8.82272
	0.001825	8.35613	8.39801	8.36803	8.49585	8.41389			0.001825	8.73333	8.70689	8.76953	8.83502	8.82482
	0.0018375	8.3514	8.39778	8.36891	8.50035	8.41027			0.0018375	8.7437	8.71284	8.76431	8.83322	8.82972
	0.00185	8.34473	8.39874	8.36555	8.49825	8.41645			0.00185	8.75431	8.71921	8.76213	8.82362	8.83192
	0.0018625	8.33614	8.39469	8.36311	8.49755	8.42701			0.0018625	8.75698	8.72459	8.76762	8.81642	8.83462
	0.001875	8.33004	8.38974	8.36575	8.49665	8.43636			0.001875	8.74302	8.72974	8.77911	8.81192	8.84002
	0.0018875	8.33153	8.38554	8.37326	8.49425	8.44361			0.0018875	8.72768	8.73672	8.79292	8.81252	8.83482
	0.0019	8.33809	8.38554	8.38295	8.48625	8.44731			0.0019	8.7154	8.74374	8.80081	8.81702	8.83252
	0.0019125	8.34412	8.38962	8.39138	8.47245	8.44899			0.0019125	8.71128	8.74759	8.80222	8.81492	8.83262
	0.001925	8.35064	8.39244	8.39985	8.46015	8.44208			0.001925	8.72409	8.75122	8.80127	8.81352	8.83202
	0.0019375	8.3567	8.39336	8.40782	8.44845	8.42484			0.0019375	8.75133	8.75217	8.79982	8.81272	8.83362
	0.00195	8.36033	8.39389	8.4119	8.44485	8.40584			0.00195	8.7746	8.75873	8.79765	8.80662	8.83962
	0.0019625	8.36247	8.39851	8.41114	8.46315	8.38383			0.0019625	8.78322	8.76281	8.79185	8.80242	8.85362
	0.001975	8.36483	8.40229	8.40271	8.48095	8.36853			0.001975	8.78742	8.76407	8.78738	8.80572	8.87022
	0.0019875	8.36262	8.40114	8.39085	8.49235	8.36373			0.0019875	8.79474	8.75103	8.78296	8.81532	8.87372
	0.002	8.36418	8.40187	8.3799	8.50905	8.3664			0.002	8.80794	8.73897	8.77728	8.82652	8.86512
	0.0020125	8.3643	8.40667	8.37105	8.52055	8.3757			0.0020125	8.81565	8.73203	8.7709	8.82782	8.86592
	0.002025	8.35499	8.4103	8.37273	8.52175	8.38826			0.002025	8.8245	8.73096	8.77277	8.82442	8.87002
	0.0020375	8.34652	8.41518	8.37894	8.51845	8.39588			0.0020375	8.81427	8.7326	8.78395	8.82512	8.86802
	0.00205	8.34759	8.41621	8.39134	8.51255	8.40397			0.00205	8.79627	8.73764	8.79936	8.82712	8.86582
	0.0020625	8.35442	8.41373	8.40195	8.50605	8.41027			0.0020625	8.78383	8.73935	8.80672	8.82622	8.87422
	0.002075	8.35762	8.41064	8.40813	8.49665	8.41957			0.002075	8.77987	8.74458	8.80825	8.83292	8.87722
	0.0020875	8.35743	8.4098	8.40427	8.48335	8.43003			0.0020875	8.77895	8.75747	8.80711	8.84012	8.87442
	0.0021	8.35796	8.40988	8.39817	8.48245	8.43014			0.0021	8.77918	8.77285	8.80753	8.84682	8.87442
	0.0021125	8.35552	8.40183	8.38802	8.48855	8.42327			0.0021125	8.77689	8.78948	8.81363	8.85422	8.87392
	0.002125	8.35354	8.39534	8.37879	8.49895	8.42171			0.002125	8.76339	8.80344	8.82095	8.86052	8.86022
	0.0021375	8.35175	8.38249	8.37093	8.50295	8.42923			0.0021375	8.75476	8.81122	8.82431	8.86662	8.84332
	0.00215	8.35396	8.37532	8.36586	8.49635	8.44433			0.00215	8.74614	8.81458	8.82538	8.87232	8.82582
	0.0021625	8.36609	8.36601	8.35892	8.49465	8.45734			0.0021625	8.74416	8.81301	8.82538	8.87932	8.82052
	0.002175	8.3749	8.35956	8.35579	8.50255	8.46485			0.002175	8.75179	8.80607	8.8298	8.88512	8.81782
	0.0021875	8.37395	8.36135	8.35453	8.52435	8.46421			0.0021875	8.76033	8.79108	8.83347	8.89402	8.82642
	0.0022	8.36288	8.3583	8.35781	8.54785	8.45581			0.0022	8.76552	8.77304	8.83018	8.90482	8.84392
	0.0022125	8.35407	8.35273	8.35709	8.56315	8.44445			0.0022125	8.76026	8.76163	8.83251	8.92092	8.85442
	0.002225	8.35243	8.35907	8.35411	8.57275	8.42827			0.002225	8.75232	8.7561	8.83701	8.93882	8.86022
	0.0022375	8.35201	8.36975	8.34831	8.57325	8.41381			0.0022375	8.75187	8.74908	8.84029	8.94512	8.86582
	0.00225	8.35373	8.37013	8.33366	8.56665	8.40542			0.00225	8.74904	8.74214	8.84174	8.94482	8.87432
	0.0022625	8.35075	8.37154	8.32256	8.54965	8.39821			0.0022625	8.74233	8.73573	8.84247	8.94342	8.87742
	0.002275	8.34904	8.37497	8.32748	8.52965	8.39104			0.002275	8.73828	8.72818	8.83701	8.93602	8.88692
	0.0022875	8.34755	8.37921	8.33729	8.52355	8.38051			0.0022875	8.74912	8.71902	8.82599	8.92842	8.89402
	0.0023	8.34633	8.38726	8.35049	8.52215	8.37254			0.0023	8.75583	8.71624	8.81699	8.92372	8.90182
	0.0023125	8.34442	8.38527	8.37093	8.51565	8.37441			0.0023125	8.75675	8.72814	8.81104	8.92162	8.92182
	0.002325	8.34744	8.37604	8.37482	8.51265	8.3878			0.002325	8.75438	8.74618	8.80917	8.92872	8.94062
	0.0023375	8.35182	8.36425	8.36624	8.51325	8.39718			0.0023375	8.75019	8.75774	8.80821	8.93672	8.95342
	0.00235	8.35522	8.35361	8.35827	8.51285	8.40008			0.00235	8.74721	8.76712	8.80909	8.94302	8.97092
	0.0023625	8.35785	8.34896	8.35182	8.50325	8.40256			0.0023625	8.74553	8.77414	8.81115	8.93572	8.98092
	0.002375	8.35785	8.35155	8.35056	8.48305	8.40287			0.002375	8.74652	8.77102	8.82145	8.92792	8.98212
	0.0023875	8.35426	8.35651	8.34766	8.46615	8.39539			0.0023875	8.75026	8.76144	8.82992	8.92232	8.97902
	0.0024	8.34892	8.35861	8.34595	8.46185	8.38589			0.0024	8.75522	8.75145	8.83724	8.91952	8.97912
	0.0024125	8.34747	8.36685	8.34377	8.46845	8.38402			0.0024125	8.7598	8.74366	8.8414	8.91412	8.98222
	0.002425	8.34984	8.37024	8.34026	8.47795	8.38406			0.002425	8.7495	8.74172	8.84296	8.90892	8.98792
	0.0024375	8.34854	8.37257	8.33725	8.48455	8.38867			0.0024375	8.73363	8.74363	8.84518	8.90392	8.99052
	0.00245	8.34194	8.37173	8.33603	8.48815	8.39062			0.00245	8.72135	8.74824	8.84533	8.89302	8.98702
	0.0024625	8.34644	8.37108	8.34576	8.49205	8.38368			0.0024625	8.72799	8.74992	8.84552	8.88982	8.97962
	0.002475	8.35693	8.36822	8.35674	8.50585	8.37635			0.002475	8.74279	8.74782	8.84327	8.88862	8.97722
	0.0024875	8.36071	8.3683	8.35861	8.51765	8.37776			0.0024875	8.75927	8.74446	8.84693	8.88692	8.98382
	0.0025	8.35602	8.3678	8.36105	8.52375	8.3799			0.0025	8.76392	8.73813	8.85715	8.87912	9.00632
	0.0025125	8.35747	8.38077	8.36102	8.53025	8.38295			0.0025125	8.75415	8.73542	8.8731	8.87162	9.01372
	0.002525	8.36155	8.3942	8.36079	8.54415	8.37952			0.002525	8.74813	8.73989	8.88206	8.86792	9.00892
	0.0025375	8.36361	8.40396	8.36224	8.55705	8.38127			0.0025375	8.75278	8.74427	8.88458	8.87022	9.00132
	0.00255	8.35922	8.41537	8.36502	8.56975	8.386			0.00255	8.75232	8.75309	8.88699	8.87852	8.99442
	0.0025625	8.35613	8.42353	8.36639	8.57795	8.39192			0.0025625	8.74157	8.75793	8.88798	8.88492	8.99312
	0.002575	8.35266	8.4243	8.37376	8.57505	8.39798			0.002575	8.74294	8.75618	8.89038	8.88742	8.99322
	0.0025875	8.34843	8.42094	8.37769	8.57435	8.40763			0.0025875	8.75309	8.75915	8.89008	8.89512	8.98962
	0.0026	8.35236	8.43055	8.38863	8.57335	8.41709			0.0026	8.76506	8.76114	8.89198	8.90762	8.99442
	0.0026125	8.36311	8.43654	8.39622	8.56705	8.4195			0.0026125	8.77552	8.76495	8.88512	8.91132	8.99502
	0.002625	8.3736	8.43811	8.40076	8.55425	8.41557			0.002625	8.76987	8.7667	8.87329	8.91192	8.99032
	0.0026375	8.38638	8.43864	8.40511	8.54065	8.41141			0.0026375	8.76178	8.76064	8.86387	8.91282	8.99052
	0.00265	8.39905	8.44451	8.40843	8.52895	8.40603			0.00265	8.75537	8.75381	8.84853	8.91542	8.99702
	0.0026625	8.40191	8.44982	8.40511	8.52515	8.39592			0.0026625	8.75858	8.75282	8.82813	8.92372	9.01202
	0.002675	8.39794	8.44696	8.39878	8.52425	8.3881			0.002675	8.76339	8.7582	8.82195	8.93112	9.02112
	0.0026875	8.38802	8.44146	8.38974	8.52885	8.38646			0.0026875	8.78749	8.75591	8.82763	8.93492	9.02552
	0.0027	8.38772	8.43677	8.38863	8.53175	8.38936			0.0027	8.80336	8.75309	8.83568	8.93642	9.02212
	0.0027125	8.3905	8.43105	8.38821	8.53385	8.39585			0.0027125	8.81824	8.74942	8.84983	8.93852	9.01362
	0.002725	8.39264	8.42685	8.38505	8.54815	8.40271			0.002725	8.82442	8.75011	8.85895	8.93902	9.00842
	0.0027375	8.39478	8.42044	8.38142	8.57165	8.40832			0.0027375	8.82335	8.75209	8.86063	8.93772	9.01352
	0.00275	8.39203	8.41892	8.38188	8.59245	8.41534			0.00275	8.81916	8.76838	8.85349	8.93062	9.01482
	0.0027625	8.38947	8.42426	8.39169	8.59515	8.42701			0.0027625	8.81252	8.79383	8.85506	8.92682	9.00672
	0.002775	8.39096	8.43696	8.4053	8.59285	8.43678			0.002775	8.81137	8.81225	8.85315	8.92252	8.99452
	0.0027875	8.39119	8.45134	8.40969	8.59055	8.43773			0.0027875	8.81519	8.82564	8.85292	8.92052	8.98262
	0.0028	8.39096	8.4571	8.40454	8.58215	8.42705			0.0028	8.81672	8.82553	8.85979	8.92912	8.98422
	0.0028125	8.39729	8.45031	8.39855	8.56615	8.41301			0.0028125	8.8068	8.81275	8.88096	8.93722	9.00012
	0.002825	8.40565	8.44062	8.39283	8.54695	8.41107			0.002825	8.80191	8.79867	8.90141	8.94832	9.01232
	0.0028375	8.40511	8.4325	8.38367	8.53075	8.41614			0.0028375	8.80588	8.78933	8.91411	8.96372	9.02392
	0.00285	8.40782	8.42956	8.37955	8.52505	8.41648			0.00285	8.80237	8.78875	8.92185	8.96452	9.03772
	0.0028625	8.41267	8.42315	8.3876	8.52935	8.41553			0.0028625	8.79085	8.79696	8.92159	8.96352	9.05302
	0.002875	8.41419	8.41716	8.38764	8.53935	8.41664			0.002875	8.78681	8.79943	8.92109	8.96312	9.06972
	0.0028875	8.41282	8.41205	8.38795	8.54235	8.41942			0.0028875	8.78864	8.79905	8.91407	8.96462	9.08152
	0.0029	8.40839	8.39752	8.38791	8.54315	8.42556			0.0029	8.79413	8.8023	8.90755	8.96082	9.09452
	0.0029125	8.40572	8.3852	8.3926	8.54345	8.43129			0.0029125	8.79398	8.80092	8.90667	8.95122	9.10482
	0.002925	8.39912	8.38275	8.40405	8.54185	8.43293			0.002925	8.78376	8.79387	8.90759	8.95122	9.11792
	0.0029375	8.39043	8.38165	8.41553	8.53555	8.43796			0.0029375	8.77964	8.78433	8.89656	8.95462	9.12472
	0.00295	8.37864	8.37368	8.42731	8.52695	8.45169			0.00295	8.77849	8.77117	8.88401	8.95942	9.13522
	0.0029625	8.37132	8.36116	8.43105	8.52625	8.46806			0.0029625	8.78452	8.76762	8.87829	8.96192	9.13492
	0.002975	8.37154	8.35399	8.42926	8.53055	8.47573			0.002975	8.78536	8.77353	8.8744	8.97712	9.12292
	0.0029875	8.377	8.35613	8.42701	8.54065	8.47321			0.0029875	8.77803	8.77956	8.88058	8.99472	9.10752
	0.003	8.3762	8.36772	8.42411	8.54045	8.4607			0.003	8.77102	8.78391	8.88824	9.00422	9.08982
	0.0030125	8.3622	8.38214	8.42354	8.52685	8.44536			0.0030125	8.76422	8.78124	8.88798	9.01012	9.07812
	0.003025	8.3482	8.38905	8.4243	8.51685	8.44109			0.003025	8.7556	8.7857	8.8847	9.01462	9.07282
	0.0030375	8.34686	8.38851	8.41377	8.51855	8.45272			0.0030375	8.74027	8.80172	8.88195	9.01512	9.06622
	0.00305	8.35571	8.386	8.39928	8.52305	8.47168			0.00305	8.73218	8.82652	8.88824	9.01482	9.05602
	0.0030625	8.36727	8.38459	8.38627	8.52885	8.47576			0.0030625	8.73737	8.84117	8.89851	9.00952	9.04872
	0.003075	8.37646	8.39443	8.3849	8.52215	8.46356			0.003075	8.754	8.84918	8.91151	9.00572	9.05392
	0.0030875	8.38295	8.40686	8.38909	8.50925	8.46039			0.0030875	8.7614	8.85498	8.91571	8.99702	9.05572
	0.0031	8.38181	8.41842	8.39359	8.49805	8.46096			0.0031	8.76705	8.85734	8.90842	8.99622	9.05372
	0.0031125	8.37196	8.42235	8.39901	8.49285	8.46752			0.0031125	8.77712	8.86242	8.89767	8.99992	9.05722
	0.003125	8.36361	8.41136	8.3939	8.49715	8.47599			0.003125	8.78208	8.86249	8.89511	9.01082	9.05702
	0.0031375	8.35964	8.40477	8.38306	8.50905	8.47752			0.0031375	8.77826	8.86001	8.895	9.02222	9.05282
	0.00315	8.36487	8.40827	8.37723	8.51845	8.47325			0.00315	8.77369	8.86627	8.8958	9.02992	9.05342
	0.0031625	8.3741	8.41217	8.38028	8.52325	8.47538			0.0031625	8.77826	8.875	8.89626	9.03642	9.05552
	0.003175	8.37967	8.41178	8.38398	8.52665	8.47538			0.003175	8.7836	8.87268	8.89477	9.04172	9.05582
	0.0031875	8.38879	8.40763	8.39111	8.53045	8.4771			0.0031875	8.79177	8.86375	8.899	9.04582	9.05782
	0.0032	8.39775	8.40381	8.40374	8.53595	8.47466			0.0032	8.79703	8.85589	8.90194	9.04972	9.06782
	0.0032125	8.39996	8.40381	8.41801	8.53405	8.48091			0.0032125	8.79703	8.85315	8.90369	9.05682	9.07872
	0.003225	8.39813	8.40274	8.42514	8.53855	8.48553			0.003225	8.78337	8.85006	8.90747	9.06232	9.08342
	0.0032375	8.3913	8.40637	8.4222	8.54775	8.47866			0.0032375	8.77033	8.84639	8.91884	9.06172	9.08482
	0.00325	8.38734	8.4095	8.42621	8.55455	8.45635			0.00325	8.76064	8.85292	8.93379	9.06162	9.07972
	0.0032625	8.38673	8.41228	8.43262	8.56105	8.43071			0.0032625	8.75042	8.86276	8.94073	9.06492	9.06552
	0.003275	8.38066	8.41232	8.43674	8.55755	8.40809			0.003275	8.74401	8.87455	8.94779	9.06162	9.04272
	0.0032875	8.36998	8.40885	8.44185	8.55275	8.39516			0.0032875	8.75095	8.88637	8.94913	9.04952	9.02172
	0.0033	8.36311	8.40625	8.44345	8.55995	8.39218			0.0033	8.77903	8.89656	8.94901	9.04742	9.01532
	0.0033125	8.35964	8.40301	8.442	8.57255	8.40298			0.0033125	8.79642	8.90026	8.95306	9.04512	9.01382
	0.003325	8.35705	8.40301	8.43899	8.57575	8.41832			0.003325	8.80016	8.89396	8.96389	9.04212	9.01502
	0.0033375	8.35922	8.40328	8.44593	8.56025	8.433			0.0033375	8.79139	8.88954	8.97045	9.04272	9.02432
	0.00335	8.36884	8.4053	8.45169	8.53285	8.4438			0.00335	8.79177	8.88622	8.9735	9.05152	9.04392
	0.0033625	8.38154	8.41037	8.45234	8.51315	8.45013			0.0033625	8.80519	8.88076	8.98296	9.06192	9.05832
	0.003375	8.38738	8.41815	8.44955	8.50665	8.44921			0.003375	8.82717	8.87615	8.9896	9.07092	9.07092
	0.0033875	8.38093	8.42948	8.45181	8.50365	8.45043			0.0033875	8.84136	8.87287	8.99521	9.07652	9.09172
	0.0034	8.3807	8.43521	8.44704	8.50725	8.45124			0.0034	8.84594	8.86821	8.99532	9.07652	9.11942
	0.0034125	8.3857	8.42884	8.43147	8.50825	8.44891			0.0034125	8.84159	8.86161	8.98796	9.06662	9.14242
	0.003425	8.39218	8.4243	8.42056	8.50815	8.44197			0.003425	8.84296	8.85917	8.98605	9.04742	9.15392
	0.0034375	8.40164	8.42067	8.41553	8.50505	8.42953			0.0034375	8.84273	8.85746	8.98098	9.03492	9.16602
	0.00345	8.40481	8.41812	8.40816	8.50635	8.41645			0.00345	8.83724	8.84906	8.96713	9.03202	9.17302
	0.0034625	8.40492	8.42094	8.40324	8.51085	8.41469			0.0034625	8.83571	8.83644	8.94711	9.04012	9.16432
	0.003475	8.40282	8.41465	8.40431	8.52115	8.41503			0.003475	8.83915	8.82953	8.93349	9.05382	9.14492
	0.0034875	8.39703	8.40972	8.41381	8.53215	8.41404			0.0034875	8.83937	8.82648	8.92853	9.06432	9.12882
	0.0035	8.39108	8.41018	8.42224	8.54165	8.42114			0.0035	8.8348	8.82953	8.92948	9.06532	9.11742
	0.0035125	8.39317	8.41354	8.42854	8.53985	8.43495			0.0035125	8.83403	8.83995	8.93143	9.06092	9.10912
	0.003525	8.40405	8.41735	8.4343	8.53575	8.45284			0.003525	8.8335	8.84655	8.93291	9.06282	9.10772
	0.0035375	8.41156	8.41854	8.4351	8.54205	8.461			0.0035375	8.83197	8.84975	8.93436	9.06282	9.11242
	0.00355	8.41476	8.41972	8.44776	8.54975	8.45955			0.00355	8.82808	8.85368	8.93063	9.06422	9.11462
	0.0035625	8.41377	8.42075	8.46489	8.54965	8.45719			0.0035625	8.83457	8.85276	8.932	9.05932	9.11982
	0.003575	8.41331	8.42182	8.48469	8.55335	8.45616			0.003575	8.83632	8.8491	8.93436	9.06062	9.12972
	0.0035875	8.41858	8.41938	8.49552	8.56565	8.45219			0.0035875	8.83289	8.84891	8.94001	9.06802	9.13372
	0.0036	8.42648	8.41434	8.49564	8.57195	8.44311			0.0036	8.83121	8.85231	8.94863	9.07282	9.12482
	0.0036125	8.42804	8.41404	8.48511	8.57945	8.43952			0.0036125	8.83358	8.84986	8.95458	9.07602	9.12002
	0.003625	8.42278	8.41285	8.46909	8.58435	8.44216			0.003625	8.83625	8.84575	8.95962	9.07082	9.11892
	0.0036375	8.41492	8.41209	8.45318	8.58105	8.44761			0.0036375	8.83831	8.84197	8.95962	9.07582	9.11272
	0.00365	8.41084	8.41301	8.4391	8.57985	8.46108			0.00365	8.83739	8.84079	8.95584	9.08602	9.10842
	0.0036625	8.40828	8.40988	8.43132	8.57395	8.47863			0.0036625	8.8335	8.84437	8.95916	9.09112	9.11142
	0.003675	8.39935	8.40457	8.42617	8.56795	8.49285			0.003675	8.82747	8.8512	8.96389	9.09802	9.10682
	0.0036875	8.38924	8.39553	8.42682	8.56185	8.50525			0.0036875	8.82656	8.85536	8.96175	9.09642	9.10912
	0.0037	8.38188	8.3863	8.43662	8.55255	8.51139			0.0037	8.82946	8.85822	8.95615	9.08322	9.11622
	0.0037125	8.37914	8.3826	8.44715	8.55455	8.5075			0.0037125	8.82076	8.8615	8.94646	9.07382	9.11692
	0.003725	8.37776	8.38394	8.4507	8.56505	8.49053			0.003725	8.80817	8.86039	8.94558	9.08082	9.11462
	0.0037375	8.37769	8.3842	8.43994	8.57445	8.47077			0.0037375	8.79978	8.86879	8.94417	9.09082	9.12092
	0.00375	8.37322	8.37753	8.4285	8.58165	8.45787			0.00375	8.80123	8.88324	8.94459	9.09842	9.12542
	0.0037625	8.36395	8.37146	8.42243	8.58325	8.45986			0.0037625	8.81717	8.89221	8.94131	9.10702	9.13672
	0.003775	8.36063	8.37139	8.424	8.58135	8.46226			0.003775	8.84105	8.88668	8.93818	9.11622	9.14892
	0.0037875	8.3667	8.36765	8.43136	8.56515	8.46474			0.0037875	8.85341	8.87802	8.94024	9.11942	9.15502
	0.0038	8.38024	8.35979	8.43472	8.54625	8.46073			0.0038	8.84883	8.87436	8.94169	9.11712	9.15682
	0.0038125	8.39443	8.36196	8.4436	8.53145	8.45585			0.0038125	8.84304	8.87275	8.94886	9.10462	9.16382
	0.003825	8.40309	8.36936	8.45901	8.52575	8.45654			0.003825	8.84357	8.87405	8.95218	9.09442	9.16792
	0.0038375	8.41873	8.38703	8.47404	8.52205	8.45482			0.0038375	8.84716	8.8821	8.95515	9.09322	9.16632
	0.00385	8.43838	8.40435	8.48068	8.51825	8.45723			0.00385	8.86196	8.8985	8.95237	9.10242	9.15762
	0.0038625	8.45081	8.42296	8.48408	8.51375	8.45845			0.0038625	8.86997	8.91182	8.95012	9.11332	9.15182
	0.003875	8.45638	8.43963	8.4856	8.50945	8.45742			0.003875	8.8747	8.91735	8.94718	9.11422	9.14822
	0.0038875	8.45619	8.44627	8.48183	8.51225	8.4507			0.0038875	8.8721	8.91632	8.94684	9.10632	9.14582
	0.0039	8.44875	8.44291	8.47195	8.51945	8.44815			0.0039	8.86043	8.9138	8.94825	9.09472	9.14902
	0.0039125	8.43628	8.44039	8.46249	8.52525	8.45009			0.0039125	8.84983	8.90396	8.95607	9.08452	9.15192
	0.003925	8.42213	8.44337	8.45615	8.53175	8.46199			0.003925	8.84006	8.8937	8.97041	9.08222	9.15262
	0.0039375	8.40805	8.44791	8.45509	8.53575	8.48446			0.0039375	8.83091	8.89106	8.98216	9.08782	9.14622
	0.00395	8.40195	8.46103	8.45749	8.53185	8.50209			0.00395	8.8248	8.89946	8.98659	9.09232	9.13472
	0.0039625	8.40343	8.48217	8.46912	8.52195	8.51292			0.0039625	8.82526	8.91353	8.98045	9.09432	9.12752
	0.003975	8.40286	8.49548	8.47839	8.51035	8.51662			0.003975	8.83403	8.91891	8.97522	9.09912	9.12782
	0.0039875	8.39565	8.49472	8.47713	8.49725	8.51345			0.0039875	8.83953	8.92345	8.96759	9.10062	9.12892
	0.004	8.38902	8.49353	8.47797	8.50015	8.50327			0.004	8.83724	8.92761	8.95985	9.10542	9.13212
	0.0040125	8.38665	8.49456	8.47279	8.51675	8.48919			0.0040125	8.83731	8.92337	8.9547	9.10552	9.14052
	0.004025	8.3802	8.48762	8.46592	8.53835	8.47351			0.004025	8.84044	8.91132	8.95741	9.10022	9.14272
	0.0040375	8.37788	8.48182	8.46241	8.55365	8.45002			0.0040375	8.84349	8.89469	8.96614	9.09832	9.13922
	0.00405	8.38268	8.46614	8.46745	8.56195	8.43357			0.00405	8.84822	8.8763	8.98102	9.08412	9.14102
	0.0040625	8.38768	8.44669	8.47221	8.55775	8.43663			0.0040625	8.85273	8.8615	8.99235	9.06342	9.14932
	0.004075	8.39146	8.44127	8.46859	8.55305	8.45311			0.004075	8.85379	8.86127	9.00101	9.05242	9.15582
	0.0040875	8.39672	8.44169	8.46813	8.55385	8.4734			0.0040875	8.85219	8.87722	9.00871	9.05602	9.16452
	0.0041	8.40015	8.44707	8.47065	8.56045	8.49057			0.0041	8.8377	8.89236	9.01085	9.06712	9.17292
	0.0041125	8.40172	8.45203	8.46909	8.56545	8.49945			0.0041125	8.82289	8.89438	9.01176	9.07762	9.17092
	0.004125	8.40183	8.45092	8.46786	8.56395	8.49716			0.004125	8.80992	8.89991	9.00688	9.07892	9.16302
	0.0041375	8.40736	8.44295	8.46447	8.55735	8.49293			0.0041375	8.80649	8.91327	9.00097	9.08552	9.15372
	0.00415	8.40717	8.43551	8.46714	8.55555	8.48793			0.00415	8.80855	8.9291	8.99723	9.09222	9.14212
	0.0041625	8.40401	8.43391	8.47393	8.55495	8.49015			0.0041625	8.80565	8.9434	9.0081	9.08962	9.13192
	0.004175	8.40485	8.43338	8.47301	8.56425	8.49545			0.004175	8.79833	8.95111	9.02184	9.07402	9.12382
	0.0041875	8.40553	8.42762	8.465	8.57095	8.49907			0.0041875	8.79062	8.96194	9.01817	9.06862	9.12602
	0.0042	8.40221	8.42216	8.45997	8.57285	8.49831			0.0042	8.78452	8.96942	9.00818	9.06992	9.13902
	0.0042125	8.39813	8.4214	8.45036	8.56925	8.49202			0.0042125	8.79039	8.97487	9.00269	9.07222	9.17012
	0.004225	8.39909	8.42357	8.44276	8.56015	8.48416			0.004225	8.80054	8.97365	8.99681	9.08092	9.20212
	0.0042375	8.39836	8.42643	8.44131	8.56225	8.48156			0.0042375	8.80863	8.96793	8.99334	9.08772	9.21972
	0.00425	8.39275	8.42948	8.43952	8.57125	8.48713			0.00425	8.81954	8.96499	8.99437	9.09022	9.21982
	0.0042625	8.3876	8.43738	8.44173	8.57415	8.494			0.0042625	8.82724	8.9706	9.00459	9.09482	9.21462
	0.004275	8.39169	8.44936	8.44288	8.57155	8.49694			0.004275	8.83434	8.97209	9.01642	9.10362	9.20542
	0.0042875	8.40519	8.46122	8.43971	8.57525	8.5051			0.0042875	8.8422	8.97262	9.02821	9.11122	9.19472
	0.0043	8.4177	8.4674	8.43197	8.57785	8.51044			0.0043	8.85212	8.96759	9.03519	9.11472	9.19392
	0.0043125	8.42052	8.46782	8.42705	8.57425	8.50552			0.0043125	8.85456	8.95439	9.04026	9.11822	9.19122
	0.004325	8.42678	8.45668	8.42598	8.55685	8.49896			0.004325	8.85074	8.94554	9.04892	9.11172	9.18362
	0.0043375	8.43063	8.44875	8.42537	8.54695	8.4964			0.0043375	8.8467	8.94256	9.05102	9.11412	9.17912
	0.00435	8.43216	8.44257	8.4251	8.54095	8.48667			0.00435	8.84449	8.94275	9.04549	9.11932	9.17752
	0.0043625	8.42808	8.44146	8.43426	8.54385	8.47901			0.0043625	8.85234	8.94306	9.03988	9.12292	9.17452
	0.004375	8.42697	8.44123	8.44315	8.55575	8.46871			0.004375	8.85364	8.9384	9.03744	9.12932	9.16722
	0.0043875	8.42628	8.43635	8.44204	8.56705	8.46398			0.0043875	8.84433	8.93035	9.0406	9.14242	9.16752
	0.0044	8.42442	8.43269	8.43384	8.57365	8.46703			0.0044	8.84327	8.92219	9.04701	9.14592	9.16922
	0.0044125	8.42087	8.42617	8.42503	8.57615	8.47687			0.0044125	8.83594	8.9146	9.04644	9.14462	9.17702
	0.004425	8.42155	8.4233	8.41576	8.57255	8.49137			0.004425	8.82839	8.90693	9.05243	9.14082	9.18432
	0.0044375	8.42587	8.42262	8.39756	8.57025	8.49655			0.0044375	8.83609	8.89545	9.05895	9.13652	9.20182
	0.00445	8.42819	8.42506	8.38837	8.56695	8.49045			0.00445	8.86104	8.89053	9.06185	9.13002	9.21602
	0.0044625	8.42842	8.41877	8.38215	8.56405	8.4816			0.0044625	8.88004	8.88698	9.06116	9.12142	9.21502
	0.004475	8.42392	8.41129	8.37284	8.56075	8.47912			0.004475	8.88561	8.89312	9.06059	9.11082	9.21112
	0.0044875	8.42243	8.41079	8.36727	8.55935	8.47531			0.0044875	8.88813	8.90503	9.05487	9.10572	9.21512
	0.0045	8.41915	8.41537	8.36563	8.56085	8.47416			0.0045	8.8908	8.91937	9.04358	9.10962	9.22022
	0.0045125	8.41484	8.42548	8.36624	8.56405	8.4697			0.0045125	8.89347	8.92837	9.04072	9.11832	9.22942
	0.004525	8.40691	8.43658	8.36681	8.56435	8.47287			0.004525	8.88576	8.93463	9.0432	9.12882	9.23962
	0.0045375	8.40076	8.44921	8.37345	8.56095	8.47199			0.0045375	8.875	8.94096	9.04839	9.13492	9.23912
	0.00455	8.3955	8.46141	8.38917	8.55925	8.47229			0.00455	8.86661	8.94142	9.05804	9.14162	9.23562
	0.0045625	8.39794	8.47053	8.39916	8.56155	8.48408			0.0045625	8.8599	8.93966	9.06361	9.14922	9.22022
	0.004575	8.39802	8.47625	8.40855	8.56675	8.49678			0.004575	8.85128	8.93612	9.06448	9.15452	9.20292
	0.0045875	8.39909	8.47415	8.42716	8.56525	8.50136			0.0045875	8.85234	8.93737	9.06139	9.15962	9.20412
	0.0046	8.39539	8.47393	8.45032	8.56105	8.50022			0.0046	8.86745	8.94306	9.05586	9.16152	9.21732
	0.0046125	8.38917	8.47679	8.47305	8.56145	8.49888			0.0046125	8.87798	8.94065	9.04316	9.15722	9.23242
	0.004625	8.39268	8.47831	8.47816	8.57165	8.494			0.004625	8.87127	8.92871	9.0316	9.16072	9.23342
	0.0046375	8.4016	8.47782	8.47347	8.58315	8.49846			0.0046375	8.85509	8.91746	9.0152	9.16532	9.23012
	0.00465	8.4092	8.483	8.46783	8.58955	8.50422			0.00465	8.83777	8.91925	9.01073	9.16672	9.22342
	0.0046625	8.41023	8.48392	8.45921	8.58955	8.50869			0.0046625	8.82244	8.92047	9.01371	9.16462	9.21482
	0.004675	8.40992	8.48587	8.44826	8.59425	8.51101			0.004675	8.81496	8.92326	9.02359	9.17042	9.20612
	0.0046875	8.40599	8.48705	8.43155	8.60565	8.51086			0.0046875	8.82457	8.93226	9.03633	9.18132	9.19992
	0.0047	8.40385	8.49277	8.42102	8.60975	8.50643			0.0047	8.83571	8.94596	9.03675	9.18752	9.19682
	0.0047125	8.40267	8.4938	8.4214	8.60625	8.5072			0.0047125	8.84525	8.94855	9.02054	9.19582	9.19412
	0.004725	8.40347	8.49582	8.42648	8.60255	8.50838			0.004725	8.86592	8.93993	9.00997	9.20202	9.19202
	0.0047375	8.40359	8.49266	8.4296	8.60195	8.50605			0.0047375	8.88294	8.93085	9.01924	9.20772	9.19842
	0.00475	8.40534	8.48144	8.42808	8.60535	8.50132			0.00475	8.88652	8.92078	9.04003	9.21572	9.21092
	0.0047625	8.40969	8.47297	8.43311	8.60235	8.49305			0.0047625	8.88225	8.90174	9.06055	9.22602	9.21892
	0.004775	8.4156	8.47637	8.44387	8.59845	8.49396			0.004775	8.87783	8.89427	9.06139	9.22682	9.21812
	0.0047875	8.42258	8.48266	8.45528	8.59035	8.49697			0.0047875	8.86287	8.90709	9.05075	9.21612	9.21692
	0.0048	8.41965	8.47602	8.46283	8.57345	8.49633			0.0048	8.85326	8.92582	9.03793	9.20142	9.22092
	0.0048125	8.41248	8.46603	8.46989	8.55585	8.50041			0.0048125	8.84433	8.941	9.03271	9.18492	9.22622
	0.004825	8.40847	8.45775	8.47195	8.54275	8.49484			0.004825	8.84365	8.9521	9.03542	9.17722	9.21842
	0.0048375	8.40637	8.4579	8.46825	8.53855	8.48435			0.0048375	8.84586	8.95332	9.04392	9.18132	9.21402
	0.00485	8.4005	8.45588	8.4647	8.54145	8.48427			0.00485	8.84655	8.95141	9.06269	9.19422	9.21612
	0.0048625	8.39256	8.45195	8.45993	8.55075	8.49644			0.0048625	8.85509	8.95504	9.07513	9.21412	9.21362
	0.004875	8.38966	8.44368	8.45612	8.56305	8.50964			0.004875	8.86562	8.96831	9.09138	9.23152	9.21212
	0.0048875	8.39016	8.43338	8.45787	8.58275	8.52265			0.0048875	8.86982	8.98655	9.09706	9.22742	9.22382
	0.0049	8.39481	8.43009	8.45833	8.58895	8.53115			0.0049	8.86646	8.99788	9.09435	9.20702	9.23592
	0.0049125	8.40336	8.42998	8.46352	8.57885	8.53062			0.0049125	8.86348	9.001	9.08817	9.18332	9.24032
	0.004925	8.41034	8.42796	8.47366	8.56765	8.52799			0.004925	8.85463	8.99494	9.09096	9.16292	9.24802
	0.0049375	8.41148	8.42662	8.4745	8.55785	8.5231			0.0049375	8.86417	8.98155	9.09538	9.15052	9.26042
	0.00495	8.4071	8.43292	8.46142	8.55065	8.5273			0.00495	8.8747	8.97121	9.09771	9.14732	9.27092
	0.0049625	8.40485	8.44196	8.44826	8.55205	8.52742			0.0049625	8.8779	8.96545	9.09626	9.14752	9.27622
	0.004975	8.40221	8.44612	8.44501	8.55675	8.52265			0.004975	8.87271	8.96625	9.10164	9.14502	9.27832
	0.0049875	8.40431	8.44669	8.45222	8.57745	8.5194			0.0049875	8.86356	8.96808	9.11064	9.15292	9.27632
	0.005	8.40679	8.442	8.45894	8.59575	8.51612			0.005	8.86501	8.97579	9.11308	9.17102	9.27132
	0.0050125	8.40923	8.44581	8.45844	8.60825	8.51742			0.0050125	8.86837	8.98017	9.12125	9.18282	9.25862
	0.005025	8.40885	8.45272	8.4589	8.62075	8.51807			0.005025	8.87233	8.98029	9.1341	9.18862	9.24802
	0.0050375	8.40302	8.46046	8.4547	8.62195	8.51334			0.0050375	8.86676	8.98491	9.1396	9.18542	9.23992
	0.00505	8.39653	8.46954	8.45165	8.62135	8.50796			0.00505	8.85967	8.98826	9.13567	9.18042	9.24082
	0.0050625	8.39172	8.47286	8.44509	8.61535	8.49831			0.0050625	8.85189	8.98784	9.12178	9.18272	9.24142
	0.005075	8.38963	8.48251	8.44246	8.60985	8.49079			0.005075	8.85128	8.98178	9.10835	9.18522	9.23592
	0.0050875	8.38787	8.48457	8.44742	8.61235	8.48625			0.0050875	8.8586	8.98479	9.09168	9.18512	9.23732
	0.0051	8.39325	8.48526	8.45242	8.61905	8.48316			0.0051	8.86409	8.99093	9.07932	9.17652	9.24832
	0.0051125	8.4008	8.48182	8.45741	8.63275	8.48027			0.0051125	8.87333	8.99017	9.06944	9.16572	9.26092
	0.005125	8.4087	8.48346	8.45982	8.64245	8.48442			0.005125	8.89225	8.99337	9.07223	9.16492	9.26752
	0.0051375	8.40656	8.48701	8.45879	8.65075	8.4948			0.0051375	8.90346	8.99829	9.08039	9.16632	9.27562
	0.00515	8.39596	8.48148	8.46481	8.65465	8.5043			0.00515	8.90247	9.0076	9.08787	9.17022	9.28232
	0.0051625	8.38772	8.46927	8.47713	8.64715	8.51811			0.0051625	8.89309	9.01771	9.10175	9.17992	9.28592
	0.005175	8.38623	8.45756	8.48495	8.63305	8.52578			0.005175	8.87432	9.01931	9.11472	9.19252	9.28402
	0.0051875	8.39142	8.44966	8.49712	8.61625	8.52326			0.0051875	8.85471	9.0134	9.12025	9.19782	9.28082
	0.0052	8.39935	8.44337	8.50361	8.60725	8.51895			0.0052	8.84365	9.01378	9.11667	9.19432	9.27272
	0.0052125	8.40736	8.43734	8.50113	8.61035	8.51338			0.0052125	8.8425	9.01428	9.11129	9.19872	9.27072
	0.005225	8.40996	8.43242	8.50483	8.61325	8.50338			0.005225	8.86074	9.01283	9.09962	9.21582	9.26952
	0.0052375	8.40626	8.43486	8.50849	8.61795	8.48351			0.0052375	8.88362	9.00802	9.08691	9.22542	9.27892
	0.00525	8.40172	8.43883	8.51601	8.62215	8.46581			0.00525	8.9072	8.99669	9.07318	9.21642	9.29702
	0.0052625	8.39291	8.44596	8.51719	8.62435	8.46157			0.0052625	8.9233	8.98567	9.06693	9.20022	9.30872
	0.005275	8.3831	8.45394	8.50689	8.61925	8.47069			0.005275	8.92376	8.98903	9.05979	9.19292	9.31982
	0.0052875	8.37948	8.45672	8.49693	8.61345	8.47889			0.0052875	8.91895	8.99452	9.05411	9.18772	9.32912
	0.0053	8.37894	8.45619	8.48476	8.61055	8.49198			0.0053	8.90461	8.99986	9.06166	9.17902	9.33402
	0.0053125	8.37387	8.45806	8.47363	8.61225	8.50289			0.0053125	8.88385	9.00898	9.08173	9.17962	9.34052
	0.005325	8.37162	8.46218	8.47897	8.61145	8.51544			0.005325	8.87409	9.02462	9.09821	9.19332	9.33862
	0.0053375	8.37288	8.46347	8.49442	8.60375	8.53199			0.0053375	8.87271	9.03934	9.10915	9.20722	9.33422
	0.00535	8.37666	8.47236	8.50243	8.59565	8.53779			0.00535	8.87935	9.05105	9.11613	9.21502	9.32862
	0.0053625	8.37845	8.47896	8.50334	8.59055	8.54203			0.0053625	8.88927	9.0509	9.12426	9.21182	9.31632
	0.005375	8.37807	8.48205	8.49709	8.58685	8.53978			0.005375	8.88736	9.04289	9.1246	9.21242	9.30402
	0.0053875	8.37879	8.48098	8.49812	8.59095	8.53337			0.0053875	8.88805	9.03263	9.12327	9.22612	9.29272
	0.0054	8.38207	8.47595	8.49648	8.60065	8.52497			0.0054	8.89278	9.01729	9.11888	9.24572	9.28692
	0.0054125	8.38898	8.46725	8.49205	8.61445	8.5125			0.0054125	8.89743	8.99959	9.12041	9.25932	9.29482
	0.005425	8.40027	8.45207	8.48358	8.62935	8.49606			0.005425	8.90224	8.9907	9.12773	9.26782	9.30412
	0.0054375	8.40942	8.44253	8.4761	8.64105	8.47695			0.0054375	8.90682	8.99437	9.14265	9.26912	9.31582
	0.00545	8.41423	8.44097	8.47805	8.64735	8.46432			0.00545	8.91147	8.99887	9.14955	9.26692	9.32512
	0.0054625	8.41248	8.44154	8.48366	8.65095	8.46157			0.0054625	8.91635	9.00554	9.14799	9.27102	9.32552
	0.005475	8.40584	8.45481	8.48263	8.65365	8.46543			0.005475	8.92719	9.01714	9.15462	9.27152	9.31912
	0.0054875	8.39485	8.4756	8.47237	8.65315	8.47344			0.0054875	8.93535	9.02816	9.17126	9.26692	9.31502
	0.0055	8.38505	8.49597	8.45673	8.65105	8.47596			0.0055	8.93558	9.03717	9.1927	9.25962	9.30992
	0.0055125	8.38367	8.50761	8.44875	8.65155	8.47435			0.0055125	8.93734	9.04831	9.19704	9.25322	9.30972
	0.005525	8.38753	8.51367	8.45169	8.65345	8.4726			0.005525	8.94222	9.05189	9.19117	9.25002	9.30602
	0.0055375	8.39172	8.51226	8.45413	8.65245	8.47107			0.0055375	8.94809	9.04411	9.1914	9.25442	9.30842
	0.00555	8.39314	8.51257	8.45493	8.66055	8.46627			0.00555	8.93818	9.03759	9.19727	9.25742	9.31522
	0.0055625	8.39611	8.5083	8.45608	8.65545	8.4644			0.0055625	8.92719	9.02439	9.19998	9.25122	9.31902
	0.005575	8.4	8.50032	8.46725	8.65165	8.46585			0.005575	8.90697	9.00913	9.19708	9.25142	9.32642
	0.0055875	8.40206	8.49121	8.47618	8.65195	8.47073			0.0055875	8.88698	8.99868	9.18964	9.25312	9.33002
	0.0056	8.40542	8.48846	8.48621	8.65155	8.47729			0.0056	8.87722	8.99566	9.17625	9.25842	9.32672
	0.0056125	8.41221	8.48285	8.49342	8.65845	8.48152			0.0056125	8.86646	8.98723	9.16687	9.26322	9.32222
	0.005625	8.41934	8.48182	8.49094	8.65585	8.47992			0.005625	8.86661	8.97945	9.15714	9.26252	9.31662
	0.0056375	8.42133	8.49414	8.47919	8.64895	8.48076			0.0056375	8.87729	8.97384	9.14585	9.25652	9.30662
	0.00565	8.41911	8.49941	8.46729	8.65185	8.47924			0.00565	8.89843	8.96782	9.14196	9.25542	9.30592
	0.0056625	8.41286	8.49857	8.46172	8.65735	8.47916			0.0056625	8.91765	8.96926	9.14574	9.25692	9.32002
	0.005675	8.3992	8.50257	8.45943	8.66325	8.48408			0.005675	8.9291	8.97796	9.15195	9.24912	9.32872
	0.0056875	8.38718	8.5086	8.46779	8.66555	8.48862			0.0056875	8.93383	8.9891	9.16939	9.25022	9.33542
	0.0057	8.38619	8.51432	8.47298	8.67035	8.49629			0.0057	8.93291	8.99566	9.1769	9.26402	9.34662
	0.0057125	8.3913	8.51406	8.47649	8.67555	8.50735			0.0057125	8.92421	8.99944	9.16668	9.28632	9.35052
	0.005725	8.39165	8.50185	8.47324	8.68255	8.51593			0.005725	8.91559	8.99395	9.14963	9.29812	9.34092
	0.0057375	8.38936	8.48419	8.46745	8.68285	8.52009			0.0057375	8.91399	8.98494	9.13776	9.29042	9.32692
	0.00575	8.3857	8.46626	8.46771	8.67835	8.53348			0.00575	8.91353	8.98357	9.14211	9.28102	9.31972
	0.0057625	8.38093	8.45565	8.46764	8.67415	8.54611			0.0057625	8.92452	8.97914	9.14867	9.27652	9.32032
	0.005775	8.38192	8.45439	8.46203	8.67925	8.55664			0.005775	8.93413	8.97235	9.15104	9.27282	9.32862
	0.0057875	8.38287	8.44821	8.46405	8.69305	8.56671			0.0057875	8.94321	8.96659	9.14326	9.28122	9.33432
	0.0058	8.38097	8.44089	8.47317	8.71025	8.57857			0.0058	8.94619	8.9619	9.13799	9.30072	9.34442
	0.0058125	8.38379	8.44162	8.47885	8.71685	8.58937			0.0058125	8.95252	8.95755	9.13048	9.31982	9.35152
	0.005825	8.38753	8.45104	8.48263	8.71395	8.59608			0.005825	8.9571	8.96068	9.12174	9.32992	9.35882
	0.0058375	8.3939	8.47076	8.48568	8.70415	8.6071			0.0058375	8.96152	8.96701	9.11808	9.32612	9.35862
	0.00585	8.3963	8.48812	8.49663	8.69605	8.61431			0.00585	8.95534	8.97861	9.11282	9.31672	9.35222
	0.0058625	8.40187	8.50231	8.5051	8.69735	8.60733			0.0058625	8.93612	8.98906	9.11465	9.31342	9.34462
	0.005875	8.41	8.50704	8.51284	8.69415	8.597			0.005875	8.91903	9.00177	9.1164	9.31572	9.33872
	0.0058875	8.41286	8.51276	8.51555	8.69405	8.5764			0.0058875	8.89896	9.01138	9.12731	9.31452	9.33462
	0.0059	8.40916	8.52745	8.50475	8.69015	8.555			0.0059	8.90461	9.01516	9.1325	9.30912	9.32902
	0.0059125	8.40542	8.5392	8.49213	8.68065	8.53421			0.0059125	8.91628	9.02061	9.12693	9.29902	9.32252
	0.005925	8.40847	8.5374	8.49117	8.67995	8.51475			0.005925	8.92849	9.02477	9.12033	9.29612	9.32822
	0.0059375	8.41431	8.53397	8.50426	8.68695	8.50102			0.0059375	8.93642	9.02786	9.10866	9.30022	9.34912
	0.00595	8.42308	8.52253	8.52131	8.68585	8.49602			0.00595	8.93886	9.02736	9.11064	9.30682	9.37102
	0.0059625	8.43536	8.50727	8.53008	8.68325	8.49911			0.0059625	8.93322	9.01908	9.12403	9.31752	9.39082
[truncated: 9,523 more rows]

## Sheet: Figure 4E
Source Data Figure 4E
[truncated: 13 more rows]

## Sheet: Figure 4F
Source Data Figure 4F											Source Data Figure 4F
[truncated: 10,004 more rows]

[truncated: 1 more sheets: Figure 4G]
