# Supplementary material for: Hetero-oligomerization drives structural plasticity of eukaryotic peroxiredoxins
Source: Nat Chem Biol. 2026 Mar 10;22(4):580–92. doi: 10.1038/s41589-026-02157-6 (PMC13038412; doi:10.1038/s41589-026-02157-6)
Supplement: Supplementary file 9 — Statistical source data. [file 41589_2026_2157_MOESM9_ESM.xlsx]

## Sheet: Figure5.B
HEK293 PRDX1 KO and PRDX2 KO lysates											HEK293 WT lysates
AEC Fraction	WB Intensity(PRDX1)	WB Intensity(PRDX2)									AEC Fraction	WB Intensity(PRDX1)	WB Intensity(PRDX2)
lane 1	3.18021	0									lane 1	7.29017	0
lane 2	25.5341	0									lane 2	15.5996	0
lane 3	40.6036	0									lane 3	39.7537	0
lane 4	20.0352	0									lane 4	12.8407	0
lane 5	7.00797	0									lane 5	5.00956	0
lane 6	2.40218	0									lane 6	6.30081	1.93299
lane 7	0.530035	0									lane 7	7.34099	11.931
lane 8	0.176678	0.746269									lane 8	3.1803	15.8335
lane 9	0.176678	1.49254									lane 9	0.854854	12.1231
lane 10	0	46.2896									lane 10	0.304878	24.6791
lane 11	0.176678	42.9479									lane 11	0.457317	22.4361
lane 12	0.176678	6.78235									lane 12	0.152439	8.35805
lane 13	0	1.74129									lane 13	0.457317	2.70619
lane 14	0	0									lane 14	0.457317	0
lane 15	0	0									lane 15	0	0
HEK293 WT lysates
lane 1(PRDX2)		lane 1(PRDX1)		lane 2(PRDX2)		lane 2(PRDX1)		lane 3(PRDX2)		lane 3(PRDX1)		lane 4(PRDX2)		lane 4(PRDX1)		lane 5(PRDX2)		lane 5(PRDX1)		lane 6(PRDX2)
0.86	0	1.14	1.47059	1.86	0	2.14	8.33333	2.86	0	3.14	49.0196	3.86	0	4.14	14.7059	4.86	0	5.14	3.92157	5.86	3.86598
0.86	0	1.14	13.1098	1.86	0	2.14	22.8659	2.86	0	3.14	30.4878	3.86	0	4.14	10.9756	4.86	0	5.14	6.09756	5.86	0
lane 6(PRDX1)		lane 7(PRDX2)		lane 7(PRDX1)		lane 8(PRDX2)		lane 8(PRDX1)		lane 9(PRDX2)		lane 9(PRDX1)		lane 10(PRDX2)		lane 10(PRDX1)		lane 11(PRDX2)		lane 11(PRDX1)
6.14	8.33333	6.86	11.5979	7.14	9.80392	7.86	11.8557	8.14	3.92157	8.86	10.567	9.14	0.490196	9.86	25.7732	10.14	0	10.86	22.9381	11.14	0
6.14	4.26829	6.86	12.2642	7.14	4.87805	7.86	19.8113	8.14	2.43902	8.86	13.6792	9.14	1.21951	9.86	23.5849	10.14	0.609756	10.86	21.934	11.14	0.914634
		lane12(PRDX1)				lane 13(PRDX1)				lane14(PRDX1)				lane 15(PRDX1)
11.86	7.98969	12.14	0	12.86	5.41237	13.14	0	13.86	0	14.14	0	14.86	0	15.14	0
11.86	8.72642	12.14	0.304878	12.86	0	13.14	0.914634	13.86	0	14.14	0.914634	14.86	0	15.14	0
HEK293 PRDX1 KO and PRDX2 KO lysates
lane 1(PRDX2)		lane 1(PRDX1)		lane 2(PRDX2)		lane 2(PRDX1)		lane 3(PRDX2)		lane 3(PRDX1)		lane 4(PRDX2)		lane 4(PRDX1)		lane 5(PRDX2)		lane 5(PRDX1)		lane 6(PRDX2)
0.86	0	1.14	0	1.86	0	2.14	19.2661	2.86	0	3.14	45.8716	3.86	0	4.14	25.2294	4.86	0	5.14	8.7156	5.86	0
0.86	0	1.14	6.36042	1.86	0	2.14	31.8021	2.86	0	3.14	35.3357	3.86	0	4.14	14.841	4.86	0	5.14	5.30035	5.86	0
lane 6(PRDX1)		lane 7(PRDX2)		lane 7(PRDX1)		lane 8(PRDX2)		lane 8(PRDX1)		lane 9(PRDX2)		lane 9(PRDX1)		lane 10(PRDX2)		lane 10(PRDX1)		lane 11(PRDX2)		lane 11(PRDX1)
6.14	0.917431	6.86	0	7.14	0	7.86	1.49254	8.14	0	8.86	2.98507	9.14	0	9.86	32.3383	10.14	0	10.86	49.7512	11.14	0
6.14	3.88693	6.86	0	7.14	1.06007	7.86	0	8.14	0.353357	8.86	0	9.14	0.353357	9.86	60.241	10.14	0	10.86	36.1446	11.14	0.353357
		lane12(PRDX1)				lane 13(PRDX1)				lane14(PRDX1)				lane 15(PRDX1)
11.86	9.95025	12.14	0	12.86	3.48259	13.14	0	13.86	0	14.14	0	14.86	0	15.14	0
11.86	3.61446	12.14	0.353357	12.86	0	13.14	0	13.86	0	14.14	0	14.86	0	15.14	0

## Sheet: Figure5.C
roGFP2-PRDX1∆CP∆CR+PRDX2																			roGFP2-PRDX1∆CP∆CR+PRDX2∆CP∆CR																			roGFP2-PRDX2∆CP∆CR+PRDX1
	Mean									SD										Mean									SD										Mean									SD
time (sec)	0 µM	10 µM	20 µM	50 µM	100 µM	200 µM	500 µM	1000 µM		0 µM	10 µM	20 µM	50 µM	100 µM	200 µM	500 µM	1000 µM		time (sec)	0 µM	10 µM	20 µM	50 µM	100 µM	200 µM	500 µM	1000 µM		0 µM	10 µM	20 µM	50 µM	100 µM	200 µM	500 µM	1000 µM		time (sec)	0 µM	10 µM	20 µM	50 µM	100 µM	200 µM	500 µM	1000 µM		0 µM	10 µM
0	0.21533	0.217335	0.21734	0.216114	0.212814	0.214039	0.21278	0.213842		0.00477815	0.00407431	0.00394996	0.0055412	0.00300445	0.00247123	0.00665944	0.00881772		0	0.117076	0.115694	0.118917	0.115577	0.117096	0.115667	0.115843	0.115218		0.00818722	0.00846221	0.00862168	0.00878629	0.00991369	0.00911725	0.00981942	0.00852637		0	0.187195	0.193239	0.192026	0.189935	0.191052	0.191086	0.189852	0.186846		0.00968675	0.00818778
24	0.210649	0.212136	0.211854	0.21112	0.209958	0.209835	0.210136	0.209991		0.00455256	0.00331656	0.00355423	0.00560181	0.00390666	0.00309334	0.00186506	0.00455752		24	0.117042	0.116266	0.113586	0.115814	0.115833	0.114157	0.114333	0.112944		0.0111324	0.00827644	0.00929354	0.00896352	0.0113953	0.00806953	0.00680685	0.00709432		24	0.185316	0.189101	0.185338	0.185417	0.18454	0.185511	0.186346	0.18392		0.00847843	0.0073323
48	0.208068	0.209838	0.210977	0.207652	0.208834	0.209889	0.209137	0.209401		0.00509563	0.00676029	0.00895018	0.00626675	0.00596454	0.00678373	0.00576284	0.0038753		48	0.115222	0.113131	0.114709	0.114712	0.116731	0.113256	0.116995	0.115681		0.00810859	0.00815188	0.00803416	0.0064464	0.0077422	0.00750287	0.00803175	0.00711454		48	0.184069	0.188414	0.188668	0.186368	0.183231	0.188268	0.184856	0.18328		0.0109566	0.0123244
72	0.207467	0.206553	0.209146	0.205298	0.206835	0.207263	0.207256	0.204497		0.00461803	0.0023953	0.00281371	0.00386229	0.00172273	0.00205823	0.00108399	0.00299329		72	0.114715	0.117921	0.115175	0.116247	0.114874	0.113356	0.113945	0.115937		0.00870208	0.00607018	0.00826695	0.00948388	0.0112629	0.00727684	0.00707651	0.00843163		72	0.183322	0.186217	0.185959	0.184347	0.182278	0.183229	0.183747	0.185607		0.00929234	0.00655738
96	0.202323	0.203417	0.203266	0.207198	0.206082	0.20457	0.205318	0.204843		0.00501502	0.00451103	0.00393758	0.00683757	0.00326079	0.00469817	0.00305952	0.000937983		96	0.114652	0.115869	0.116917	0.115437	0.114751	0.115007	0.110213	0.11299		0.00761171	0.0081033	0.00866575	0.00768566	0.0109059	0.00791821	0.0104888	0.00762782		96	0.183874	0.185703	0.184298	0.185178	0.184472	0.185291	0.184117	0.183088		0.0111107	0.0107905
190	0.198827	0.213036	0.218961	0.21973	0.223967	0.226048	0.22673	0.236636		0.00332847	0.00506275	0.00991232	0.00663178	0.0056808	0.0102077	0.00771216	0.00888986		190	0.117825	0.122523	0.124699	0.123801	0.124472	0.12094	0.124775	0.133308		0.00807619	0.00805865	0.00951079	0.0097032	0.00925194	0.00910961	0.00641649	0.00994358		190	0.181924	0.184804	0.187865	0.189114	0.187406	0.187346	0.193527	0.201403		0.0106455	0.00752195
215	0.196277	0.213434	0.219707	0.223695	0.231265	0.22918	0.239908	0.251179		0.00326562	0.00856177	0.0112369	0.0103862	0.0079119	0.0095966	0.00996814	0.0123518		215	0.114364	0.119266	0.1227	0.121381	0.121659	0.122167	0.127329	0.143068		0.00619757	0.0073027	0.0078752	0.00953136	0.00931931	0.0101339	0.00516503	0.0145694		215	0.175869	0.182603	0.182262	0.188524	0.185652	0.191644	0.197188	0.204375		0.00978498	0.00813011
240	0.196901	0.211656	0.219385	0.23064	0.233964	0.242139	0.245774	0.263443		0.0045032	0.00956691	0.0112196	0.00900178	0.00771918	0.0114949	0.00957285	0.0130248		240	0.115996	0.1224	0.120389	0.120884	0.122413	0.121736	0.129656	0.150923		0.00668139	0.00788392	0.00532546	0.00782583	0.00991864	0.0113103	0.00859967	0.0211788		240	0.177777	0.184344	0.186165	0.187554	0.18937	0.192811	0.197357	0.207971		0.0150775	0.0120067
266	0.194686	0.210878	0.219588	0.229629	0.237877	0.243852	0.25204	0.273497		0.00187314	0.00634283	0.0113948	0.0129666	0.00726651	0.0139558	0.00958138	0.0159		266	0.115541	0.11732	0.121795	0.118783	0.118711	0.117159	0.129671	0.157247		0.00625584	0.00892869	0.00544786	0.00658935	0.00903859	0.00964526	0.00842448	0.0229502		266	0.173413	0.184463	0.185088	0.191787	0.191748	0.195031	0.199618	0.211694		0.0128797	0.00979432
291	0.19259	0.210123	0.218312	0.230509	0.243544	0.252933	0.256496	0.275584		0.00199268	0.00728988	0.0103206	0.0110261	0.00688003	0.0120665	0.00968255	0.0165066		291	0.115863	0.118294	0.116096	0.118163	0.118747	0.118098	0.128647	0.162768		0.00590641	0.00661053	0.00745107	0.00854755	0.0080948	0.00880571	0.0105478	0.0299548		291	0.171743	0.182464	0.184513	0.187938	0.188297	0.196346	0.202099	0.215361		0.0109827	0.00988189
316	0.192529	0.207602	0.22064	0.233514	0.243822	0.252326	0.261424	0.278906		0.00314811	0.00681844	0.0114512	0.00860317	0.00604005	0.0149	0.0113897	0.0171467		316	0.116785	0.115638	0.115549	0.116211	0.116409	0.114926	0.128236	0.160856		0.00489661	0.00878716	0.00773418	0.00752069	0.00796513	0.0114605	0.00753352	0.0288198		316	0.171501	0.184111	0.1855	0.190233	0.191611	0.198196	0.204489	0.217757		0.0127125	0.0114035
341	0.188472	0.208601	0.216875	0.236315	0.250353	0.259187	0.264594	0.280961		0.0030837	0.00581216	0.0101192	0.00947269	0.00961457	0.0142068	0.0110361	0.0149612		341	0.116373	0.114027	0.114811	0.116546	0.119269	0.1153	0.129114	0.160855		0.00824221	0.00576267	0.00845032	0.00849098	0.00856916	0.00829324	0.00643294	0.028181		341	0.171873	0.181066	0.184779	0.186815	0.189387	0.198432	0.203829	0.21801		0.0112003	0.0093101
366	0.18723	0.207315	0.217811	0.233073	0.248033	0.264539	0.264254	0.281591		0.00412455	0.00539741	0.0100113	0.00826187	0.0073362	0.0134893	0.00804059	0.0146687		366	0.116195	0.114403	0.116504	0.115513	0.115499	0.113411	0.124313	0.156924		0.00506317	0.00641601	0.00945281	0.00844289	0.00735291	0.00891122	0.00817349	0.0269298		366	0.172472	0.181942	0.187472	0.188623	0.192142	0.199933	0.206913	0.219566		0.0124856	0.00838781
391	0.187223	0.205381	0.213789	0.234003	0.250646	0.266824	0.272046	0.281615		0.00295596	0.00641573	0.0109001	0.0104124	0.00812513	0.0163889	0.010733	0.0122996		391	0.115091	0.112224	0.114316	0.114394	0.114543	0.113494	0.124465	0.155219		0.00359129	0.00527012	0.00589591	0.00550724	0.00681589	0.0102577	0.00800161	0.0272351		391	0.167931	0.184027	0.186209	0.190209	0.197138	0.200777	0.205774	0.218693		0.0116957	0.00962899
416	0.184139	0.201207	0.216668	0.234081	0.254444	0.265744	0.270334	0.278		0.00194799	0.00409128	0.0127776	0.00733186	0.011713	0.0169436	0.00870595	0.0101151		416	0.114609	0.113985	0.112521	0.115744	0.115881	0.112038	0.119982	0.153907		0.00746311	0.00460937	0.00950662	0.0080745	0.00987365	0.00857925	0.00800438	0.0257653		416	0.1715	0.179162	0.186102	0.189089	0.195751	0.201417	0.206128	0.217477		0.00968356	0.0113365
441	0.184795	0.201858	0.214001	0.236781	0.253188	0.271582	0.273583	0.277674		0.0022404	0.00455056	0.00990363	0.0114168	0.00996001	0.0171575	0.010157	0.00869227		441	0.117844	0.114561	0.113689	0.113426	0.113882	0.110543	0.123039	0.152634		0.00454247	0.00653546	0.0066517	0.0079336	0.00595908	0.00787773	0.00739004	0.0268883		441	0.166449	0.179161	0.181975	0.191319	0.19262	0.205979	0.209309	0.223209		0.0104182	0.0100711
466	0.180914	0.20237	0.213433	0.237792	0.255467	0.274259	0.274601	0.276104		0.00226058	0.00559696	0.0113476	0.00725277	0.00867739	0.0161212	0.0102757	0.00803214		466	0.113558	0.114985	0.111296	0.112901	0.110619	0.110486	0.119683	0.14982		0.00474015	0.00566336	0.00748518	0.00808005	0.00727837	0.00743163	0.00768876	0.0253204		466	0.167122	0.180596	0.184647	0.193479	0.19546	0.205708	0.212306	0.220225		0.0123022	0.0133352
491	0.183138	0.201191	0.212921	0.239374	0.254089	0.275277	0.27791	0.275944		0.00161684	0.00545597	0.00987373	0.00749574	0.00922411	0.0148759	0.0073564	0.00337176		491	0.11424	0.114103	0.114683	0.114062	0.112749	0.108019	0.117629	0.149689		0.00453621	0.00728635	0.00616957	0.00631661	0.00835483	0.00850173	0.00928307	0.0272179		491	0.165042	0.181867	0.186783	0.188374	0.196725	0.208492	0.212445	0.222841		0.0106879	0.00742159
516	0.180609	0.198605	0.212889	0.238407	0.256778	0.27747	0.279328	0.273448		0.00288267	0.00506113	0.0104584	0.00763353	0.00802258	0.0164055	0.00868185	0.00535463		516	0.114522	0.11305	0.110588	0.111525	0.111774	0.10895	0.116575	0.146859		0.00516884	0.00337385	0.00873841	0.00858492	0.00831544	0.00690746	0.00615634	0.026194		516	0.160598	0.180677	0.184303	0.193641	0.193747	0.205498	0.210049	0.223371		0.0133784	0.00967695
541	0.177407	0.196363	0.212117	0.239941	0.255448	0.276116	0.278769	0.271909		0.00240012	0.00506766	0.0105499	0.00722459	0.0103153	0.0159015	0.00638529	0.0059919		541	0.112028	0.111513	0.111796	0.112119	0.112899	0.110331	0.11587	0.144778		0.00487023	0.00725854	0.00518465	0.00842456	0.0076059	0.00662246	0.0060734	0.0235754		541	0.164504	0.179595	0.183652	0.192778	0.197841	0.204859	0.212627	0.222984		0.00983254	0.0130658
566	0.17796	0.198099	0.210244	0.240132	0.256056	0.278966	0.284023	0.271707		0.000911482	0.00417133	0.00706806	0.00513186	0.00855984	0.0124348	0.00743238	0.00388576		566	0.114682	0.113018	0.113262	0.112484	0.111536	0.10778	0.118869	0.145156		0.00586023	0.00858334	0.00762487	0.00768895	0.00642947	0.00604143	0.006361	0.0217783		566	0.161243	0.177333	0.185313	0.193015	0.195698	0.207902	0.214488	0.224259		0.0105432	0.00841338
591	0.174332	0.196363	0.209423	0.23981	0.256442	0.282661	0.283795	0.273977		0.00155623	0.000803158	0.00780219	0.00604848	0.00771196	0.0116902	0.00758826	0.00227245		591	0.113111	0.113784	0.114682	0.115557	0.113913	0.111914	0.116825	0.146316		0.00600065	0.00564559	0.00668319	0.00644986	0.00874323	0.00717088	0.00581169	0.0219199		591	0.160652	0.181479	0.183577	0.190497	0.196984	0.209623	0.212107	0.22459		0.011403	0.00907986
616	0.176102	0.195505	0.209841	0.241089	0.259582	0.282487	0.287101	0.270164		0.00356567	0.00273998	0.00679271	0.00507414	0.00802079	0.0123515	0.00821936	0.00238287		616	0.114214	0.114549	0.11294	0.113152	0.112914	0.110945	0.113943	0.145239		0.00677313	0.00918095	0.0092149	0.00931144	0.00881715	0.00878205	0.00864709	0.021895		616	0.159341	0.176408	0.18505	0.190334	0.194703	0.209351	0.215955	0.222352		0.0132456	0.00980364
641	0.172185	0.193503	0.209089	0.237928	0.258206	0.284955	0.286571	0.270346		0.00170996	0.00104803	0.00773221	0.00612588	0.00627643	0.0143719	0.0056007	0.00293462		641	0.112735	0.111872	0.114862	0.114853	0.111846	0.109591	0.114741	0.143544		0.00528947	0.00586745	0.00714891	0.00732153	0.00759146	0.00729705	0.00841012	0.0209041		641	0.16061	0.179949	0.183996	0.192439	0.199074	0.210112	0.218739	0.227275		0.0120592	0.0126024
666	0.172768	0.195024	0.212075	0.238987	0.261848	0.288822	0.28789	0.271139		0.000489222	0.00297049	0.00793504	0.00552292	0.0100603	0.0125885	0.00489415	0.00431172		666	0.112469	0.112831	0.114048	0.114416	0.11264	0.111869	0.117093	0.143407		0.00579017	0.00702331	0.00770956	0.00884587	0.00716759	0.00722353	0.00750515	0.022257		666	0.156892	0.178065	0.182692	0.195175	0.203816	0.212358	0.217819	0.224938		0.014741	0.0111694
691	0.16844	0.193524	0.207718	0.241052	0.260474	0.286303	0.291532	0.270187		0.00258342	0.00283868	0.00346411	0.00725493	0.00756151	0.013789	0.00663059	0.00381263		691	0.113276	0.112121	0.112327	0.116109	0.110828	0.113231	0.117145	0.143744		0.00523929	0.00836063	0.0091217	0.00677611	0.008119	0.00597738	0.00593991	0.0215053		691	0.15682	0.180129	0.185072	0.19245	0.200121	0.212553	0.220913	0.224519		0.0115183	0.00743088
716	0.170656	0.191033	0.208346	0.240775	0.262152	0.288727	0.292828	0.268752		0.00235638	0.00382713	0.00761015	0.00449086	0.00556218	0.0128124	0.00705024	0.0046177		716	0.110789	0.110576	0.111914	0.114189	0.114236	0.109616	0.114864	0.143572		0.00697665	0.00869819	0.00510224	0.00990297	0.00832117	0.00798621	0.00591117	0.0217896		716	0.157619	0.179237	0.18331	0.194985	0.201924	0.214114	0.218598	0.224496		0.0134837	0.0113179
741	0.169591	0.192156	0.207346	0.240165	0.260662	0.289891	0.295179	0.26965		0.00420638	0.00224148	0.00697606	0.00382735	0.00677353	0.0122233	0.00327417	0.00625849		741	0.110686	0.113274	0.113388	0.112337	0.112673	0.111709	0.115172	0.142079		0.00624701	0.00931082	0.00748616	0.00697598	0.00940188	0.0057479	0.00497936	0.0208762		741	0.155324	0.176325	0.183627	0.190776	0.200523	0.213525	0.21978	0.2228		0.0115804	0.0110696
766	0.166551	0.189402	0.206815	0.238329	0.260415	0.291871	0.294943	0.26871		0.00143102	0.00247873	0.00520094	0.00356861	0.0085603	0.0105648	0.00653112	0.00446979		766	0.109341	0.111749	0.111739	0.116501	0.112381	0.110812	0.115615	0.142993		0.00672593	0.00995488	0.00931072	0.00923911	0.00797038	0.00731771	0.00686093	0.0222466		766	0.154411	0.177654	0.184309	0.192079	0.199841	0.212648	0.219816	0.227529		0.012874	0.0102378
791	0.163483	0.188358	0.207946	0.240446	0.261882	0.292127	0.296933	0.269163		0.00128269	0.00184271	0.00590389	0.00486374	0.0076538	0.0120251	0.00681821	0.00763228		791	0.109884	0.112891	0.112617	0.112757	0.110595	0.111266	0.116571	0.142829		0.00721703	0.00780021	0.00845481	0.00777466	0.00984538	0.00579298	0.00656969	0.0201293		791	0.150752	0.175682	0.183771	0.190791	0.200679	0.213922	0.220322	0.225254		0.012182	0.0110114
816	0.163755	0.187659	0.206714	0.240097	0.263923	0.295681	0.299453	0.269396		0.00287472	0.00171073	0.00305301	0.00602951	0.00588524	0.010026	0.00523416	0.00857967		816	0.110347	0.113951	0.11428	0.111277	0.110552	0.110731	0.116979	0.142554		0.0054781	0.00754083	0.00859435	0.00957338	0.00694658	0.00647705	0.0082865	0.0215582		816	0.152788	0.170794	0.178812	0.194134	0.199851	0.212938	0.221396	0.226158		0.0132785	0.00913574
841	0.163435	0.187151	0.204627	0.241224	0.264477	0.296279	0.298489	0.267413		0.000398588	0.00266767	0.00561073	0.00425458	0.00874346	0.0104459	0.00406743	0.0051867		841	0.110469	0.116792	0.113261	0.114414	0.114302	0.111108	0.114637	0.141246		0.00428938	0.00985769	0.00902057	0.0071506	0.010439	0.00702604	0.00772221	0.0193608		841	0.151034	0.174716	0.182836	0.1929	0.202128	0.210399	0.216907	0.229625		0.0116749	0.0110179
866	0.161266	0.185186	0.205423	0.239428	0.262232	0.295003	0.299953	0.267375		0.00277072	0.00174489	0.0033639	0.00312314	0.00730244	0.0102197	0.00526455	0.00856232		866	0.110152	0.115074	0.115227	0.115353	0.111416	0.112317	0.115409	0.141659		0.00801058	0.00670901	0.0081319	0.0107298	0.00674011	0.00729012	0.00873219	0.021574		866	0.145863	0.174293	0.18107	0.191423	0.198144	0.213763	0.221945	0.225061		0.0114132	0.00952501
891	0.16096	0.18727	0.205362	0.239897	0.265361	0.296604	0.299937	0.268105		0.00154956	0.00257837	0.00462097	0.00287809	0.00694851	0.0106296	0.00408446	0.00639746		891	0.11077	0.114533	0.11556	0.113974	0.11401	0.112174	0.117326	0.143475		0.00845978	0.00753036	0.00802477	0.00771447	0.00925721	0.00667981	0.00916781	0.0213021		891	0.150542	0.172473	0.180171	0.194249	0.201041	0.212991	0.22201	0.227278		0.00898437	0.00945346
916	0.15896	0.185073	0.204926	0.239565	0.262221	0.29641	0.298843	0.266628		0.0032088	0.00123951	0.00153762	0.00209075	0.0056868	0.00653249	0.00409889	0.00995888		916	0.111171	0.117015	0.113731	0.11532	0.112101	0.111365	0.118231	0.145359		0.00469369	0.00667145	0.0042165	0.00737579	0.00660278	0.0064378	0.00492641	0.0205081		916	0.147524	0.174114	0.182232	0.191304	0.199576	0.212442	0.219249	0.22636		0.00906524	0.00968251
941	0.156474	0.182984	0.202387	0.239994	0.26492	0.30014	0.300362	0.267402		0.00216371	0.00125516	0.00484552	0.00275985	0.00813872	0.00930828	0.0061464	0.0101551		941	0.108932	0.112835	0.114253	0.114175	0.112481	0.110889	0.116179	0.141342		0.00521123	0.00795732	0.00475467	0.0065482	0.0107083	0.00933023	0.00772792	0.0194453		941	0.148169	0.174684	0.181671	0.190195	0.200499	0.212257	0.221943	0.228147		0.013061	0.00801113
966	0.156319	0.181313	0.200147	0.239245	0.26274	0.297241	0.299626	0.264555		0.0024293	0.000859009	0.00368941	0.00248379	0.00677626	0.0100743	0.00521359	0.0111386		966	0.111257	0.112475	0.113212	0.114284	0.112043	0.109882	0.113736	0.143147		0.00555049	0.00880718	0.00867648	0.00899323	0.00914324	0.00935439	0.0054963	0.0219626		966	0.147983	0.171609	0.182032	0.192551	0.202426	0.21351	0.222328	0.231837		0.0100748	0.00834522
991	0.155942	0.181709	0.202835	0.241464	0.26476	0.298657	0.30412	0.265649		0.00409365	0.00150269	0.00390732	0.00380285	0.00624792	0.00914182	0.00373568	0.00779826		991	0.10937	0.113636	0.11374	0.114547	0.111306	0.111474	0.117868	0.144924		0.00579219	0.00833468	0.00723691	0.00665514	0.00812997	0.00908253	0.00727847	0.0213458		991	0.145029	0.171819	0.179755	0.190381	0.199578	0.213674	0.223473	0.229053		0.0126262	0.00734737
1016	0.153627	0.180161	0.202018	0.239442	0.263925	0.296455	0.299838	0.261546		0.00339934	0.00186228	0.00297786	0.00393317	0.00613256	0.00940434	0.00324031	0.0103407		1016	0.109052	0.111168	0.112721	0.110505	0.109926	0.10983	0.115793	0.143535		0.00542789	0.00845049	0.00709935	0.00961141	0.0102821	0.00912068	0.00927993	0.022671		1016	0.143906	0.172279	0.181151	0.190415	0.200519	0.214459	0.225252	0.227322		0.00957934	0.00863891
1041	0.15375	0.181961	0.200394	0.239068	0.265776	0.298361	0.3058	0.263507		0.00401925	0.00299089	0.00212977	0.00252177	0.00288505	0.00688048	0.00402067	0.0118495		1041	0.109623	0.11382	0.115095	0.114354	0.109736	0.109656	0.118119	0.14334		0.00720587	0.00855695	0.00904792	0.00885004	0.0086646	0.0104987	0.00945193	0.0215184		1041	0.144004	0.171401	0.179305	0.190165	0.200189	0.213154	0.221894	0.224181		0.0102629	0.00787002
1066	0.150797	0.180003	0.20238	0.240307	0.268656	0.298667	0.305242	0.266479		0.00263295	0.00113651	0.00235759	0.00232941	0.00236369	0.00688979	0.00606002	0.0120767		1066	0.110073	0.113616	0.110992	0.114559	0.11238	0.112086	0.114192	0.144368		0.00579929	0.00569515	0.00677876	0.00938565	0.00684004	0.00759643	0.00282156	0.021765		1066	0.143495	0.169241	0.178274	0.190441	0.202509	0.216076	0.223857	0.226978		0.0102069	0.00769624
1091	0.148898	0.180135	0.199219	0.23954	0.266576	0.299767	0.30382	0.262773		0.00416373	0.00110452	0.00167918	0.00469774	0.00454135	0.00686812	0.00515492	0.0151714		1091	0.108557	0.111918	0.112382	0.114071	0.112454	0.111064	0.114586	0.14353		0.00643548	0.00885414	0.00731169	0.0107595	0.00850234	0.00960793	0.00808447	0.0210633		1091	0.142044	0.169652	0.182286	0.191819	0.201199	0.215637	0.223818	0.22818		0.0123253	0.00939023
1116	0.149397	0.176015	0.198583	0.238675	0.263256	0.300698	0.303774	0.26188		0.000424786	0.000956592	0.000796409	0.00421879	0.00449167	0.00614452	0.00520752	0.0167824		1116	0.109228	0.110387	0.111054	0.115107	0.111599	0.112376	0.115676	0.141788		0.0073288	0.0100711	0.00785958	0.00963402	0.00927202	0.00820562	0.00756619	0.0224454		1116	0.14318	0.170955	0.177517	0.192367	0.203882	0.215692	0.224568	0.228073		0.0107796	0.0109334
1141	0.148951	0.176827	0.196645	0.238127	0.26486	0.299102	0.303161	0.261764		0.00261395	0.00217056	0.00165127	0.00482665	0.0041579	0.00622482	0.0063123	0.0131814		1141	0.110874	0.111419	0.111415	0.111218	0.109008	0.107805	0.114564	0.141083		0.00819217	0.00872785	0.00627068	0.00820106	0.00912246	0.00923852	0.00974596	0.0227725		1141	0.141831	0.168859	0.176891	0.189487	0.201122	0.211744	0.223495	0.227755		0.0115202	0.00855626
1167	0.146634	0.177141	0.196659	0.234887	0.264973	0.297936	0.301299	0.260933		0.00538089	0.00208128	0.00369157	0.0044102	0.00349745	0.00591815	0.0040777	0.0146058		1167	0.110602	0.110073	0.111106	0.112429	0.110962	0.106284	0.11355	0.142312		0.00717528	0.00729454	0.00640704	0.0105644	0.00730853	0.00732107	0.00894906	0.0218285		1167	0.139073	0.170026	0.176466	0.189367	0.201225	0.215402	0.225863	0.227418		0.0115267	0.00592257
1192	0.147856	0.174393	0.197407	0.236966	0.264436	0.298873	0.304152	0.2599		0.00549312	0.00184276	0.00551649	0.00643012	0.00646886	0.00686859	0.00424975	0.0141145		1192	0.108975	0.108657	0.10898	0.112781	0.108297	0.107121	0.113236	0.141832		0.00670591	0.0114807	0.0100481	0.011923	0.0104022	0.00932881	0.00926425	0.0216001		1192	0.139846	0.169123	0.179714	0.189556	0.203344	0.216468	0.22439	0.228137		0.012256	0.0121567
1217	0.14654	0.175002	0.19695	0.236562	0.263617	0.301908	0.30411	0.259794		0.00366228	0.00229278	0.00410132	0.00253613	0.0065955	0.00778667	0.0028583	0.0147568		1217	0.107934	0.11103	0.109362	0.112284	0.110937	0.110367	0.115596	0.143921		0.0066493	0.00663784	0.00975853	0.00950719	0.00889127	0.0103212	0.00377107	0.0211654		1217	0.138448	0.169366	0.177144	0.187118	0.203883	0.218057	0.223768	0.231063		0.0120144	0.00937758
1242	0.145041	0.172687	0.193808	0.235918	0.265046	0.302244	0.3044	0.258011		0.00407795	0.00223152	0.00275685	0.00201851	0.00348039	0.00688531	0.00473102	0.015521		1242	0.107224	0.11004	0.110797	0.112365	0.107964	0.106119	0.114255	0.139158		0.00584544	0.00836354	0.00656145	0.00791546	0.00753712	0.00791008	0.00949412	0.0218617		1242	0.137687	0.169763	0.177089	0.190906	0.199782	0.212913	0.226589	0.227577		0.0100764	0.00638659
1267	0.141888	0.17356	0.193037	0.235715	0.26326	0.303139	0.304909	0.259958		0.00219708	0.00339126	0.00270378	0.00499334	0.00340634	0.00493887	0.00721798	0.0164412		1267	0.108499	0.112136	0.109861	0.108314	0.110824	0.110586	0.112175	0.141591		0.00946176	0.00792775	0.00759539	0.00824853	0.00808239	0.00542181	0.00795382	0.0213722		1267	0.139664	0.16865	0.175654	0.191186	0.20227	0.215446	0.226816	0.226911		0.0114497	0.0101449
1292	0.14015	0.170803	0.192354	0.234294	0.265446	0.302507	0.304163	0.257419		0.00422933	0.00188347	0.00104378	0.00439363	0.00529465	0.00922268	0.0036369	0.0169692		1292	0.107349	0.108226	0.111105	0.110548	0.107699	0.108196	0.113795	0.142885		0.00798959	0.00712051	0.00812546	0.00927869	0.00941753	0.00653757	0.00942828	0.022833		1292	0.134767	0.165726	0.178107	0.189118	0.200638	0.215602	0.225192	0.227558		0.0104135	0.00809849
1317	0.142036	0.169758	0.193714	0.238071	0.267833	0.303855	0.307625	0.255792		0.00375912	0.00269911	0.00420632	0.00625748	0.000901027	0.00668873	0.00409359	0.0163309		1317	0.108176	0.113391	0.112091	0.110679	0.109386	0.109159	0.116379	0.143117		0.0057199	0.0100464	0.00744496	0.00798076	0.00943898	0.00792042	0.0103615	0.0217754		1317	0.136367	0.16921	0.177274	0.187608	0.198819	0.215682	0.226084	0.227894		0.0117637	0.00903127
1342	0.140308	0.17152	0.191458	0.234561	0.264218	0.302119	0.30795	0.256628		0.0030852	0.00162329	0.00240302	0.00454482	0.00566155	0.00550194	0.00548683	0.0152518		1342	0.10587	0.109151	0.109061	0.111412	0.10912	0.105973	0.114984	0.140675		0.00482526	0.00817549	0.00664948	0.0115098	0.0114496	0.00777565	0.0105529	0.0224616		1342	0.133049	0.165315	0.175803	0.186242	0.201736	0.214677	0.224892	0.224137		0.00955156	0.00705777
1367	0.139707	0.170389	0.193225	0.233436	0.264812	0.301472	0.304391	0.25597		0.00510451	0.00368373	0.00053225	0.0036739	0.00327067	0.00531069	0.00408647	0.019314		1367	0.107215	0.110546	0.110953	0.110934	0.110205	0.10939	0.114606	0.141949		0.00698762	0.00707992	0.00488412	0.00922165	0.0102625	0.00799128	0.00777881	0.0203607		1367	0.132446	0.167446	0.175832	0.191038	0.199395	0.215806	0.22619	0.225033		0.00935779	0.0103449
1392	0.136911	0.170023	0.189895	0.234138	0.263408	0.301073	0.304533	0.256783		0.00398826	0.00190588	0.00213089	0.00656553	0.00369955	0.00398167	0.00490212	0.0188287		1392	0.106154	0.109575	0.108875	0.110596	0.110908	0.108937	0.112438	0.140928		0.00829152	0.00931087	0.00707203	0.00811172	0.00744369	0.00807441	0.00965918	0.0213134		1392	0.134037	0.166845	0.176257	0.188324	0.203829	0.214126	0.225213	0.227675		0.0110227	0.0112012
1417	0.136474	0.166917	0.191146	0.234426	0.263697	0.300547	0.303157	0.256467		0.00462451	0.00104926	0.00218543	0.00515366	0.00463617	0.00613251	0.00389845	0.0184515		1417	0.106031	0.109381	0.109607	0.11181	0.10915	0.109755	0.113333	0.139586		0.00644334	0.00763258	0.00654751	0.00758537	0.00948937	0.00640025	0.00743943	0.0219643		1417	0.131158	0.162948	0.176979	0.189473	0.200136	0.21387	0.227925	0.227751		0.0132205	0.0105773
1442	0.137905	0.169405	0.191619	0.233655	0.26744	0.303566	0.306303	0.256678		0.00282765	0.00397154	0.00202255	0.00698307	0.00665183	0.00659432	0.00861408	0.0167939		1442	0.106589	0.109131	0.110707	0.112003	0.109723	0.107786	0.110979	0.140891		0.00548956	0.0078506	0.00701494	0.00864915	0.00741692	0.00845141	0.00548815	0.0251174		1442	0.13085	0.164404	0.17359	0.187411	0.200309	0.213884	0.22765	0.228075		0.012459	0.00716686
1467	0.135885	0.167689	0.188161	0.235201	0.263805	0.305151	0.304553	0.252407		0.00398172	0.00303289	0.00205642	0.00825372	0.00184797	0.00364207	0.00681215	0.0188754		1467	0.10719	0.107607	0.108329	0.109315	0.108038	0.109109	0.111559	0.14074		0.00765569	0.00707838	0.00607613	0.00752621	0.00916759	0.00932184	0.00726314	0.0237353		1467	0.129449	0.164612	0.173958	0.185718	0.201832	0.214335	0.224075	0.228686		0.010329	0.00807089
1492	0.133588	0.165896	0.190435	0.234578	0.26678	0.302458	0.305234	0.252258		0.00338254	0.00389649	0.00335808	0.00590579	0.00355987	0.00290843	0.00626205	0.0200837		1492	0.105292	0.10693	0.109504	0.112375	0.108482	0.10923	0.111549	0.142529		0.00605839	0.00527863	0.00611592	0.0100993	0.00602938	0.0094494	0.0111427	0.0213156		1492	0.131575	0.162524	0.174825	0.187817	0.202608	0.218011	0.227115	0.2283		0.0100885	0.00588182
1517	0.134371	0.164968	0.18651	0.230674	0.261225	0.301869	0.304224	0.250212		0.00495674	0.00286623	0.00115502	0.00793705	0.0010397	0.0042046	0.00661629	0.0194613		1517	0.106896	0.108281	0.108731	0.109337	0.107217	0.105723	0.112302	0.138935		0.0070755	0.00694038	0.00775131	0.0090991	0.0101949	0.00674646	0.0074002	0.0220195		1517	0.131829	0.162615	0.175026	0.186992	0.199662	0.212443	0.225986	0.22805		0.0114793	0.00798135
1542	0.134222	0.162917	0.187505	0.230832	0.262908	0.304401	0.304732	0.24986		0.00415103	0.00280453	0.00377488	0.00949223	0.00284671	0.00462345	0.00931462	0.0201952		1542	0.106336	0.109184	0.109905	0.110065	0.107246	0.106757	0.114281	0.139376		0.0094463	0.00671084	0.00787378	0.0084744	0.00933045	0.0093563	0.00892555	0.0233872		1542	0.130893	0.165927	0.173516	0.19045	0.201186	0.216992	0.229264	0.228029		0.0108224	0.0120041
1567	0.136037	0.165048	0.187329	0.232478	0.263229	0.307078	0.305403	0.254896		0.00451147	0.00301234	0.00390164	0.00527109	0.00427233	0.00301204	0.00677022	0.0191068		1567	0.108542	0.109196	0.108889	0.110152	0.108993	0.109065	0.111094	0.13897		0.00985994	0.00565917	0.0107439	0.00988454	0.00808076	0.00903955	0.00931169	0.0215445		1567	0.128769	0.163242	0.171104	0.18606	0.199194	0.211743	0.226122	0.22766		0.00880243	0.00908815
1592	0.132248	0.164193	0.185088	0.232351	0.263831	0.303634	0.303806	0.251249		0.00503107	0.00146618	0.0036707	0.00527032	0.00517952	0.00530535	0.00724957	0.0184294		1592	0.10509	0.110225	0.107952	0.109478	0.108405	0.106604	0.110815	0.137928		0.00675886	0.00672818	0.00560578	0.0123204	0.0094764	0.00856993	0.00975131	0.0236278		1592	0.132113	0.160431	0.172859	0.185904	0.198503	0.214588	0.22489	0.225676		0.0115761	0.00611653
1617	0.131944	0.163237	0.184766	0.232393	0.263274	0.301606	0.305481	0.251292		0.00493613	0.00287389	0.00214576	0.00744203	0.00535809	0.00362565	0.00573064	0.0198016		1617	0.106694	0.107554	0.106978	0.108649	0.106381	0.107752	0.111166	0.140968		0.00723554	0.00682126	0.00834645	0.010131	0.00838942	0.00797387	0.0068598	0.0219535		1617	0.128962	0.163761	0.171723	0.187747	0.200781	0.21612	0.227722	0.227846		0.00885604	0.00696462
1642	0.131151	0.161192	0.188561	0.232266	0.26302	0.301454	0.30449	0.248709		0.00491105	0.00534489	0.00393443	0.00576354	0.00515888	0.00340066	0.00970677	0.0221869		1642	0.104031	0.105531	0.109618	0.108521	0.108623	0.107846	0.112296	0.140171		0.00923751	0.00816833	0.00598255	0.0114814	0.00952339	0.00906169	0.0109555	0.0221883		1642	0.126857	0.161419	0.173039	0.187452	0.19841	0.215332	0.22332	0.227808		0.0117333	0.00772656
1667	0.127378	0.162886	0.182237	0.231414	0.263141	0.303222	0.301632	0.248118		0.00761005	0.00352018	0.00224255	0.00671663	0.00372392	0.00239185	0.00891238	0.0203689		1667	0.10609	0.107394	0.108591	0.109604	0.108729	0.106897	0.110302	0.139825		0.00775072	0.00653637	0.00966485	0.0101736	0.0076504	0.00561814	0.00743319	0.0234502		1667	0.127086	0.159669	0.173732	0.18757	0.200023	0.214695	0.230217	0.226496		0.0116083	0.00461687
1692	0.128718	0.1583	0.181783	0.229059	0.262498	0.301123	0.303982	0.2467		0.00467843	0.00465461	0.00261854	0.0054662	0.00535042	0.00468408	0.0086889	0.0229689		1692	0.106224	0.106164	0.106372	0.110049	0.107444	0.105777	0.109771	0.138162		0.00873233	0.00918498	0.00828585	0.00882768	0.0102756	0.00911749	0.00783342	0.0218898		1692	0.127623	0.160892	0.168538	0.183774	0.1988	0.216766	0.225829	0.226412		0.0119482	0.00830963
1717	0.127897	0.159674	0.180573	0.230309	0.263786	0.299943	0.304589	0.246707		0.00703724	0.00419356	0.0044367	0.00493572	0.00475953	0.00294863	0.00629218	0.0230263		1717	0.106221	0.105602	0.110768	0.110002	0.108015	0.106306	0.11282	0.141981		0.00859018	0.00687984	0.00839422	0.00812448	0.00711605	0.00814362	0.00948208	0.0232395		1717	0.12607	0.158531	0.170577	0.187001	0.198415	0.214049	0.225301	0.228082		0.0103556	0.00735381
1742	0.128265	0.160173	0.181382	0.231563	0.262411	0.301929	0.302758	0.249157		0.00574748	0.00422348	0.00547023	0.00856826	0.00406576	0.00200673	0.00688386	0.0230794		1742	0.104468	0.109528	0.106559	0.109562	0.108614	0.105933	0.111697	0.138543		0.00743779	0.0105451	0.00783689	0.00799289	0.00980995	0.00783595	0.00785093	0.0230455		1742	0.127086	0.158018	0.17158	0.186541	0.200627	0.215895	0.224167	0.226792		0.012048	0.00609072
1767	0.126213	0.158009	0.182962	0.228741	0.26008	0.304358	0.304463	0.244453		0.00629785	0.00210648	0.00456744	0.00801073	0.00416239	0.00365276	0.00975316	0.0231435		1767	0.103261	0.107725	0.109714	0.109596	0.106837	0.107646	0.110235	0.140239		0.00668682	0.00783688	0.00845674	0.00947041	0.00926155	0.0108615	0.00799188	0.0230509		1767	0.127059	0.158831	0.171994	0.183911	0.19907	0.212733	0.229596	0.227373		0.0073834	0.00668025
1792	0.127027	0.157162	0.182115	0.225721	0.260716	0.301249	0.304653	0.245462		0.00529793	0.00550694	0.00426506	0.00913282	0.00315526	0.00404658	0.0101739	0.0248187		1792	0.106014	0.10892	0.106726	0.107759	0.1073	0.106318	0.110166	0.138165		0.00803257	0.00777807	0.00674434	0.00912642	0.00756821	0.00828951	0.00860756	0.0218135		1792	0.123211	0.157636	0.170998	0.184468	0.201832	0.219982	0.228079	0.225824		0.00725377	0.00666954
1817	0.124579	0.155945	0.181656	0.227643	0.260335	0.302187	0.303013	0.244546		0.00670253	0.00463292	0.00283578	0.00770027	0.0043843	0.00492506	0.00725693	0.0245927		1817	0.106247	0.105999	0.107168	0.107899	0.105856	0.107162	0.111648	0.137224		0.00641053	0.00793874	0.00609092	0.00898668	0.00992016	0.00912481	0.00854826	0.0225475		1817	0.126102	0.16161	0.170915	0.186315	0.200348	0.215376	0.226638	0.222905		0.00799827	0.00378363
1842	0.125023	0.15683	0.181885	0.226564	0.259017	0.302259	0.303519	0.245456		0.00805934	0.00547936	0.00460247	0.00643045	0.00491877	0.00399859	0.00853967	0.0237578		1842	0.103701	0.109896	0.106074	0.108671	0.107423	0.106399	0.109766	0.13566		0.00798941	0.00716173	0.00852249	0.00892736	0.00754316	0.00941297	0.00952889	0.0209118		1842	0.123587	0.159096	0.170986	0.186121	0.203591	0.215689	0.228091	0.228282		0.00726636	0.00634601
1867	0.124673	0.158693	0.178279	0.227637	0.261994	0.302287	0.305119	0.244682		0.00728773	0.00387676	0.00440585	0.00756788	0.0046799	0.00141897	0.00933843	0.0213482		1867	0.105377	0.106573	0.106848	0.108773	0.105384	0.10468	0.110683	0.136969		0.00797566	0.00857165	0.00680318	0.00794508	0.00879315	0.00767145	0.007781	0.0226252		1867	0.121313	0.157663	0.169909	0.185229	0.20297	0.213659	0.227414	0.225143		0.00969534	0.00603821
1892	0.124212	0.155245	0.175624	0.225816	0.257938	0.303283	0.299287	0.245355		0.00632122	0.00465525	0.00684791	0.00845606	0.00532387	0.00455297	0.0126453	0.0234165		1892	0.104838	0.105719	0.10829	0.106056	0.1076	0.104763	0.11121	0.135249		0.00644246	0.00789658	0.00522843	0.008059	0.010818	0.00503179	0.0106376	0.020445		1892	0.12333	0.158079	0.170209	0.185976	0.197324	0.212787	0.227417	0.224075		0.00971183	0.00863602
1917	0.123335	0.153163	0.17777	0.227051	0.260191	0.301903	0.305631	0.24497		0.0064578	0.00379154	0.00673754	0.00883462	0.0055235	0.00248956	0.00986975	0.0246991		1917	0.105525	0.106266	0.107896	0.109507	0.108033	0.106588	0.110094	0.138913		0.00681102	0.0101446	0.00753339	0.00755635	0.0109881	0.0094892	0.00844596	0.0214745		1917	0.12327	0.157101	0.169223	0.185916	0.198616	0.216791	0.225042	0.224341		0.0115049	0.0080448
1942	0.122376	0.153746	0.179489	0.225408	0.259217	0.300939	0.303563	0.245062		0.00687236	0.00285972	0.00521643	0.00715279	0.00530091	0.00337996	0.00896413	0.0246538		1942	0.104796	0.106929	0.108718	0.107802	0.107937	0.10392	0.109408	0.134654		0.00768291	0.00748422	0.00735263	0.00736186	0.0073121	0.00613728	0.00912676	0.0216288		1942	0.124534	0.156074	0.170172	0.181585	0.200558	0.215531	0.228518	0.224488		0.00835358	0.00754693
1967	0.121824	0.154046	0.178785	0.222203	0.258269	0.301772	0.30307	0.243703		0.00486489	0.0054178	0.00327915	0.00813002	0.00646113	0.00306175	0.0111815	0.020756		1967	0.103785	0.107899	0.1074	0.106068	0.108753	0.105362	0.109646	0.135993		0.00877943	0.00621223	0.0108953	0.00877117	0.00984777	0.00823875	0.0073631	0.0223959		1967	0.120093	0.156418	0.168955	0.189823	0.204345	0.21912	0.230078	0.225261		0.0107887	0.00730908
1992	0.119276	0.155075	0.177797	0.225082	0.259086	0.300867	0.302249	0.242301		0.00871538	0.0034205	0.00489434	0.0101252	0.00636348	0.00445016	0.00959474	0.0249309		1992	0.104066	0.106674	0.108959	0.107306	0.10688	0.104528	0.110454	0.1383		0.00704505	0.00567541	0.00822049	0.00781938	0.00996565	0.00697613	0.00779112	0.0230928		1992	0.12143	0.158222	0.170846	0.186682	0.199252	0.217239	0.227538	0.22563		0.0118747	0.0091527
2017	0.121022	0.152114	0.176064	0.225919	0.259597	0.301412	0.302833	0.243206		0.00710529	0.00456966	0.00203416	0.00696773	0.00535478	0.00412868	0.0103646	0.0237642		2017	0.106731	0.107059	0.108854	0.110121	0.108369	0.105509	0.10916	0.136548		0.00770659	0.00682391	0.00874827	0.00729872	0.00952189	0.00591672	0.011197	0.0217886		2017	0.118938	0.156709	0.170958	0.186128	0.200423	0.214343	0.230246	0.226459		0.0114249	0.00756874
2043	0.119571	0.151291	0.177139	0.222003	0.257889	0.301979	0.30365	0.243399		0.00514827	0.00230237	0.0063253	0.00708845	0.00427872	0.00250363	0.00976324	0.025942		2043	0.104935	0.10574	0.107497	0.106755	0.107845	0.105935	0.112117	0.13556		0.00773948	0.00541232	0.00701168	0.00737643	0.00924354	0.00713989	0.00883839	0.0191189		2043	0.118726	0.15468	0.168097	0.186815	0.201647	0.217562	0.228945	0.224218		0.00872738	0.0062142
[truncated: 23 more columns]
