# Supplementary material for: Hetero-oligomerization drives structural plasticity of eukaryotic peroxiredoxins
Source: Nat Chem Biol. 2026 Mar 10;22(4):580–92. doi: 10.1038/s41589-026-02157-6 (PMC13038412; doi:10.1038/s41589-026-02157-6)
Supplement: Supplementary file 11 — Unprocessed gels. [file 41589_2026_2157_MOESM11_ESM.xlsx]

## Sheet: Figure 6.A
roGFP2-AtPrxB∆CP∆CR + AtPrxA																			roGFP-AtPrxB∆CP∆CR+AtPrxA∆CP∆CR																			roGFP2-AtPrxA∆CP∆CR + AtPrxB
	Mean									SD										Mean									SD										Mean									SD
time (sec)	0	10	20	50	100	200	500	1000		0 µM	10 µM	20 µM	50 µM	100 µM	200 µM	500 µM	1000 µM		time (sec)	0	10	20	50	100	200	500	1000		0 µM	10 µM	20 µM	50 µM	100 µM	200 µM	500 µM	1000 µM		time (sec)	0	10	20	50	100	200	500	1000		0 µM	10 µM
0	0.331218	0.332157	0.332149	0.329616	0.333547	0.333702	0.338184	0.340012		0.0378554	0.0369358	0.0398169	0.0324138	0.0333577	0.0385539	0.0365335	0.0361503		0	0.0672248	0.0717501	0.0729734	0.0709898	0.0690586	0.0729758	0.0736203	0.0709313		0.0174708	0.0200068	0.0185213	0.0219712	0.0206561	0.0238706	0.0235376	0.0261104		0	0.327046	0.328412	0.342921	0.322892	0.324824	0.325224	0.327124	0.325929		0.0111251	0.00820932
24	0.325787	0.329678	0.328958	0.324162	0.32727	0.327809	0.33046	0.328336		0.039534	0.0363833	0.0400302	0.0380901	0.0361247	0.0398913	0.037575	0.0368431		24	0.070805	0.0733288	0.0747871	0.0743337	0.0689228	0.0709113	0.0736367	0.0693509		0.0220394	0.0225391	0.0213331	0.0215541	0.0220582	0.0257344	0.0244253	0.0221939		24	0.319556	0.32385	0.336304	0.319695	0.322775	0.316804	0.319988	0.319065		0.00944797	0.0127681
48	0.320041	0.32398	0.322928	0.325512	0.323863	0.322453	0.326166	0.328226		0.0328773	0.0363515	0.0342959	0.0315893	0.0332652	0.0354868	0.0382433	0.0369688		48	0.0647679	0.0727306	0.0706855	0.0688621	0.0700164	0.0694132	0.071825	0.0733323		0.0264206	0.0229809	0.0241229	0.0183072	0.0217027	0.0270608	0.0263705	0.0239956		48	0.313311	0.321926	0.332039	0.318625	0.319072	0.31741	0.317833	0.316549		0.0117003	0.0153277
72	0.320574	0.320218	0.32005	0.316047	0.32192	0.319194	0.319718	0.323452		0.0431472	0.0378515	0.0367667	0.0340636	0.0326107	0.0350596	0.0367384	0.0389615		72	0.0720893	0.0708453	0.0738529	0.0723759	0.070007	0.0722285	0.0712351	0.0741429		0.025568	0.021526	0.0229452	0.0213678	0.0179687	0.0239864	0.0265757	0.0216561		72	0.310617	0.317141	0.330326	0.31422	0.317414	0.310621	0.314457	0.313986		0.0100964	0.011841
96	0.313529	0.316882	0.315505	0.314597	0.319814	0.315228	0.316873	0.320511		0.0357686	0.0425224	0.0379746	0.0328529	0.0388594	0.0362671	0.0404195	0.0373655		96	0.0659042	0.0712733	0.0722616	0.0731764	0.0682561	0.074413	0.0712965	0.0722824		0.0212651	0.023167	0.0230163	0.0251445	0.0241787	0.0234069	0.0259394	0.0260664		96	0.312107	0.310819	0.322401	0.305081	0.308691	0.308085	0.306116	0.304848		0.0111855	0.0118824
190	0.306451	0.319944	0.336073	0.341254	0.351695	0.35634	0.355099	0.360115		0.0380933	0.0310719	0.0312839	0.0216153	0.0217433	0.0162446	0.0243348	0.0263048		190	0.07277	0.0775092	0.0781311	0.0780335	0.0767884	0.0823183	0.0860882	0.0932846		0.0259102	0.027443	0.0272818	0.021727	0.0310346	0.0336923	0.0261364	0.0242301		190	0.295863	0.310038	0.330898	0.316784	0.319667	0.334961	0.331297	0.342614		0.0113713	0.00763326
215	0.297301	0.341034	0.348992	0.37934	0.396093	0.405043	0.393865	0.398061		0.0360156	0.0287432	0.026942	0.0199039	0.030133	0.00707451	0.0161522	0.0213179		215	0.0692461	0.0683639	0.0732237	0.0704513	0.073256	0.0786898	0.0872571	0.110554		0.0233467	0.0261697	0.030464	0.0245059	0.0281341	0.0319923	0.0273242	0.0250405		215	0.294251	0.31812	0.338904	0.333926	0.348074	0.372979	0.368372	0.36918		0.00981763	0.00936938
240	0.291239	0.352003	0.370827	0.408394	0.430342	0.443405	0.431476	0.42936		0.0364535	0.0307686	0.0302615	0.0206891	0.0311274	0.0113513	0.00197874	0.0209158		240	0.0699422	0.0709412	0.0723407	0.0713942	0.0714171	0.0764536	0.0839302	0.122995		0.019334	0.0233387	0.0260228	0.0280056	0.020618	0.0252677	0.0246415	0.0283665		240	0.28812	0.317562	0.341181	0.346154	0.363385	0.396743	0.389778	0.386268		0.00887142	0.00965786
266	0.293261	0.366996	0.387132	0.434062	0.458567	0.479033	0.465644	0.450952		0.0337307	0.0378958	0.0317464	0.0195364	0.0288402	0.0134728	0.00252452	0.0167056		266	0.0704003	0.06869	0.0773912	0.072906	0.0735998	0.082467	0.0876189	0.128438		0.0218989	0.0240447	0.0291464	0.0250274	0.0245506	0.0319098	0.0311976	0.0313876		266	0.288063	0.320816	0.346662	0.359572	0.382006	0.425094	0.418716	0.40601		0.0141359	0.0109405
291	0.290931	0.374666	0.402665	0.446697	0.478157	0.499873	0.490327	0.465583		0.0300997	0.0327903	0.0299474	0.014436	0.0253098	0.0117038	0.00799668	0.0157257		291	0.0659129	0.068985	0.0708552	0.0749334	0.07036	0.0753337	0.083336	0.128622		0.0148787	0.0271	0.0260829	0.024439	0.0229387	0.0275091	0.0237395	0.0280137		291	0.281686	0.322711	0.344642	0.365774	0.391974	0.435945	0.435557	0.414281		0.0101574	0.0105149
316	0.286734	0.380232	0.411423	0.460364	0.498037	0.524939	0.512165	0.481855		0.0363717	0.0348576	0.0307394	0.01989	0.0190547	0.0131895	0.00750092	0.0145756		316	0.0653588	0.0715651	0.0726935	0.0701019	0.0686133	0.0765215	0.0865356	0.133213		0.0204676	0.0240678	0.0265051	0.0277317	0.0277539	0.0273703	0.0289937	0.0341674		316	0.277654	0.319893	0.348012	0.37136	0.397581	0.452194	0.456912	0.425643		0.0102454	0.0029311
341	0.285429	0.38808	0.415348	0.476406	0.508052	0.537446	0.528585	0.4896		0.0383503	0.0283748	0.0280478	0.0132704	0.0187078	0.0125276	0.00930391	0.00626348		341	0.06491	0.0698135	0.0668394	0.0705304	0.0691196	0.0723993	0.0815499	0.133743		0.0252541	0.0265179	0.0218255	0.0244775	0.0189454	0.0257281	0.0228591	0.0354123		341	0.275489	0.322639	0.353154	0.38863	0.407186	0.461942	0.470478	0.433681		0.0101373	0.00650172
366	0.281778	0.383029	0.421604	0.481503	0.511458	0.540092	0.543608	0.4963		0.0365604	0.0300612	0.0281907	0.020606	0.0139289	0.00728334	0.00826181	0.00844		366	0.0727433	0.0658393	0.0742602	0.0698189	0.069429	0.0736124	0.0837675	0.128223		0.0275349	0.0259543	0.027543	0.026263	0.0227101	0.0271634	0.0251358	0.0426302		366	0.271857	0.325503	0.354306	0.392701	0.418715	0.473428	0.48509	0.44541		0.00873387	0.00787869
391	0.277967	0.381058	0.429914	0.485528	0.518072	0.553716	0.552956	0.504211		0.0338636	0.02892	0.0267675	0.0192619	0.0143518	0.00990629	0.0102765	0.00695151		391	0.0721519	0.0671638	0.0692847	0.0689245	0.0704365	0.0718248	0.0826303	0.128618		0.0232331	0.0231356	0.0259607	0.027285	0.0283863	0.0258687	0.0278499	0.0402245		391	0.269673	0.328617	0.359564	0.398096	0.425052	0.482393	0.492998	0.454664		0.0102709	0.00765383
416	0.274576	0.392871	0.42972	0.490963	0.525435	0.55978	0.564519	0.513707		0.0352884	0.0320077	0.0244389	0.0143556	0.0119026	0.0128301	0.0111464	0.00845805		416	0.0670141	0.0712468	0.0719758	0.0712063	0.0698831	0.0754495	0.0819735	0.126332		0.0194817	0.0277601	0.0288699	0.0246837	0.0217753	0.0240693	0.023696	0.0380449		416	0.271882	0.326202	0.359315	0.405135	0.433659	0.486038	0.506472	0.459924		0.0149297	0.00733147
441	0.273466	0.385726	0.430006	0.490432	0.530427	0.563632	0.570256	0.516033		0.0384986	0.0300697	0.0250798	0.0168351	0.0142909	0.0141133	0.0125118	0.00670711		441	0.0682556	0.0663924	0.0702256	0.0688201	0.0682785	0.0767216	0.0786099	0.122578		0.0241624	0.0208706	0.0232999	0.0242196	0.0236682	0.0223281	0.022789	0.0410192		441	0.263391	0.327386	0.362481	0.408853	0.438019	0.49197	0.511613	0.463098		0.0133596	0.00496141
466	0.272488	0.388249	0.42895	0.494767	0.533305	0.571255	0.578456	0.524919		0.0345184	0.0320154	0.0232145	0.0158797	0.00981023	0.0100498	0.00685905	0.00855493		466	0.0700816	0.0688661	0.0722578	0.0754737	0.0741606	0.0753961	0.0787594	0.131661		0.0240522	0.0216209	0.026752	0.0212313	0.0249027	0.0250845	0.0224595	0.0427626		466	0.265	0.327403	0.364124	0.412095	0.444586	0.498953	0.518428	0.471243		0.0102599	0.00917852
491	0.270622	0.383232	0.432829	0.495341	0.533816	0.572941	0.584727	0.521679		0.0357645	0.0283166	0.0248519	0.0147892	0.00949274	0.00795957	0.0145454	0.00442568		491	0.0710773	0.0692047	0.0713883	0.0698161	0.0699254	0.0798068	0.0816312	0.123075		0.0224816	0.0228467	0.0244225	0.0204073	0.0205129	0.024806	0.0224205	0.0423237		491	0.256421	0.32515	0.367401	0.416642	0.448438	0.503328	0.521098	0.47023		0.0153269	0.00921548
516	0.263483	0.384567	0.430645	0.500527	0.538398	0.573367	0.588045	0.522184		0.0388331	0.0300533	0.0252291	0.0131756	0.0110191	0.00780299	0.011467	0.00704257		516	0.0642919	0.0660284	0.06975	0.0709816	0.0699966	0.0748293	0.0766207	0.121868		0.024058	0.0218327	0.0266238	0.0289314	0.0280042	0.031602	0.0274823	0.0363823		516	0.257201	0.324596	0.365573	0.418634	0.452556	0.503378	0.526101	0.476148		0.0139638	0.00718398
541	0.262174	0.384722	0.429384	0.494091	0.540362	0.575649	0.587763	0.528316		0.0341334	0.0287226	0.0254519	0.012471	0.00548509	0.00511705	0.00763101	0.00978501		541	0.0693809	0.0688364	0.0696334	0.0665581	0.0711237	0.0756084	0.0764479	0.121486		0.02355	0.0245145	0.0270861	0.0223286	0.0225898	0.0255708	0.0282617	0.0396886		541	0.25328	0.325481	0.368817	0.424462	0.457863	0.508907	0.530107	0.478257		0.0132892	0.00715848
566	0.26124	0.385089	0.433237	0.495588	0.542667	0.584695	0.591486	0.526917		0.0353448	0.0280025	0.023764	0.0153213	0.0113981	0.00628196	0.0123131	0.00466663		566	0.0673867	0.0672364	0.0689957	0.0743598	0.069092	0.0762795	0.0807639	0.123578		0.024694	0.0202098	0.023552	0.0263309	0.0190223	0.0244111	0.0233046	0.0405269		566	0.249091	0.328406	0.373006	0.429613	0.46313	0.514816	0.536177	0.480804		0.0112521	0.00942143
591	0.264108	0.387489	0.433959	0.497639	0.541884	0.578338	0.590413	0.529845		0.0334216	0.0309474	0.0225739	0.0167723	0.00643628	0.00729747	0.0119257	0.00949012		591	0.0693413	0.0693531	0.0697094	0.0714059	0.0729821	0.0729212	0.0722465	0.120598		0.0281772	0.0243062	0.025823	0.0242334	0.0236003	0.0273035	0.0215023	0.0465659		591	0.247657	0.326299	0.374145	0.425912	0.464927	0.513711	0.537599	0.479423		0.010238	0.00899871
616	0.259353	0.385145	0.436	0.500994	0.548405	0.587515	0.597823	0.534266		0.0352806	0.0306281	0.0215	0.0132475	0.00846996	0.00570561	0.0103313	0.00672644		616	0.0659665	0.070838	0.070496	0.0713644	0.0728762	0.0789518	0.0803502	0.120865		0.0259909	0.022512	0.0198436	0.0266345	0.0256588	0.0288005	0.0261387	0.0432767		616	0.245579	0.322736	0.381416	0.433866	0.473151	0.51998	0.54022	0.481663		0.0138355	0.00983267
641	0.262314	0.385444	0.431636	0.501023	0.549789	0.590162	0.598931	0.528886		0.0417656	0.0338601	0.021293	0.0123231	0.00915385	0.00368041	0.0152312	0.00949471		641	0.0666782	0.0679837	0.0745343	0.0728897	0.0703788	0.0777047	0.08093	0.126097		0.0271027	0.0188729	0.0285038	0.0242714	0.0179256	0.0256582	0.0258481	0.0450047		641	0.244329	0.321995	0.373453	0.431478	0.471478	0.519834	0.541995	0.481401		0.0174046	0.00943197
666	0.259406	0.384657	0.430187	0.504348	0.550281	0.589222	0.601008	0.531763		0.0419295	0.0292403	0.0178534	0.0159152	0.00340497	0.000261733	0.0128073	0.00845527		666	0.0660341	0.0730853	0.0695665	0.0703795	0.071746	0.073249	0.0747917	0.118071		0.0235096	0.0262615	0.0224451	0.024331	0.0242236	0.0238499	0.0235012	0.0483263		666	0.24347	0.321747	0.376758	0.434346	0.473175	0.523996	0.545977	0.48529		0.0152368	0.0141312
691	0.257013	0.386116	0.432597	0.508214	0.553112	0.588508	0.599193	0.532015		0.0351217	0.0287987	0.0189923	0.0137986	0.00501008	0.00474315	0.0153956	0.0127364		691	0.0646981	0.0726528	0.0710399	0.0715525	0.0666569	0.0753585	0.0810283	0.119026		0.0225658	0.0278973	0.024044	0.0231432	0.0209083	0.0246804	0.0241161	0.0421316		691	0.240508	0.324119	0.378609	0.436338	0.477158	0.526089	0.543763	0.487537		0.0126358	0.00598603
716	0.252635	0.380558	0.430921	0.504586	0.551907	0.593386	0.609219	0.531879		0.036087	0.0311666	0.0203136	0.0153037	0.00499927	0.00347298	0.0111566	0.0161217		716	0.0656679	0.0692601	0.0734228	0.0686914	0.0696115	0.0769862	0.0814373	0.120336		0.0232658	0.0255764	0.02489	0.0195341	0.0223148	0.0268941	0.0289088	0.0463542		716	0.239559	0.32406	0.3807	0.439094	0.478591	0.530275	0.549357	0.486571		0.0133637	0.0155421
741	0.251839	0.382365	0.432394	0.505309	0.555859	0.594933	0.606263	0.530132		0.0406754	0.0305176	0.0210702	0.017762	0.00366129	0.00350786	0.0118896	0.0115695		741	0.0670819	0.0706843	0.0756754	0.0714088	0.0728465	0.07769	0.0793932	0.117186		0.0295818	0.0237426	0.026332	0.0256021	0.0248592	0.0287074	0.0253213	0.0434614		741	0.236846	0.320208	0.378483	0.438385	0.479765	0.529137	0.549287	0.48142		0.0161386	0.0107778
766	0.255212	0.384236	0.434383	0.509989	0.555616	0.596194	0.609646	0.534797		0.0386882	0.0342033	0.0214225	0.0170314	0.00975111	0.00485101	0.0169249	0.0108026		766	0.0691929	0.0715773	0.0717109	0.0729798	0.070356	0.0783142	0.0775229	0.116948		0.026243	0.0241399	0.029191	0.0303856	0.0274481	0.0293442	0.0315206	0.0433001		766	0.235954	0.321203	0.379324	0.440168	0.484551	0.537796	0.55183	0.486253		0.0117949	0.0119792
791	0.251671	0.379315	0.432902	0.508383	0.557545	0.593563	0.611678	0.532527		0.0415855	0.0306993	0.0187664	0.0134666	0.007622	0.00321289	0.0139531	0.011648		791	0.0679038	0.0666652	0.0696229	0.0674372	0.0719265	0.0719485	0.0790633	0.117785		0.0264238	0.0232355	0.0229681	0.0209679	0.0187041	0.0258542	0.0300969	0.0426117		791	0.23064	0.322021	0.381405	0.439635	0.483969	0.533097	0.549694	0.484006		0.0158648	0.00833709
816	0.251447	0.380433	0.432499	0.51102	0.557785	0.596478	0.610623	0.530167		0.038679	0.0339832	0.0216999	0.0147735	0.0100733	0.00600012	0.0169586	0.0142385		816	0.0637044	0.0729228	0.0703222	0.0733458	0.0727708	0.0763393	0.0825046	0.116201		0.0198184	0.0268329	0.0239734	0.0210598	0.0208104	0.0292265	0.0246252	0.0418553		816	0.235149	0.322422	0.38382	0.447039	0.488015	0.538633	0.555732	0.486603		0.0116668	0.0161522
841	0.246982	0.379557	0.434447	0.506982	0.562409	0.597893	0.612031	0.531878		0.0388244	0.0319056	0.0214595	0.0119	0.00831672	0.00269131	0.0132236	0.0166271		841	0.0708099	0.0690475	0.0734202	0.0719094	0.068348	0.0719912	0.0785662	0.116731		0.0231918	0.0256356	0.0244844	0.0251549	0.0273278	0.0240545	0.0304022	0.0425054		841	0.22942	0.322371	0.382366	0.442108	0.489063	0.540197	0.554749	0.48297		0.0177943	0.0164363
866	0.246448	0.378771	0.434037	0.509181	0.560065	0.597623	0.612264	0.531801		0.040912	0.0262772	0.0207482	0.0144161	0.00872471	0.00791076	0.0107673	0.01204		866	0.064535	0.0734076	0.0719413	0.0760665	0.0697836	0.0762228	0.0783823	0.117393		0.0198093	0.0248607	0.0266121	0.0225776	0.0239928	0.0249926	0.0267264	0.0419697		866	0.224773	0.316051	0.380353	0.444228	0.492554	0.538288	0.55819	0.48391		0.0155421	0.0150727
891	0.245131	0.379926	0.429286	0.507531	0.559911	0.60046	0.608878	0.529998		0.0391907	0.0349235	0.0153194	0.0151342	0.00500339	0.00251029	0.0151122	0.0110116		891	0.0637452	0.0701152	0.0701562	0.0648357	0.0723398	0.0702061	0.0744552	0.116736		0.0252048	0.0208967	0.0241416	0.0246297	0.021569	0.0241875	0.0300675	0.0413379		891	0.226436	0.318562	0.385367	0.447116	0.492165	0.540114	0.556471	0.483623		0.0145082	0.0122753
916	0.240329	0.377452	0.435077	0.507117	0.559998	0.600979	0.611078	0.531508		0.0382203	0.0326469	0.0171861	0.0131104	0.0121595	0.00303483	0.0169978	0.0158294		916	0.0640725	0.0692278	0.0687953	0.0714019	0.07035	0.0741663	0.0777254	0.115572		0.018483	0.0229588	0.0319495	0.02514	0.0195764	0.0291619	0.0276452	0.048409		916	0.222933	0.322742	0.382264	0.445731	0.493465	0.54364	0.55571	0.487515		0.0155977	0.0144302
941	0.24063	0.380378	0.433113	0.506119	0.561029	0.597435	0.611556	0.529109		0.0374528	0.032665	0.0152258	0.0115079	0.00688452	0.00525407	0.0167819	0.0154834		941	0.05999	0.0674448	0.0722321	0.0741025	0.0690725	0.0729036	0.0723099	0.113663		0.0202416	0.026541	0.0242957	0.0278983	0.0202825	0.0270062	0.0265252	0.0413227		941	0.2269	0.323632	0.383184	0.446774	0.492719	0.545043	0.557751	0.48498		0.0127521	0.0141588
966	0.23653	0.377074	0.433292	0.508754	0.562349	0.59748	0.615825	0.525539		0.0415123	0.0290522	0.0193356	0.0130595	0.00774251	0.00367125	0.0175932	0.0121678		966	0.0646102	0.0698609	0.0700895	0.0708626	0.0684079	0.0727883	0.0769598	0.109148		0.0231837	0.0230983	0.0269932	0.0213351	0.0241246	0.0279076	0.0314546	0.0450004		966	0.220859	0.318501	0.381877	0.448149	0.497417	0.545076	0.555122	0.482963		0.0135101	0.0149376
991	0.237539	0.379676	0.433107	0.511241	0.56845	0.605379	0.618924	0.527457		0.0370505	0.0309337	0.0141348	0.0132376	0.00482809	0.00598569	0.0132025	0.0140187		991	0.0623691	0.0675789	0.0719336	0.0733439	0.0758732	0.0758868	0.0785224	0.115346		0.0203024	0.0214278	0.024546	0.0219884	0.0232646	0.0275627	0.0266365	0.0427988		991	0.223119	0.316983	0.3826	0.448149	0.492471	0.542304	0.552148	0.484413		0.0129757	0.0142662
1016	0.23833	0.381023	0.434334	0.514139	0.565377	0.603391	0.617136	0.530424		0.0419472	0.028149	0.0186965	0.0119683	0.00605751	0.00726593	0.0168302	0.00980087		1016	0.0706882	0.0748475	0.0742882	0.0714263	0.0722629	0.0763508	0.0790171	0.115344		0.026752	0.0197632	0.0226203	0.0202404	0.0213165	0.026342	0.0264483	0.0419288		1016	0.218805	0.314163	0.37909	0.450279	0.493853	0.547779	0.555454	0.478079		0.0111544	0.0159696
1041	0.235234	0.378858	0.429994	0.505315	0.562511	0.602201	0.613822	0.523883		0.0373831	0.0337588	0.0205774	0.0117531	0.00432875	0.00626339	0.0195037	0.0123419		1041	0.0650809	0.0675219	0.0706902	0.0699021	0.0676336	0.0752736	0.0777921	0.115976		0.0267564	0.0238712	0.0245548	0.0252225	0.022612	0.0297084	0.0305341	0.0502021		1041	0.216766	0.316711	0.385816	0.450918	0.493103	0.547548	0.559886	0.481239		0.014613	0.0180364
1066	0.233226	0.377163	0.429668	0.507767	0.568876	0.607511	0.612902	0.528595		0.0412498	0.0315388	0.0227405	0.0101827	0.00910644	0.00607204	0.0154993	0.0182484		1066	0.070223	0.0692559	0.0729331	0.0700362	0.0717708	0.0762601	0.0771548	0.114721		0.0227395	0.0286793	0.0260862	0.0297365	0.0272349	0.0281121	0.0313104	0.0536462		1066	0.216386	0.322255	0.389024	0.452783	0.496515	0.551989	0.554344	0.482737		0.0152249	0.0134841
1091	0.234281	0.377907	0.432243	0.513719	0.561774	0.602353	0.619897	0.527769		0.0411817	0.0310976	0.0186418	0.0143828	0.0114034	0.00789563	0.0121538	0.0132599		1091	0.063282	0.0698791	0.0748861	0.0726722	0.073074	0.0778157	0.0821717	0.116672		0.0189133	0.024518	0.0210589	0.0217803	0.0226711	0.0305155	0.0270415	0.0490411		1091	0.216393	0.320076	0.383401	0.450695	0.498936	0.552232	0.554892	0.481892		0.0165806	0.0167886
1116	0.229446	0.377525	0.432063	0.512011	0.566539	0.602297	0.616609	0.522899		0.0422546	0.0317762	0.0153909	0.0122689	0.00778382	0.00861708	0.020951	0.015076		1116	0.0657954	0.0668454	0.0724198	0.0724457	0.0700569	0.071796	0.0761556	0.112816		0.0225162	0.0193669	0.0245935	0.0258366	0.0216173	0.0237348	0.0249784	0.0455938		1116	0.214921	0.316501	0.385545	0.451129	0.498902	0.546452	0.556411	0.479815		0.0128793	0.0154794
1141	0.2309	0.376473	0.434257	0.511343	0.564707	0.605474	0.615069	0.522922		0.041447	0.0315338	0.0201709	0.00954159	0.00219164	0.00437541	0.0191151	0.0176596		1141	0.0724118	0.0676552	0.0762129	0.0753598	0.0712231	0.0769565	0.0770063	0.112685		0.0242475	0.0232125	0.0250823	0.0256417	0.0244364	0.0270809	0.0273163	0.0402907		1141	0.214972	0.314681	0.383166	0.450794	0.501892	0.550403	0.558013	0.48078		0.0140606	0.0192214
1167	0.225779	0.373466	0.433459	0.507085	0.564739	0.600692	0.614445	0.524391		0.0337738	0.033718	0.0228368	0.0156142	0.00751662	0.00356846	0.0200398	0.0189086		1167	0.0636954	0.0718684	0.0711167	0.0721114	0.0704457	0.0756085	0.0807081	0.11592		0.0222074	0.0281479	0.0229352	0.0257156	0.0239406	0.0273279	0.0304166	0.0452569		1167	0.211435	0.314713	0.383929	0.453767	0.497057	0.548752	0.553959	0.479843		0.0153137	0.0148862
1192	0.226011	0.376868	0.430385	0.509492	0.568277	0.602494	0.615044	0.524912		0.0409701	0.0294894	0.0174041	0.0172674	0.00795093	0.00355117	0.0227793	0.015352		1192	0.0723596	0.0744065	0.073769	0.072225	0.0735616	0.0786084	0.0793383	0.113292		0.0267775	0.0264645	0.0261766	0.0303054	0.0235652	0.030351	0.0321	0.0458908		1192	0.214995	0.317752	0.386614	0.455994	0.499482	0.552276	0.557255	0.477876		0.0155401	0.0145088
1217	0.223756	0.373668	0.432321	0.510513	0.566389	0.606173	0.615407	0.522163		0.0361743	0.0323022	0.0203648	0.01943	0.00637197	0.00782432	0.0227514	0.0178105		1217	0.0687962	0.0732445	0.0729766	0.0706518	0.0731433	0.073262	0.084486	0.111866		0.0231251	0.0278741	0.0278094	0.0248922	0.0254554	0.030656	0.0313629	0.0450423		1217	0.206221	0.313962	0.381969	0.453358	0.503807	0.55089	0.55775	0.472203		0.0171129	0.0157271
1242	0.227328	0.374889	0.435108	0.50802	0.569129	0.606976	0.615267	0.518691		0.0384067	0.032797	0.021793	0.0121019	0.00841004	0.00543447	0.0176577	0.0163944		1242	0.0652979	0.0651172	0.0712608	0.0714434	0.0723076	0.0753308	0.0783871	0.11287		0.0178637	0.0227047	0.0238768	0.0229756	0.0232193	0.0272022	0.0271008	0.0463477		1242	0.211184	0.3187	0.387368	0.457815	0.498382	0.554524	0.555601	0.474292		0.0158348	0.0136768
1267	0.226754	0.372576	0.429738	0.511316	0.564287	0.600953	0.617945	0.518898		0.0406616	0.0353245	0.0211208	0.0138016	0.00901234	0.00724502	0.0200356	0.0215676		1267	0.0638759	0.074192	0.071566	0.0686666	0.0676314	0.0720028	0.0777201	0.114902		0.0194544	0.0274745	0.0296331	0.0258116	0.0225166	0.0343183	0.0297435	0.0509386		1267	0.213653	0.318289	0.380979	0.454773	0.504653	0.550394	0.555025	0.473766		0.0137209	0.0149528
1292	0.228613	0.377034	0.427439	0.50736	0.56832	0.607484	0.616732	0.52168		0.0415429	0.0283431	0.0182958	0.0133198	0.00689999	0.00815816	0.0198266	0.0174731		1292	0.0666962	0.0665844	0.0725226	0.0691138	0.0743484	0.0745161	0.0785033	0.112189		0.0247285	0.0197931	0.0242478	0.0257935	0.0213228	0.028735	0.0269758	0.0447717		1292	0.209278	0.314871	0.381247	0.455883	0.499031	0.552917	0.555931	0.474355		0.0142517	0.0165859
1317	0.225329	0.372117	0.430161	0.508398	0.568372	0.603701	0.620253	0.516011		0.0414974	0.0343446	0.0192282	0.018351	0.00921984	0.00777543	0.0220405	0.0181947		1317	0.0726298	0.0722699	0.0779229	0.0732265	0.0750953	0.0766122	0.0843756	0.115798		0.0273751	0.0271596	0.0265029	0.0238802	0.025246	0.0280549	0.0360954	0.0479048		1317	0.207475	0.318503	0.38374	0.457323	0.504399	0.556308	0.556118	0.469842		0.013883	0.0183076
1342	0.220972	0.372451	0.431426	0.508603	0.567569	0.606451	0.611656	0.516129		0.0395887	0.0321959	0.0216072	0.0150706	0.0084395	0.00750949	0.0242357	0.0214648		1342	0.0656191	0.072001	0.0725712	0.073074	0.0689797	0.0756951	0.0770398	0.109828		0.0193346	0.026572	0.0282308	0.0307693	0.0205637	0.0337268	0.0279754	0.0448798		1342	0.206832	0.316183	0.382605	0.453607	0.498601	0.551056	0.552262	0.468122		0.012196	0.0164785
1367	0.221741	0.373723	0.43114	0.509507	0.567343	0.601568	0.614315	0.513848		0.0419491	0.0316204	0.0220247	0.0178279	0.00716683	0.00842267	0.0204635	0.0184759		1367	0.0669299	0.0693926	0.0710408	0.0692735	0.0722754	0.0722406	0.0800286	0.113266		0.0248369	0.0257538	0.024792	0.022421	0.0253773	0.0247437	0.0306586	0.0432838		1367	0.207818	0.310835	0.381103	0.457586	0.501247	0.551017	0.55171	0.464342		0.015393	0.0104859
1392	0.224296	0.373092	0.431116	0.51123	0.568738	0.604716	0.612411	0.516931		0.0403548	0.028547	0.0206309	0.0177725	0.00972648	0.00608275	0.0175926	0.0206855		1392	0.0675663	0.076826	0.0799754	0.078992	0.0790289	0.0781352	0.0835786	0.115822		0.0228912	0.0279963	0.0239255	0.0256049	0.024963	0.0279021	0.0280658	0.0447297		1392	0.202538	0.315755	0.385562	0.458029	0.501638	0.5569	0.553395	0.469394		0.01592	0.013577
1417	0.221436	0.368085	0.430134	0.505096	0.567003	0.604167	0.61374	0.512425		0.0481769	0.0306924	0.0209135	0.0110946	0.00753134	0.00810464	0.022037	0.0156237		1417	0.0667243	0.0685365	0.0738314	0.0696586	0.0730064	0.0770348	0.0820954	0.105305		0.0231518	0.0205832	0.0240148	0.023487	0.0211552	0.0266495	0.0285838	0.0403105		1417	0.205912	0.313988	0.383638	0.453557	0.501903	0.552776	0.552979	0.46368		0.0174777	0.0136358
1442	0.216296	0.369165	0.428303	0.508384	0.56941	0.610329	0.616318	0.516471		0.0442132	0.0328066	0.0201215	0.0145939	0.0104877	0.00711648	0.0221845	0.0161087		1442	0.0695121	0.0698693	0.0737813	0.0716641	0.071304	0.0760162	0.0812322	0.109699		0.0241571	0.0222222	0.0219125	0.0260709	0.0256989	0.0272422	0.0288384	0.0457861		1442	0.202368	0.313876	0.382916	0.456572	0.50098	0.554224	0.55301	0.466014		0.0167117	0.0129388
1467	0.215106	0.36833	0.423395	0.507813	0.571285	0.606036	0.620008	0.514472		0.0441619	0.0274213	0.0221784	0.0180194	0.004965	0.00839103	0.0229089	0.0202554		1467	0.0655702	0.0710373	0.074637	0.069697	0.0725131	0.0731232	0.0792496	0.113259		0.0251405	0.0257353	0.0277795	0.0253031	0.0254197	0.0279302	0.0263107	0.0420479		1467	0.198278	0.309519	0.37819	0.453472	0.503168	0.551448	0.547125	0.464115		0.0150547	0.0146407
1492	0.216682	0.368568	0.433975	0.509731	0.562525	0.607423	0.613694	0.515245		0.0411596	0.0351055	0.0175505	0.010364	0.0101893	0.0111036	0.023174	0.0178953		1492	0.0687529	0.071677	0.0760272	0.0752916	0.0745079	0.0746467	0.0818473	0.109407		0.0189755	0.0254773	0.0260593	0.0219168	0.0261496	0.0276958	0.0239316	0.0420595		1492	0.199629	0.314429	0.380478	0.453714	0.502326	0.555553	0.548579	0.464137		0.0160381	0.0170047
1517	0.215953	0.3693	0.433357	0.511578	0.568254	0.605811	0.617518	0.514507		0.0440855	0.0339278	0.0250582	0.0154843	0.00954864	0.00814538	0.020441	0.0248027		1517	0.0621864	0.0745503	0.073578	0.0715516	0.0719793	0.0790522	0.0780364	0.116035		0.0204763	0.0259626	0.0245368	0.028179	0.0262692	0.0317809	0.0278341	0.0468978		1517	0.201055	0.309696	0.381402	0.454615	0.502512	0.553545	0.551152	0.461057		0.0160809	0.0177469
1542	0.21287	0.362408	0.430019	0.511461	0.561878	0.605894	0.614644	0.50799		0.0372916	0.0357359	0.0212569	0.0167594	0.00563096	0.0101897	0.0204674	0.0198707		1542	0.0636476	0.0710424	0.0741054	0.0773332	0.074434	0.0773117	0.0793643	0.110183		0.0237641	0.0249757	0.0238344	0.0276511	0.0241699	0.0271462	0.0261612	0.0395222		1542	0.199619	0.313486	0.378317	0.457883	0.503408	0.554018	0.549295	0.459214		0.0175514	0.0154345
1567	0.214201	0.367463	0.427199	0.512461	0.566262	0.605279	0.618743	0.510392		0.0443757	0.0322846	0.0218046	0.0143536	0.00760919	0.00871059	0.0240388	0.0193504		1567	0.0684308	0.0744781	0.0763812	0.0740526	0.0756398	0.0755029	0.0806377	0.110848		0.0267502	0.0225899	0.0260397	0.0273269	0.0212279	0.026389	0.026867	0.0462295		1567	0.197418	0.315084	0.382674	0.451067	0.50047	0.54952	0.545763	0.458995		0.0173038	0.0151396
1592	0.21183	0.366658	0.426321	0.511545	0.566286	0.605134	0.61467	0.506966		0.0409875	0.0356497	0.0238806	0.0160548	0.0151781	0.00823921	0.022772	0.0262345		1592	0.0692702	0.0733701	0.0752238	0.0717082	0.0746472	0.0780512	0.0796141	0.113476		0.020483	0.0246084	0.0262051	0.0290348	0.0282537	0.0319529	0.0291531	0.0497274		1592	0.200338	0.312724	0.380124	0.453613	0.503374	0.554323	0.549277	0.457871		0.0186107	0.0128517
1617	0.212346	0.366688	0.430209	0.509739	0.567641	0.604894	0.619066	0.506842		0.0401268	0.031858	0.0222603	0.0167835	0.00955421	0.00714321	0.0228186	0.0205225		1617	0.0718145	0.0747731	0.0761275	0.0774319	0.0762704	0.0758994	0.0871263	0.108595		0.0199602	0.0203305	0.0208232	0.0237768	0.0216504	0.0274138	0.0296468	0.0420662		1617	0.197028	0.313477	0.380579	0.456122	0.501948	0.554	0.545767	0.458673		0.0195779	0.0148648
1642	0.211032	0.36737	0.427556	0.505541	0.565982	0.606384	0.610858	0.509301		0.0413397	0.0360701	0.0206799	0.0141991	0.0096983	0.0108293	0.0240615	0.020411		1642	0.0676655	0.0754478	0.0770045	0.071868	0.0773801	0.0800257	0.076936	0.110376		0.0254352	0.0252154	0.0270585	0.0241242	0.0242124	0.0265802	0.0269092	0.0477447		1642	0.192484	0.312928	0.37888	0.458241	0.501265	0.554055	0.545272	0.45431		0.0162151	0.014132
1667	0.208764	0.366033	0.424424	0.505696	0.560939	0.602923	0.613136	0.507543		0.04345	0.0333079	0.0195151	0.0162162	0.00779939	0.00520252	0.021495	0.0181516		1667	0.0657324	0.0705004	0.0744459	0.0689791	0.0722323	0.0746394	0.0762077	0.113075		0.0214642	0.0231044	0.0225735	0.0184508	0.0249135	0.0289848	0.0253434	0.0417738		1667	0.192967	0.309953	0.379844	0.455008	0.502093	0.55049	0.544235	0.455671		0.0161121	0.0151556
1692	0.210044	0.360851	0.426861	0.505187	0.563532	0.602151	0.615874	0.505433		0.0406748	0.0307329	0.0240372	0.0184913	0.0113421	0.00876049	0.0216933	0.020325		1692	0.0728341	0.0762402	0.0727635	0.0751733	0.0753196	0.0789622	0.0816526	0.112013		0.0229266	0.0253289	0.022392	0.021731	0.0272193	0.0260516	0.0248636	0.045788		1692	0.193541	0.308668	0.375672	0.455008	0.499164	0.552821	0.543895	0.451497		0.016002	0.0135119
1717	0.208457	0.365642	0.427287	0.504613	0.563966	0.60629	0.613836	0.505855		0.0415777	0.0348299	0.0185981	0.0162938	0.011175	0.0113556	0.0209535	0.0209619		1717	0.0687142	0.0777573	0.0813045	0.0767755	0.0770001	0.0820727	0.084733	0.111268		0.0252591	0.0294138	0.0274601	0.0266613	0.0226839	0.0300118	0.0313314	0.0412975		1717	0.190649	0.308738	0.3755	0.455617	0.501429	0.55331	0.541758	0.451603		0.0194794	0.013098
1742	0.212245	0.362432	0.422933	0.50666	0.563506	0.602957	0.615536	0.50519		0.0374059	0.0327536	0.0264461	0.0224403	0.00781811	0.0108422	0.0216998	0.0248349		1742	0.0751946	0.0735249	0.07694	0.0781137	0.0733681	0.0763563	0.0819802	0.109016		0.0213715	0.0239196	0.0263315	0.0283841	0.026677	0.027716	0.0300828	0.0434171		1742	0.196633	0.313996	0.378216	0.451612	0.500774	0.554852	0.545455	0.448887		0.0164363	0.0123048
1767	0.210246	0.362818	0.423304	0.506673	0.565212	0.606022	0.618458	0.504999		0.0420097	0.0304357	0.0232972	0.0181476	0.0134937	0.00968979	0.0196168	0.0156599		1767	0.0712028	0.0757501	0.0772982	0.0765144	0.0688	0.0779773	0.0798823	0.108237		0.0246683	0.0244916	0.0264923	0.0250398	0.018633	0.027857	0.0303518	0.0425971		1767	0.19083	0.309586	0.375506	0.453899	0.499053	0.551471	0.543088	0.450994		0.0194223	0.0143069
1792	0.208819	0.365136	0.4236	0.505266	0.560334	0.603072	0.612442	0.499931		0.0474791	0.0330574	0.0233161	0.0134279	0.0119784	0.0110669	0.0232459	0.0250924		1792	0.0728771	0.076313	0.0770887	0.06867	0.0735393	0.0787291	0.081554	0.109154		0.0274602	0.0299808	0.0250011	0.0246597	0.0213584	0.0312668	0.0277371	0.0430825		1792	0.187614	0.307914	0.376074	0.453265	0.502232	0.552108	0.538681	0.446509		0.0142585	0.0150742
1817	0.20589	0.365073	0.423546	0.507495	0.568461	0.606477	0.612666	0.502044		0.0408085	0.0364997	0.0243981	0.0190226	0.0112875	0.0087523	0.0212499	0.022522		1817	0.067298	0.0749907	0.080521	0.0795068	0.0772739	0.0806333	0.0854395	0.110731		0.021651	0.0277733	0.0323821	0.0276318	0.025417	0.0322405	0.0350287	0.0521717		1817	0.192728	0.308624	0.376253	0.454493	0.501976	0.551113	0.541463	0.448283		0.0153721	0.0167792
1842	0.20777	0.360123	0.420106	0.502642	0.562465	0.602081	0.612234	0.502468		0.0389298	0.0320781	0.0197632	0.0163525	0.00734663	0.0129123	0.0255038	0.0225073		1842	0.0737818	0.0772204	0.0761281	0.076912	0.0767738	0.0729351	0.0833886	0.111422		0.0208904	0.0292796	0.0243833	0.0263373	0.0269646	0.0280158	0.0312078	0.0467758		1842	0.1874	0.310652	0.373644	0.456492	0.502896	0.554654	0.542851	0.445275		0.0182962	0.0136494
1867	0.204172	0.360603	0.422056	0.507189	0.561367	0.60007	0.611138	0.499093		0.042226	0.0329288	0.0217018	0.0154918	0.0137955	0.00942283	0.0258439	0.0230914		1867	0.0628417	0.0737023	0.0791977	0.0747914	0.0709044	0.0780183	0.0803829	0.107012		0.0248249	0.0234554	0.021879	0.0252529	0.0184775	0.0296335	0.0278697	0.0460782		1867	0.190382	0.310362	0.372087	0.453324	0.499892	0.549413	0.540271	0.4436		0.0161837	0.0170124
1892	0.204407	0.361507	0.419865	0.501261	0.562046	0.603463	0.614324	0.498651		0.0454253	0.0336036	0.0178681	0.0136883	0.0134157	0.00758569	0.0256875	0.0220369		1892	0.0723559	0.0679607	0.0689245	0.0739035	0.0736162	0.0732254	0.0823371	0.111129		0.0228602	0.0233093	0.0221904	0.02194	0.0245315	0.0250054	0.0262127	0.0410567		1892	0.183984	0.306654	0.377115	0.455473	0.499286	0.550827	0.538974	0.440705		0.0184129	0.0127439
1917	0.206065	0.354468	0.41964	0.503068	0.558265	0.601846	0.609936	0.492785		0.0379865	0.0301138	0.0221674	0.0194239	0.0103064	0.0115941	0.0228698	0.0194203		1917	0.0652512	0.0675359	0.0742746	0.0730865	0.075635	0.0772232	0.0823924	0.101909		0.0244973	0.0235413	0.028985	0.025696	0.028967	0.029067	0.029824	0.0449009		1917	0.18638	0.305822	0.374876	0.449803	0.498587	0.552249	0.537589	0.442933		0.017876	0.0123567
1942	0.201566	0.357069	0.419681	0.503796	0.560845	0.604186	0.611652	0.497005		0.0441302	0.031068	0.0198774	0.0200736	0.0119744	0.00939226	0.0252667	0.0212423		1942	0.0702732	0.0700718	0.0759595	0.0759495	0.0726813	0.0744714	0.0786983	0.108425		0.0206644	0.017269	0.0254825	0.028972	0.0226838	0.0242047	0.0266047	0.0401292		1942	0.182182	0.305364	0.371365	0.45169	0.496573	0.546656	0.536499	0.441491		0.0220067	0.0169333
1967	0.205584	0.358946	0.416764	0.503057	0.564077	0.599836	0.610176	0.492388		0.0413991	0.031756	0.021018	0.0142616	0.0122167	0.0086764	0.0268714	0.0257538		1967	0.0702069	0.0720091	0.0772694	0.074596	0.0721639	0.0780561	0.0820908	0.106269		0.0241403	0.0271167	0.025329	0.0297034	0.0222481	0.0238284	0.02704	0.0417785		1967	0.186002	0.304716	0.371831	0.44964	0.499804	0.549163	0.536507	0.438535		0.0190781	0.0136545
1992	0.202103	0.359719	0.418411	0.504144	0.560134	0.602573	0.611767	0.492546		0.0431212	0.0342859	0.0195828	0.0190651	0.00981601	0.0106441	0.0232611	0.0218233		1992	0.0710362	0.0782751	0.0769711	0.073633	0.0753875	0.0804375	0.0805329	0.111076		0.0232999	0.0301185	0.0280688	0.0261051	0.0264793	0.0291871	0.0302226	0.0448133		1992	0.181633	0.304809	0.373272	0.45199	0.49566	0.548952	0.534185	0.439263		0.0176686	0.0141108
2017	0.196645	0.357153	0.41807	0.503091	0.560137	0.59934	0.606961	0.497759		0.0375089	0.0292966	0.0236119	0.0153809	0.00718406	0.00415197	0.0228176	0.0258837		2017	0.0706645	0.0761337	0.0754253	0.0764944	0.0757081	0.0774428	0.0798501	0.112277		0.0193396	0.0240336	0.0176078	0.0223413	0.0249306	0.0287715	0.0229642	0.0426222		2017	0.183253	0.307812	0.370587	0.451747	0.498514	0.54863	0.532557	0.436173		0.0180707	0.0136103
2043	0.202367	0.360749	0.417428	0.505649	0.561768	0.598804	0.609552	0.491101		0.0446324	0.0343282	0.0231097	0.0186773	0.0106254	0.0108616	0.0263432	0.0215726		2043	0.0720558	0.0776715	0.077514	0.0784827	0.0780366	0.0785109	0.0842826	0.111215		0.0257192	0.0267453	0.0229693	0.0296732	0.0239199	0.0279046	0.028188	0.047365		2043	0.180664	0.302152	0.372614	0.448519	0.495462	0.546932	0.528859	0.432108		0.0195697	0.0109813
[truncated: 91 more columns]
