# Supplementary material for: Hetero-oligomerization drives structural plasticity of eukaryotic peroxiredoxins
Source: Nat Chem Biol. 2026 Mar 10;22(4):580–92. doi: 10.1038/s41589-026-02157-6 (PMC13038412; doi:10.1038/s41589-026-02157-6)
Supplement: Supplementary file 12 — Statistical source data. [file 41589_2026_2157_MOESM12_ESM.xlsx]

## Sheet: Data points panel A) 
Source Data Extended Figure 3
Data points panel A)
			Controls activity assay										Controls activity assay									Controls activity assay
	Bar		DAbs/min (min-1)							Bar			DAbs/min (min-1)						Bar			DAbs/min (min-1)
Protein	(left to right)	Set#1	Set#2	Set#3	Mean	STDEV			Protein	(left to right)	Set#1	Set#2	Set#3	Set#4	Mean	STDEV		Protein	(left to right)	Set#1	Set#2	Set#3	Set#4	Mean	STDEV
His6-Tsa1	1	0.2164	0.2386	0.2072	0.220733	0.0161423			His6-Tsa2	1	0.1388	0.1276	0.1089	0.1128	0.122025	0.0137822		His6-Tsa1/	1	0.1921	0.218	0.19	0.1767	0.1942	0.0172698
	2	0.0001988	0.0197	0.01654	0.0121463	0.0104668				2	0.01599	0.01409	0.02246	0.005	0.014385	0.00720988		Strep-Tsa2	2	0.008053	0.01379	0.0001545	0.005072	0.00676737	0.00570305
	3	0.01423	0.01669	0.01331	0.0147433	0.00174749				3	0.01403	0.01223	0.02645	0.0129	0.0164025	0.00673939			3	0.01061	0.02121	0.01261	0.005672	0.0125255	0.00648247
	4	0.02645	0.02431	0.01119	0.02065	0.00826218				4	0.01735	0.02222	0.02524	0.0033	0.0170275	0.00971177			4	0.0249	0.01957	0.03623	0.01348	0.023545	0.00965833
	5	0.03832	0.01455	0.01203	0.0216333	0.0145059				5	0.02895	0.02396	0.02607	0.0425	0.03037	0.00834129			5	0.03768	0.02923	0.01566	0.04052	0.0307725	0.0111579

## Sheet: Data points panel B) 
Data points panel B)
			Controls TrxR concentration
			v/[E] (s-1)
				His6-Tsa1/
Protein	[TrxR] (µM)	His6-Tsa1	His6-Tsa2	Strep-Tsa2
His6-Tsa1	0.5	9.00322	26.9561	40.0054
	1	11.597	29.1801	49.2765
	2.5	11.4309	28.6442	46.9989

## Sheet: Data points panel C) 
Data points panel C)
			Direct Michaelis-Menten plot 15 µM ScTrx1									Direct Michaelis-Menten plot 10 µM ScTrx1									Direct Michaelis-Menten plot 5 µM ScTrx1
			v/[E] (s-1)									v/[E] (s-1)									v/[E] (s-1)
Protein	[H2O2] (µM)	Set#1	Set#2	Set#3	Mean	STDEV			Protein	[H2O2] (µM)	Set#1	Set#2	Set#3	Mean	STDEV			Protein	[H2O2] (µM)	Set#1	Set#2	Set#3	Mean	STDEV
His6-Tsa1	1	4.07342	4.17524	4.85155	4.36674	0.345328			His6-Tsa1	0.5	4.37245	5.29101	2.67524	4.1129	1.08354			His6-Tsa1	0.5	5.34244	1.91318	4.68382	3.97981	1.48586
	2.5	9.41586	10.5573	7.6313	9.2015	1.20413				1	5.68596	4.67042	5.7717	5.37603	0.500167				1	5.30654	3.05895	4.93783	4.43444	0.984198
	3.75	9.18542	12.09	11.0772	10.7842	1.20376													2.5	5.93783	5.6538	5.52519	5.70561	0.172399
	5	10.9807	13.1726	11.597	11.9168	0.922944				5	9.60343	9.26581	9.41586	9.42837	0.138116				5	5.94319	6.02358	6.16827	6.04502	0.0931305
	10	11.104	12.7867	10.9914	11.6274	0.821065				10	9.6731	9.31404	9.21758	9.40157	0.195995				10	6.1254	5.92176	5.83601	5.96106	0.121367
	25	10.8253	12.1704	11.2487	11.4148	0.561568				25	8.83708	9.80171	9.26581	9.30154	0.394618				25	5.84673	6.03966	5.07235	5.65291	0.418008
	50	9.97856	13.0707	10.1822	11.0772	1.41212				50	10.1018	7.65809	8.55305	8.77099	1.00948				50	5.80386	5.59486	4.87031	5.42301	0.400022
	100	9.49089	6.10932	7.2776	7.62594	1.40232
	kcatapp (s-1)	12.0451	14.2808	13.3471	13.2366	0.91684				kcatapp (s-1)	9.9308	10.0712	10.1884	10.067	0.105307				kcatapp (s-1)	7.0564	8.4188	7.1357	6.2843	0.62439
	Kmapp (µM)	0.7878	0.7472	1.2658	0.928	0.235485				Kmapp (µM)	0.6423	0.6984	0.9281	0.7532	0.123644				Kmapp (µM)	0.244	1.7099	0.3845	0.3236	0.660411
	kcatapp/	1.52895e+07	1.91124e+07	1.05444e+07	1.42636e+07	3.50463e+06				kcatapp/	1.54613e+07	1.44204e+07	1.09777e+07	1.33656e+07	1.91597e+06				kcatapp/	2.89197e+07	4.92356e+06	1.85584e+07	1.942e+07	9.82671e+06
	Kmapp									Kmapp									Kmapp
	(M-1s-1)									(M-1s-1)									(M-1s-1)
	Data points excluded from regression analysis									Data points excluded from regression analysis									Data points excluded from regression analysis
			Lineweaver-Burk plot 15 µM ScTrx1									Lineweaver-Burk plot 10 µM ScTrx1									Lineweaver-Burk plot 5 µM ScTrx1
			[E]/v (s)									[E]/v (s)									[E]/v (s)
Protein	1/[H2O2] (µM-1)	Set#1	Set#2	Set#3	Mean	STDEV			Protein	1/[H2O2] (µM-1)	Set#1	Set#2	Set#3	Mean	STDEV			Protein	1/[H2O2] (µM-1)	Set#1	Set#2	Set#3	Mean	STDEV
His6-Tsa1	1	0.245494	0.239507	0.20612	0.230374	0.0173235			His6-Tsa1	2	0.228704	0.18877	0.373798	0.263757	0.0795001			His6-Tsa1	2	0.18718	0.522689	0.213501	0.30779	0.152336
	0.4	0.106204	0.0947208	0.131039	0.110655	0.0151573				1	0.175872	0.214114	0.173259	0.187748	0.0186737				1	0.188447	0.32691	0.202518	0.239291	0.0622211
	0.266667	0.108868	0.0827128	0.0902758	0.0939522	0.0109898													0.4	0.168412	0.176872	0.180989	0.175424	0.00523591
	0.2	0.0910688	0.0759154	0.0862292	0.0844045	0.00631949				0.2	0.104129	0.107924	0.106204	0.106086	0.00155122				0.2	0.16826	0.166014	0.16212	0.165465	0.00253651
	0.1	0.0900579	0.0782062	0.09098	0.0864147	0.00581649				0.1	0.10338	0.107365	0.108488	0.106411	0.00219204				0.1	0.163255	0.168869	0.17135	0.167824	0.00338638
	0.04	0.0923762	0.0821664	0.0888995	0.0878141	0.0042382				0.04	0.113159	0.102023	0.107924	0.107702	0.00454917				0.04	0.171036	0.165572	0.197147	0.177918	0.0137786
	0.02	0.100215	0.0765068	0.0982105	0.091644	0.0107349				0.02	0.098992	0.130581	0.116917	0.115497	0.0129351				0.02	0.172299	0.178736	0.205326	0.185454	0.0142953
	0.01	0.105364	0.163684	0.137408	0.135485	0.0238478
	kcatapp (s-1)	11.9239	14.5929	15.0504	13.6485	1.3787				kcatapp (s-1)	9.86676	9.15484	11.7914	9.94593	1.1137				kcatapp (s-1)	6.04378	7.88222	5.97871	7.19962	0.882386
	Kmapp (µM)	0.749214	0.867256	2.06683	1.10486	0.595263				Kmapp (µM)	0.645455	0.477026	1.57326	0.733638	0.482002				Kmapp (µM)	0.0788239	1.54878	0.152179	0.635121	0.676318
	kcatapp/	1.59152e+07	1.68265e+07	7.28185e+06	1.23532e+07	4.30073e+06				kcatapp/	1.52865e+07	1.91915e+07	7.49489e+06	1.3557e+07	4.8622e+06				kcatapp/	7.66745e+07	5.0893e+06	3.92873e+07	1.13358e+07	2.92342e+07
	Kmapp									Kmapp									Kmapp
	(M-1s-1)									(M-1s-1)									(M-1s-1)
	Data points excluded from regression analysis									Data points excluded from regression analysis									Data points excluded from regression analysis

## Sheet: Data points panel D) 
Data points panel D)
			Direct Michaelis-Menten plot 15 µM ScTrx1									Direct Michaelis-Menten plot 10 µM ScTrx1									Direct Michaelis-Menten plot 5 µM ScTrx1
			v/[E] (s-1)									v/[E] (s-1)									v/[E] (s-1)
Protein	[H2O2] (µM)	Set#1	Set#2	Set#3	Set#4	Mean	STDEV		Protein	[H2O2] (µM)	Set#1	Set#2	Set#3	Set#4	Mean	STDEV		Protein	[H2O2] (µM)	Set#1	Set#2	Set#3	Set#4	Mean	STDEV
His6-Tsa2	0.5	11.5568	15.217	10.5815	18.5638	12.4518	1.99547		His6-Tsa2	0.5	11.5782	10.7931	13.4968	12.2267	12.0237	0.990441		His6-Tsa2	0.5	10.3001	11.4443	13.8907	13.7513	12.3466	1.52969
	1	11.7685	22.9716	16.5782	26.6426	19.4902	5.73107			1	14.6008	15.5145	13.8103	16.3746	15.075	0.962613			1	12.1436	12.4277	14.2069	14.4453	13.3059	1.02862
	5	23.7353	24.0461	28.3762	27.2776	25.8588	2.00908			5	21.53	22.023	19.4775	22.0418	21.7765	0.246517			5	14.9089	14.9598	19.1077	17.701	16.6693	1.80497
	10	24.0032	23.7701	28.8317	31.0825	26.9219	3.1389			10	23.7299	23.5048	25.6029	26.3666	23.6174	0.11254			10	16.8569	16.9587	22.6608	22.2454	18.8255	2.71228
	25	22.508	26.3666	34.1908	33.0922	29.0394	4.81572			25	25.97	21.0423	25.4502	32.0472	26.1274	3.91742			25	16.8676	15.9271	23.6281	22.2937	19.6791	3.33212
	50	30.2251	29.1801	29.582	34.7267	30.9285	2.22436			50	25.4528	25.5359	25.493	28.5906	26.2681	1.34121			50	18.0118	15.4394	22.0525	17.7331	18.3092	2.38056
	100	28.3494	27.5991	36.9507	37.1919	32.5228	4.55703			100	25.8039	25.485	23.9389	34.03	27.3144	3.94087			100	16.8489	16.0772	24.6651		19.197	3.87929
	kcatapp (s-1)	27.0867	26.8462	32.6866	32.5488	29.9026	2.82732			kcatapp (s-1)	25.7758	24.5663	25.0572	30.9313	26.5409	2.54727			kcatapp (s-1)	17.2933	16.202	23.6752	20.7666	19.1867	2.94881
	Kmapp (µM)	0.9544	0.3091	0.9729	0.2698	0.637	0.33745			Kmapp (µM)	0.7095	0.6143	0.6118	0.9805	0.7204	0.150436			Kmapp (µM)	0.4546	0.2969	0.73	0.4382	0.4621	0.156858
	kcatapp/	2.83809e+07	8.68528e+07	3.35971e+07	1.2064e+08	4.69429e+07	3.83343e+07			kcatapp/	3.63295e+07	3.99907e+07	4.09565e+07	3.15465e+07	3.68419e+07	3.69526e+06			kcatapp/	3.80407e+07	5.45706e+07	3.24318e+07	4.73907e+07	4.15207e+07	8.50575e+06
	Kmapp									Kmapp									Kmapp
	(M-1s-1)									(M-1s-1)									(M-1s-1)
	Data points excluded from regression analysis																		Data points excluded from regression analysis
			Lineweaver-Burk plot 15 µM ScTrx1									Lineweaver-Burk plot 10 µM ScTrx1									Lineweaver-Burk plot 5 µM ScTrx1
			[E]/v (s)									[E]/v (s)									[E]/v (s)
Protein	1/[H2O2] (µM-1)	Set#1	Set#2	Set#3	Set#4	Mean	STDEV		Protein	1/[H2O2] (µM-1)	Set#1	Set#2	Set#3	Set#4	Mean	STDEV		Protein	1/[H2O2] (µM-1)	Set#1	Set#2	Set#3	Set#4	Mean	STDEV
His6-Tsa2	2	0.0865291	0.0657158	0.0945049	0.0538684	0.0822499	0.0121364		His6-Tsa2	2	0.0863689	0.0926514	0.0740917	0.0817883	0.0837251	0.00676798		His6-Tsa2	2	0.0970864	0.08738	0.0719907	0.0727202	0.0822943	0.0105178
	1	0.0849727	0.043532	0.06032	0.0375339	0.0565897	0.0183925			1	0.0684896	0.064456	0.0724098	0.0610702	0.0666064	0.00425734			1	0.0823477	0.0804657	0.0703885	0.0692265	0.0756071	0.0058521
	0.2	0.0421314	0.0415868	0.0352408	0.0366601	0.0389048	0.00300282			0.2	0.0464468	0.045407	0.0513413	0.0453683	0.0459269	0.00246342			0.2	0.067074	0.0668458	0.0523349	0.0564941	0.0606872	0.00644328
	0.1	0.0416611	0.0420697	0.034684	0.0321724	0.0376468	0.00431344			0.1	0.0421409	0.0425445	0.0390581	0.0379268	0.0423427	0.00197139			0.1	0.0593228	0.0589667	0.0441291	0.044953	0.0518429	0.00730873
	0.04	0.0444286	0.0379268	0.0292476	0.0302186	0.0354554	0.00617628			0.04	0.038506	0.0475232	0.0392925	0.031204	0.0391314	0.00578108			0.04	0.0592851	0.062786	0.0423225	0.0448558	0.0523124	0.00885599
	0.02	0.0330851	0.03427	0.0338043	0.0287963	0.0324889	0.00217333			0.02	0.0392883	0.0391605	0.0392264	0.0349766	0.038163	0.00184022			0.02	0.0555192	0.0647692	0.0453463	0.0563917	0.0555066	0.00688859
	0.01	0.0352741	0.036233	0.0317069	0.0268876	0.0325254	0.00366594			0.01	0.0387539	0.0392388	0.041773	0.0293858	0.0372879	0.00470409			0.01	0.0593511	0.0622	0.0405432		0.0540314	0.00960829
	kcatapp (s-1)	24.9031	27.1001	33.1004	32.1248	29.5926	3.41302			kcatapp (s-1)	25.2411	24.567	23.9107	29.3713	25.5071	2.13035			kcatapp (s-1)	17.1964	16.1906	23.4071	20.4879	18.8127	2.84478
	Kmapp (µM)	0.680936	0.35246	1.04951	0.230035	0.552847	0.318145			Kmapp (µM)	0.619183	0.627269	0.457193	0.72681	0.596052	0.0966363			Kmapp (µM)	0.426634	0.300753	0.661752	0.419928	0.426444	0.130904
	kcatapp/	3.65718e+07	7.68884e+07	3.15389e+07	1.39652e+08	5.35479e+07	4.32728e+07			kcatapp/	4.07651e+07	3.9165e+07	5.2299e+07	4.04113e+07	4.26765e+07	5.3097e+06			kcatapp/	4.03071e+07	5.38336e+07	3.53714e+07	4.87892e+07	4.41154e+07	7.18336e+06
	Kmapp									Kmapp									Kmapp
	(M-1s-1)									(M-1s-1)									(M-1s-1)
	Data points excluded from regression analysis																		Data points excluded from regression analysis

## Sheet: Data points panel E) 
Data points panel E)
			Direct Michaelis-Menten plot 15 µM ScTrx1									Direct Michaelis-Menten plot 10 µM ScTrx1									Direct Michaelis-Menten plot 5 µM ScTrx1
			v/[E] (s-1)									v/[E] (s-1)									v/[E] (s-1)
Protein	[H2O2] (µM)	Set#1	Set#2	Set#3	Set#4	Mean	STDEV		Protein	[H2O2] (µM)	Set#1	Set#2	Set#3	Set#4	Mean	STDEV		Protein	[H2O2] (µM)	Set#1	Set#2	Set#3	Set#4	Mean	STDEV
His6-Tsa1/	0.5	12.8591	26.4309	50.1072	12.0123	29.5168	15.7045		His6-Tsa1/	0.5	17.776	20.2546	32.3955	14.507	21.2333	6.75924		His6-Tsa1/	0.5	18.2556	16.6426	21.0852	11.3612	12.3466	1.52969
Strep-Tsa2	1	14.9732	29.5016	43.1404	24.1935	32.2785	7.98039		Strep-Tsa2	1	26.9829	28.0011	37.4062	16.664	27.2635	7.34587		Strep-Tsa2	1	18.9094	28.0815	21.8408	15.0697	13.3059	1.02862
	2.5	30.4662	43.7299	45.686	31.1897	37.768	6.97904												2.5	25.3537	22.9743	27.6527	21.9936	16.6693	1.80497
	5	36.9775	48.0707	48.6602	40.6217	43.5825	4.95783			5	40.5145	36.8703	40.1393	32.851	38.6924	1.82208			5	27.8403	26.8221	22.4973	25.418	18.8255	2.71228
	10	39.8446	57.6635	50.911	47.3473	48.9416	6.42742			10	37.8349	36.6827	35.1018	35.5841	37.2588	0.576099			10	22.0364	27.3312	24.2229	27.8403	19.6791	3.33212
	25	49.2765	58.4137	48.6334	47.3741	50.9244	4.37775			25	39.7374	38.9068	39.5498	38.7728	39.2417	0.410108			25	24.1238	29.3408	25.4368	30.895	18.3092	2.38056
	50	39.2819	60.2626	47.4812	46.0075	48.2583	7.58863			50	36.1736	41.5595	36.522	42.015	39.0675	2.72727			50	18.4861	32.3419	25.276	25.343	19.197	3.87929
	100	39.1747	43.6763	57.1275	54.7428	48.6803	7.47505			100	33.7353	40.836	37.299	46.3826	39.5632	4.66948			100	23.4646	23.2315	24.5311	30.6538	19.197	3.87929
	kcatapp (s-1)	43.307	55.8587	49.6852	51.4955	49.0408	4.51182			kcatapp (s-1)	38.5932	40.3998	38.0273	43.1544	40.7891	1.99832			kcatapp (s-1)	23.595	28.232	25.0605	29.672	26.4381	2.42355
	Kmapp (µM)	0.9205	0.6772	0.032	1.3826	0.4409	0.48735			Kmapp (µM)	0.4629	0.4812	0.0666	1.4394	0.4294	0.505319			Kmapp (µM)	0.1361	0.2316	0.0947	0.8703	0.2663	0.314058
	kcatapp/	4.70473e+07	8.24848e+07	1552662500	3.72454e+07	1.11229e+08	6.48469e+08			kcatapp/	8.33727e+07	8.39564e+07	5.7098e+08	2.99808e+07	9.49909e+07	2.19858e+08			kcatapp/	1.73365e+08	1.219e+08	2.6463e+08	3.4094e+07	9.92794e+07	8.35177e+07
	Kmapp									Kmapp									Kmapp
	(M-1s-1)									(M-1s-1)									(M-1s-1)
			Lineweaver-Burk plot 15 µM ScTrx1									Lineweaver-Burk plot 10 µM ScTrx1									Lineweaver-Burk plot 5 µM ScTrx1
			[E]/v (s)									[E]/v (s)									[E]/v (s)
Protein	1/[H2O2] (µM-1)	Set#1	Set#2	Set#3	Set#4	Mean	STDEV		Protein	1/[H2O2] (µM-1)	Set#1	Set#2	Set#3	Set#4	Mean	STDEV		Protein	1/[H2O2] (µM-1)	Set#1	Set#2	Set#3	Set#4	Mean	STDEV
His6-Tsa1/	2	0.0777662	0.0378345	0.0199572	0.0832478	0.0470132	0.026641		His6-Tsa1/	2	0.0562557	0.0493716	0.0308685	0.0689324	0.051357	0.0137533		His6-Tsa1/	2	0.0547776	0.0600869	0.0474266	0.0880189	0.0625775	0.0153611
Strep-Tsa2	1	0.066786	0.0338965	0.0231801	0.0413335	0.0328034	0.00745127		Strep-Tsa2	1	0.0370606	0.0357129	0.0267335	0.0600096	0.0398792	0.0122816		Strep-Tsa2	1	0.0528837	0.0356107	0.0457858	0.0663585	0.0501597	0.0111873
	0.4	0.0328232	0.0228676	0.0218886	0.0320619	0.0274103	0.00505129												0.4	0.039442	0.0435269	0.0361628	0.0454678	0.0411499	0.00360843
	0.2	0.0270435	0.0208027	0.0205507	0.0246174	0.0232536	0.00271736			0.2	0.0246825	0.0271221	0.0249132	0.0304405	0.0259023	0.002313			0.2	0.0359192	0.0372827	0.0444497	0.0393422	0.0392484	0.00324078
	0.1	0.0250975	0.017342	0.0196421	0.0211205	0.0208005	0.00282267			0.1	0.0264306	0.0272608	0.0284885	0.0281024	0.0268457	0.000793892			0.1	0.0453794	0.0365882	0.0412832	0.0359192	0.0397925	0.00383097
	0.04	0.0202936	0.0171193	0.020562	0.0211086	0.0197709	0.00155882			0.04	0.0251652	0.0257025	0.0252846	0.0257913	0.0254859	0.00026625			0.04	0.0414528	0.0340822	0.0393132	0.0323677	0.036804	0.00370798
	0.02	0.025457	0.016594	0.0210609	0.0217356	0.0212119	0.00314812			0.02	0.0276444	0.0240619	0.0273808	0.023801	0.025722	0.00179537			0.02	0.0540948	0.0309196	0.0395632	0.0394587	0.0410091	0.00832957
	0.01	0.0255267	0.0228957	0.0175047	0.0182673	0.0210486	0.00330757			0.01	0.0296426	0.0244882	0.0268103	0.0215598	0.0256252	0.00297339			0.01	0.0426173	0.043045	0.0407646	0.0326224	0.0397623	0.00421041
	kcatapp (s-1)	43.2422	53.6315	49.3015	53.9482	47.6247	4.32806			kcatapp (s-1)	39.333	40.4691	38.0095	39.7461	39.9032	0.894455			kcatapp (s-1)	23.2406	28.3374	24.9746	29.127	26.534	2.40843
	Kmapp (µM)	0.982116	0.571687	0.0271928	1.64853	0.349105	0.592095			Kmapp (µM)	0.570897	0.489331	0.0712255	0.973242	0.44273	0.320236			Kmapp (µM)	0.137726	0.291867	0.0955463	0.810423	0.280373	0.284666
	kcatapp/	4.40296e+07	9.38128e+07	1.81303e+09	3.27251e+07	1.36419e+08	7.60794e+08			kcatapp/	6.88967e+07	8.27029e+07	5.3365e+08	4.08389e+07	9.013e+07	2.0386e+08			kcatapp/	1.68745e+08	9.70901e+07	2.61387e+08	3.59404e+07	9.46383e+07	8.40063e+07
	Kmapp									Kmapp									Kmapp
	(M-1s-1)									(M-1s-1)									(M-1s-1)

## Sheet: Data points panel F) 
Data points panel F)
			Secondary plot										Secondary plot									Secondary plot
			1/kcatapp (s)										1/kcatapp (s)									1/kcatapp (s)
Protein	1/[Trx1] (µM-1)	Set#1	Set#2	Set#3	Mean	STDEV			Protein	1/[Trx1] (µM-1)	Set#1	Set#2	Set#3	Set#4	Mean	STDEV		Protein	1/[Trx1] (µM-1)	Set#1	Set#2	Set#3	Set#4	Mean	STDEV
His6-Tsa1	0.0666667	0.0907023	0.072429	0.073542	0.0788911	0.0102439			His6-Tsa2	0.0666667	0.0401557	0.0369002	0.0302111	0.0311286	0.0345989	0.00410699		His6-Tsa1/	0.0666667	0.0234441	0.0186457	0.0202834	0.0185363	0.0202274	0.00228849
	0.1	0.10135	0.109232	0.0848072	0.0984631	0.0124657				0.1	0.039618	0.040705	0.0418222	0.0340468	0.039048	0.00299078		Strep-Tsa2	0.1	0.025424	0.0247102	0.0263092	0.0251597	0.0254008	0.000673487
	0.2	0.165459	0.126868	0.16726	0.153196	0.0228185				0.2	0.058903	0.0625751	0.0446397	0.050307	0.0541062	0.00704949			0.2	0.0430282	0.0352891	0.0400408	0.0343324	0.0381726	0.00408772
	kcatapp (s-1)	20.6717	16.8117	52.0908						kcatapp (s-1)	36.2754	44.5351	35.8136	49.0565					kcatapp (s-1)	84.3349	86.99	90.3075	81.4069
	Kmapp (µM)	11.9738	5.96426	38.0761						Kmapp (µM)	5.53787	8.84439	3.21403	7.26863					Kmapp (µM)	12.9547	10.4764	13.1554	9.14195
	kcatapp/	1.72641e+06	2.81874e+06	1.36807e+06						kcatapp/	6.55042e+06	5.0354e+06	1.11429e+07	6.74907e+06					kcatapp/	6.50998e+06	8.30346e+06	6.86468e+06	8.90476e+06
	Kmapp									Kmapp									Kmapp
	(M-1s-1)									(M-1s-1)									(M-1s-1)
				kcat (s-1)	23.6118	15.7997								kcat (s-1)	40.6801	5.61067							kcat (s-1)	85.6342	3.28532
				Km (µM)	13.1043	13.9388								Km (µM)	5.99185	2.09094							Km (µM)	11.3897	1.69162
				kcat/Km	1.80185e+06	616986								kcat/Km	6.78924e+06	2.27718e+06							kcat/Km	7.51859e+06	2.27718e+06
				(M-1s-1)										(M-1s-1)									(M-1s-1)
